# Supplementary material for: Crystal structure of creatininium 5-(2,4-di­nitro­phen­yl)-1,3-di­methyl­barbiturate monohydrate: a potential anti­convulsant agent
Source: Acta Crystallogr E Crystallogr Commun. 2016 Apr 5;72(Pt 5):620–3. doi: 10.1107/S2056989016005247 (PMC4908519; doi:10.1107/S2056989016005247)
Supplement: Supplementary file 1 [file e-72-00620-sup1.cif]

##############################################################################
#                                                                            #
# This CIF contains the data in a paper accepted for publication in          #
# Acta Crystallographica Section E. It conforms to the requirements of       #
# Notes for Authors for Acta Crystallographica Section E, and has been       #
# peer reviewed under the auspices of the IUCr Commission on Journals.       #
#                                                                            #
# Full details of the Crystallographic Information File format               #
# are given in the paper "The Crystallographic Information File (CIF):       #
# a New Standard Archive File for Crystallography" by S. R. Hall, F. H.      #
# Allen and I. D. Brown [Acta Cryst. (1991), A47, 655-685].                  #
#                                                                            #
# The current version of the core CIF dictionary is obtainable from          #
# ftp://ftp.iucr.org/pub/cif_core.dic.                                       #
#                                                                            #
# Software is freely available for graphical display of the structure(s)     #
# in this CIF. For information consult the CIF software page                 #
# http://www.iucr.org/resources/cif/software.                                #
#                                                                            #
# This file may be used for bona fide research purposes within the           #
# scientific community so long as proper attribution is given to the journal # 
# article from which it was obtained.                                        #
#                                                                            #
##############################################################################
data_global
_audit_creation_method     SHELXL-97
_journal_data_validation_number     ?
_journal_date_recd_electronic     2016-03-26
_journal_date_accepted     2016-03-28
_journal_name_full     'Acta Crystallographica, Section E'
_journal_year     2016
_journal_volume     72
_journal_issue      5
_journal_page_first     620
_journal_page_last     623
_journal_paper_category     GO
_journal_paper_doi     10.1107/S2056989016005247
_journal_coeditor_code     SU5291
_publ_contact_author_name     'Doraisamyraja Kalaivani'
_publ_contact_author_address
;
PG and Research Department of Chemistry
Seethalakshmi Ramaswami College
Tiruchirappalli 620 002
Tamil Nadu, India
;
_publ_contact_author_email     kalaivbalaj@yahoo.co.in
_publ_contact_author_phone        .91E-306
_publ_section_title
;
Crystal structure of creatininium 5-(2,4-dinitrophenyl)-1,3-dimethylbarbiturate
monohydrate: a potential anticonvulsant agent
;
loop_
    _publ_author_name
    _publ_author_address
    'Poornima Devi, Ponnusamy'
;
      PG and Research Department of Chemistry
      Seethalakshmi Ramaswami College
      Tiruchirappalli 620 002, Tamil Nadu, India
;
    'Doraisamyraja Kalaivani'
;
     PG and Research Department of Chemistry
     Seethalakshmi Ramaswami College
     Tiruchirappalli 620 002, Tamil Nadu, India
;
_publ_section_synopsis
;
The title molecular salt exhibits anticonvulsant and hypnotic activities. In
the crystal, the 5-(2,4-dinitrophenyl)-<i>N</i>,<i>N</i>-dimethylbarbiturate
anion is linked to the creatininium cation by N---H...O hydrogen bonds,
forming sheets parallel to the <i>ab</i> plane.
;
data_I
_audit_creation_method     SHELXL-2014/6
_database_code_depnum_ccdc_archive     'CCDC 1060400'
_chemical_name_systematic
;\
2-Amino-1-methyl-4-oxo-4,5-dihydro-1<i>H</i>- imidazol-3-ium
5-(2,4-dinitrophenyl)-1,3-dimethyl-2,6-dioxo-1,2,3,6-tetrahydropyrimidin-4-\
olate monohydrate
;
_chemical_name_common
;
Creatininium 5-(2,4-dinitrophenyl)-1,3-dimethylbarbiturate monohydrate
;
_chemical_formula_moiety     'C12 H9 N4 O7, C4 H8 N3 O, H2 O'
_chemical_formula_sum     'C16 H19 N7 O9'
_chemical_formula_iupac     'C4 H8 N3 O +, C12 H9 N4 O7 -, H2 O'
_chemical_formula_weight     453.38
_chemical_melting_point     ?
_shelx_space_group_comment
;
The symmetry employed for this shelxl refinement is uniquely defined
by the following loop, which should always be used as a source of
symmetry information in preference to the above space-group names.
They are only intended as comments.
;
_space_group_crystal_system     monoclinic
_space_group_name_H-M_alt     'P 21/n'
_space_group_name_Hall     '-P 2yn'
loop_
    _space_group_symop_operation_xyz
    'x, y, z'
    '-x+1/2, y+1/2, -z+1/2'
    '-x, -y, -z'
    'x-1/2, -y-1/2, z-1/2'
_cell_length_a     12.6926(3)
_cell_length_b     7.3093(2)
_cell_length_c     20.6213(5)
_cell_angle_alpha     90
_cell_angle_beta     100.420(4)
_cell_angle_gamma     90
_cell_volume     1881.57(9)
_cell_formula_units_Z     4
_cell_measurement_reflns_used     7465
_cell_measurement_theta_min     2.96
_cell_measurement_theta_max     26.47
_cell_measurement_temperature     293(2)
_exptl_crystal_description     block
_exptl_crystal_colour     brown
_exptl_crystal_size_max     0.35
_exptl_crystal_size_mid     0.30
_exptl_crystal_size_min     0.25
_exptl_crystal_density_diffrn     1.600
_exptl_crystal_density_meas     ?
_exptl_crystal_density_method     ?
_exptl_crystal_F_000     944
_exptl_absorpt_coefficient_mu     0.133
_exptl_absorpt_correction_type     multi-scan
_exptl_absorpt_process_details
;
(SADABS; Bruker, 2004)
;
_shelx_estimated_absorpt_T_min     ?
_shelx_estimated_absorpt_T_max     ?
_exptl_absorpt_correction_T_min     0.954
_exptl_absorpt_correction_T_max     0.969
_diffrn_ambient_temperature     293(2)
_diffrn_radiation_type     MoK\a
_diffrn_radiation_wavelength     0.71073
_diffrn_radiation_source     'fine-focus sealed tube'
_diffrn_radiation_monochromator     graphite
_diffrn_measurement_device_type     'Bruker Kappa APEXII CCD Diffractometer'
_diffrn_measurement_method     '\w and \f scan'
_diffrn_detector_area_resol_mean     ?
_diffrn_reflns_number     32561
_diffrn_reflns_av_R_equivalents     0.0367
_diffrn_reflns_theta_min     2.962
_diffrn_reflns_theta_max     29.805
_diffrn_reflns_theta_full     25.242
_diffrn_measured_fraction_theta_max     0.989
_diffrn_measured_fraction_theta_full     0.999
_diffrn_reflns_limit_h_min     -17
_diffrn_reflns_limit_h_max     17
_diffrn_reflns_limit_k_min     -9
_diffrn_reflns_limit_k_max     10
_diffrn_reflns_limit_l_min     -28
_diffrn_reflns_limit_l_max     28
_refine_special_details     ?
_reflns_number_total     5338
_reflns_number_gt     3586
_reflns_threshold_expression     'I > 2\s(I)'
_refine_ls_structure_factor_coef     Fsqd
_refine_ls_matrix_type     full
_refine_ls_R_factor_all     0.0869
_refine_ls_R_factor_gt     0.0511
_refine_ls_wR_factor_gt     0.1153
_refine_ls_wR_factor_ref     0.1371
_refine_ls_goodness_of_fit_ref     1.026
_refine_ls_restrained_S_all     1.026
_refine_ls_number_reflns     5338
_refine_ls_number_parameters     310
_refine_ls_number_restraints     0
_refine_ls_hydrogen_treatment     mixed
_refine_ls_weighting_scheme     calc
_refine_ls_weighting_details
              'w=1/[\s^2^(Fo^2^)+(0.0513P)^2^+1.1255P] where P=(Fo^2^+2Fc^2^)/3'
_atom_sites_solution_hydrogens     mixed
_atom_sites_solution_primary     direct
_atom_sites_solution_secondary     difmap
_refine_ls_shift/su_max     0.000
_refine_ls_shift/su_mean     0.000
_refine_diff_density_max     0.395
_refine_diff_density_min     -0.363
_refine_ls_extinction_method     none
_refine_ls_extinction_coef     .
loop_
    _atom_type_symbol
    _atom_type_description
    _atom_type_scat_dispersion_real
    _atom_type_scat_dispersion_imag
    _atom_type_scat_source
    'C' 'C' 0.0033 0.0016
                         'International Tables Vol C Tables 4.2.6.8 and 6.1.1.4'
    'H' 'H' 0.0000 0.0000
                         'International Tables Vol C Tables 4.2.6.8 and 6.1.1.4'
    'N' 'N' 0.0061 0.0033
                         'International Tables Vol C Tables 4.2.6.8 and 6.1.1.4'
    'O' 'O' 0.0106 0.0060
                         'International Tables Vol C Tables 4.2.6.8 and 6.1.1.4'
_computing_data_collection
;
APEX2 (Bruker, 2004)
;
_computing_cell_refinement
;
APEX2 and SAINT (Bruker, 2004)
;
_computing_data_reduction
;
SAINT and XPREP (Bruker, 2004)
;
_computing_structure_solution
;
SIR92 (Altomare <i>et al.</i>,  1993)
;
_computing_structure_refinement
;
SHELXL-2014/7 (Sheldrick, 2015)
;
_computing_molecular_graphics
;
ORTEP-3 for Windows (Farrugia, 2012) and
Mercury (Macrae <i>et al.</i>,  2008)
;
_computing_publication_material
;
SHELXL-2014/7 (Sheldrick, 2015) and PLATON (Spek, 2009)
;
loop_
    _atom_site_type_symbol
    _atom_site_label
    _atom_site_fract_x
    _atom_site_fract_y
    _atom_site_fract_z
    _atom_site_U_iso_or_equiv
    _atom_site_adp_type
    _atom_site_calc_flag
    _atom_site_occupancy
    _atom_site_disorder_assembly
    _atom_site_disorder_group
    O O1 0.51360(14) 1.1815(3) 0.40647(8) 0.0644(5) Uani d 1 . .
    O O2 0.66430(15) 1.0674(3) 0.45047(7) 0.0649(5) Uani d 1 . .
    O O3 0.42214(11) 1.1907(2) 0.16944(8) 0.0524(4) Uani d 1 . .
    O O4 0.54626(11) 1.31323(19) 0.12732(7) 0.0418(3) Uani d 1 . .
    O O5 0.57211(10) 0.91799(18) 0.10996(6) 0.0350(3) Uani d 1 . .
    O O6 0.81530(12) 0.9893(3) -0.02112(7) 0.0586(5) Uani d 1 . .
    O O7 0.90227(10) 1.1964(2) 0.18675(6) 0.0403(3) Uani d 1 . .
    O O8 0.15322(15) 0.4142(3) 0.20438(9) 0.0682(5) Uani d 1 . .
    N N1 0.60178(14) 1.1239(3) 0.40331(8) 0.0429(4) Uani d 1 . .
    N N2 0.51596(12) 1.2223(2) 0.16920(7) 0.0326(3) Uani d 1 . .
    N N3 0.69565(12) 0.9495(2) 0.04581(7) 0.0321(3) Uani d 1 . .
    N N4 0.85766(12) 1.0943(2) 0.08271(7) 0.0345(4) Uani d 1 . .
    N N5 0.32746(12) 0.6035(2) 0.11207(7) 0.0337(3) Uani d 1 . .
    N N6 0.31529(15) 0.5560(3) 0.21465(9) 0.0421(4) Uani d 1 . .
    H H6N 0.3318(19) 0.566(3) 0.2560(13) 0.054(7) Uiso d 1 . .
    N N7 0.46476(15) 0.7122(3) 0.19231(9) 0.0423(4) Uani d 1 . .
    H H7N1 0.4961(19) 0.765(3) 0.1642(13) 0.053(7) Uiso d 1 . .
    H H7N2 0.495(2) 0.715(4) 0.2309(14) 0.062(8) Uiso d 1 . .
    C C1 0.63499(15) 1.1227(3) 0.33968(8) 0.0314(4) Uani d 1 . .
    C C2 0.56212(14) 1.1645(3) 0.28472(9) 0.0312(4) Uani d 1 . .
    H H2 0.4924 1.1977 0.2876 0.037 Uiso calc 1 . .
    C C3 0.59481(13) 1.1560(2) 0.22486(8) 0.0267(3) Uani d 1 . .
    C C4 0.69704(13) 1.1026(2) 0.21720(8) 0.0248(3) Uani d 1 . .
    C C5 0.76756(14) 1.0670(2) 0.27580(8) 0.0292(4) Uani d 1 . .
    H H5 0.8379 1.0361 0.2737 0.035 Uiso calc 1 . .
    C C6 0.73800(15) 1.0754(3) 0.33611(9) 0.0319(4) Uani d 1 . .
    H H6 0.7871 1.0494 0.3742 0.038 Uiso calc 1 . .
    C C7 0.72996(13) 1.0733(2) 0.15415(8) 0.0254(3) Uani d 1 . .
    C C8 0.66101(13) 0.9796(2) 0.10494(8) 0.0265(3) Uani d 1 . .
    C C9 0.79069(15) 1.0101(3) 0.03282(9) 0.0364(4) Uani d 1 . .
    C C10 0.83323(13) 1.1237(2) 0.14538(8) 0.0289(4) Uani d 1 . .
    C C11 0.96085(17) 1.1545(4) 0.06976(11) 0.0524(6) Uani d 1 . .
    H H11A 0.9979 1.2210 0.1072 0.079 Uiso calc 1 . .
    H H11B 0.9503 1.2323 0.0316 0.079 Uiso calc 1 . .
    H H11C 1.0026 1.0499 0.0619 0.079 Uiso calc 1 . .
    C C12 0.62720(17) 0.8444(3) -0.00485(10) 0.0446(5) Uani d 1 . .
    H H12A 0.6045 0.7346 0.0142 0.067 Uiso calc 1 . .
    H H12B 0.6662 0.8131 -0.0390 0.067 Uiso calc 1 . .
    H H12C 0.5656 0.9161 -0.0232 0.067 Uiso calc 1 . .
    C C13 0.22262(18) 0.4829(3) 0.18063(11) 0.0444(5) Uani d 1 . .
    C C14 0.22732(16) 0.5085(3) 0.10967(10) 0.0429(5) Uani d 1 . .
    H H14A 0.2274 0.3919 0.0872 0.051 Uiso calc 1 . .
    H H14B 0.1675 0.5814 0.0877 0.051 Uiso calc 1 . .
    C C15 0.37450(15) 0.6299(3) 0.17320(9) 0.0334(4) Uani d 1 . .
    C C16 0.37034(17) 0.6532(3) 0.05467(9) 0.0404(5) Uani d 1 . .
    H H16A 0.3160 0.6388 0.0161 0.061 Uiso calc 1 . .
    H H16B 0.4301 0.5757 0.0513 0.061 Uiso calc 1 . .
    H H16C 0.3935 0.7784 0.0583 0.061 Uiso calc 1 . .
    O O1W 0.21039(19) 0.9763(4) 0.15794(9) 0.0809(7) Uani d 1 . .
    H H1WA 0.192(3) 0.992(6) 0.118(2) 0.121 Uiso d 1 . .
    H H1WB 0.273(3) 0.976(6) 0.171(2) 0.121 Uiso d 1 . .
loop_
    _atom_site_aniso_label
    _atom_site_aniso_U_11
    _atom_site_aniso_U_22
    _atom_site_aniso_U_33
    _atom_site_aniso_U_12
    _atom_site_aniso_U_13
    _atom_site_aniso_U_23
    O1 0.0526(10) 0.1010(14) 0.0450(9) 0.0003(10) 0.0227(8) -0.0113(9)
    O2 0.0679(11) 0.1012(15) 0.0246(7) -0.0079(10) 0.0059(7) 0.0078(8)
    O3 0.0254(7) 0.0828(12) 0.0468(9) 0.0056(7) 0.0006(6) -0.0017(8)
    O4 0.0438(8) 0.0430(8) 0.0357(7) 0.0047(6) -0.0008(6) 0.0076(6)
    O5 0.0309(7) 0.0410(7) 0.0322(7) -0.0071(5) 0.0032(5) -0.0064(6)
    O6 0.0440(8) 0.1058(14) 0.0280(7) 0.0054(9) 0.0118(6) -0.0102(8)
    O7 0.0288(6) 0.0586(9) 0.0318(7) -0.0090(6) 0.0007(5) -0.0060(6)
    O8 0.0617(11) 0.0856(13) 0.0648(11) -0.0101(10) 0.0316(9) 0.0136(10)
    N1 0.0469(10) 0.0557(11) 0.0278(8) -0.0132(8) 0.0108(7) -0.0056(8)
    N2 0.0297(8) 0.0379(9) 0.0285(8) 0.0062(6) 0.0003(6) -0.0053(6)
    N3 0.0295(7) 0.0421(9) 0.0231(7) 0.0029(6) 0.0009(6) -0.0081(6)
    N4 0.0249(7) 0.0524(10) 0.0271(7) 0.0021(7) 0.0068(6) -0.0017(7)
    N5 0.0316(8) 0.0446(9) 0.0253(7) -0.0003(7) 0.0059(6) -0.0001(6)
    N6 0.0536(11) 0.0490(10) 0.0251(8) 0.0033(8) 0.0109(7) 0.0023(7)
    N7 0.0430(10) 0.0549(11) 0.0266(9) -0.0013(8) 0.0001(7) -0.0003(8)
    C1 0.0373(9) 0.0351(10) 0.0222(8) -0.0065(8) 0.0067(7) -0.0042(7)
    C2 0.0280(8) 0.0358(9) 0.0304(9) -0.0004(7) 0.0070(7) -0.0045(7)
    C3 0.0252(8) 0.0297(9) 0.0237(8) 0.0006(7) 0.0000(6) -0.0031(6)
    C4 0.0258(8) 0.0236(8) 0.0238(8) -0.0015(6) 0.0014(6) -0.0021(6)
    C5 0.0261(8) 0.0329(9) 0.0275(8) 0.0007(7) 0.0019(6) 0.0007(7)
    C6 0.0330(9) 0.0361(10) 0.0238(8) -0.0028(7) -0.0022(7) 0.0006(7)
    C7 0.0243(8) 0.0291(8) 0.0220(8) 0.0017(6) 0.0017(6) -0.0017(6)
    C8 0.0267(8) 0.0283(9) 0.0236(8) 0.0035(7) 0.0022(6) -0.0012(6)
    C9 0.0314(9) 0.0527(12) 0.0248(8) 0.0095(8) 0.0042(7) -0.0017(8)
    C10 0.0264(8) 0.0337(9) 0.0256(8) 0.0042(7) 0.0021(6) 0.0003(7)
    C11 0.0337(10) 0.0796(17) 0.0469(12) -0.0037(11) 0.0153(9) -0.0028(12)
    C12 0.0435(11) 0.0550(13) 0.0320(10) 0.0030(10) -0.0024(8) -0.0169(9)
    C13 0.0464(12) 0.0476(12) 0.0426(11) 0.0034(10) 0.0170(9) 0.0039(9)
    C14 0.0368(10) 0.0555(13) 0.0372(10) -0.0052(9) 0.0090(8) -0.0014(9)
    C15 0.0386(10) 0.0349(10) 0.0266(9) 0.0081(8) 0.0053(7) -0.0001(7)
    C16 0.0459(11) 0.0476(12) 0.0271(9) -0.0070(9) 0.0051(8) 0.0031(8)
    O1W 0.0862(15) 0.1218(18) 0.0345(9) 0.0251(15) 0.0102(10) -0.0039(11)
_geom_special_details
;
 All esds (except the esd in the dihedral angle between two l.s. planes)
 are estimated using the full covariance matrix.  The cell esds are taken
 into account individually in the estimation of esds in distances, angles
 and torsion angles; correlations between esds in cell parameters are only
 used when they are defined by crystal symmetry.  An approximate (isotropic)
 treatment of cell esds is used for estimating esds involving l.s. planes.
;
loop_
    _geom_bond_atom_site_label_1
    _geom_bond_atom_site_label_2
    _geom_bond_site_symmetry_2
    _geom_bond_distance
    _geom_bond_publ_flag
    O1 N1 . 1.208(2) ?
    O2 N1 . 1.211(2) ?
    O3 N2 . 1.214(2) ?
    O4 N2 . 1.207(2) ?
    O5 C8 . 1.237(2) ?
    O6 C9 . 1.218(2) ?
    O7 C10 . 1.228(2) ?
    O8 C13 . 1.193(3) ?
    N1 C1 . 1.449(2) ?
    N2 C3 . 1.462(2) ?
    N3 C9 . 1.356(2) ?
    N3 C8 . 1.387(2) ?
    N3 C12 . 1.452(2) ?
    N4 C9 . 1.358(2) ?
    N4 C10 . 1.399(2) ?
    N4 C11 . 1.452(2) ?
    N5 C15 . 1.308(2) ?
    N5 C16 . 1.436(2) ?
    N5 C14 . 1.441(2) ?
    N6 C15 . 1.349(3) ?
    N6 C13 . 1.365(3) ?
    N6 H6N . 0.84(3) ?
    N7 C15 . 1.291(3) ?
    N7 H7N1 . 0.85(3) ?
    N7 H7N2 . 0.82(3) ?
    C1 C2 . 1.362(2) ?
    C1 C6 . 1.367(3) ?
    C2 C3 . 1.373(2) ?
    C2 H2 . 0.9300 ?
    C3 C4 . 1.391(2) ?
    C4 C5 . 1.392(2) ?
    C4 C7 . 1.452(2) ?
    C5 C6 . 1.364(2) ?
    C5 H5 . 0.9300 ?
    C6 H6 . 0.9300 ?
    C7 C8 . 1.394(2) ?
    C7 C10 . 1.404(2) ?
    C11 H11A . 0.9600 ?
    C11 H11B . 0.9600 ?
    C11 H11C . 0.9600 ?
    C12 H12A . 0.9600 ?
    C12 H12B . 0.9600 ?
    C12 H12C . 0.9600 ?
    C13 C14 . 1.487(3) ?
    C14 H14A . 0.9700 ?
    C14 H14B . 0.9700 ?
    C16 H16A . 0.9600 ?
    C16 H16B . 0.9600 ?
    C16 H16C . 0.9600 ?
    O1W H1WA . 0.81(4) ?
    O1W H1WB . 0.79(4) ?
loop_
    _geom_angle_atom_site_label_1
    _geom_angle_atom_site_label_2
    _geom_angle_atom_site_label_3
    _geom_angle_site_symmetry_1
    _geom_angle_site_symmetry_3
    _geom_angle
    _geom_angle_publ_flag
    O1 N1 O2 . . 123.65(18) ?
    O1 N1 C1 . . 118.37(17) ?
    O2 N1 C1 . . 117.98(18) ?
    O4 N2 O3 . . 123.20(16) ?
    O4 N2 C3 . . 118.87(15) ?
    O3 N2 C3 . . 117.82(16) ?
    C9 N3 C8 . . 123.82(15) ?
    C9 N3 C12 . . 117.94(15) ?
    C8 N3 C12 . . 118.23(15) ?
    C9 N4 C10 . . 123.82(15) ?
    C9 N4 C11 . . 117.39(16) ?
    C10 N4 C11 . . 118.79(16) ?
    C15 N5 C16 . . 125.59(17) ?
    C15 N5 C14 . . 110.50(15) ?
    C16 N5 C14 . . 123.85(16) ?
    C15 N6 C13 . . 111.00(17) ?
    C15 N6 H6N . . 122.8(17) ?
    C13 N6 H6N . . 125.9(17) ?
    C15 N7 H7N1 . . 120.1(17) ?
    C15 N7 H7N2 . . 122.5(19) ?
    H7N1 N7 H7N2 . . 117(2) ?
    C2 C1 C6 . . 121.62(16) ?
    C2 C1 N1 . . 119.16(17) ?
    C6 C1 N1 . . 119.21(16) ?
    C1 C2 C3 . . 117.90(16) ?
    C1 C2 H2 . . 121.0 ?
    C3 C2 H2 . . 121.0 ?
    C2 C3 C4 . . 123.67(16) ?
    C2 C3 N2 . . 114.55(15) ?
    C4 C3 N2 . . 121.60(15) ?
    C3 C4 C5 . . 114.87(15) ?
    C3 C4 C7 . . 124.65(15) ?
    C5 C4 C7 . . 120.38(15) ?
    C6 C5 C4 . . 122.91(16) ?
    C6 C5 H5 . . 118.5 ?
    C4 C5 H5 . . 118.5 ?
    C5 C6 C1 . . 118.95(16) ?
    C5 C6 H6 . . 120.5 ?
    C1 C6 H6 . . 120.5 ?
    C8 C7 C10 . . 120.84(15) ?
    C8 C7 C4 . . 118.68(15) ?
    C10 C7 C4 . . 120.21(15) ?
    O5 C8 N3 . . 117.07(15) ?
    O5 C8 C7 . . 125.47(15) ?
    N3 C8 C7 . . 117.45(15) ?
    O6 C9 N3 . . 121.57(18) ?
    O6 C9 N4 . . 121.32(18) ?
    N3 C9 N4 . . 117.11(15) ?
    O7 C10 N4 . . 117.31(16) ?
    O7 C10 C7 . . 126.12(16) ?
    N4 C10 C7 . . 116.53(15) ?
    N4 C11 H11A . . 109.5 ?
    N4 C11 H11B . . 109.5 ?
    H11A C11 H11B . . 109.5 ?
    N4 C11 H11C . . 109.5 ?
    H11A C11 H11C . . 109.5 ?
    H11B C11 H11C . . 109.5 ?
    N3 C12 H12A . . 109.5 ?
    N3 C12 H12B . . 109.5 ?
    H12A C12 H12B . . 109.5 ?
    N3 C12 H12C . . 109.5 ?
    H12A C12 H12C . . 109.5 ?
    H12B C12 H12C . . 109.5 ?
    O8 C13 N6 . . 125.8(2) ?
    O8 C13 C14 . . 128.4(2) ?
    N6 C13 C14 . . 105.78(17) ?
    N5 C14 C13 . . 102.66(16) ?
    N5 C14 H14A . . 111.2 ?
    C13 C14 H14A . . 111.2 ?
    N5 C14 H14B . . 111.2 ?
    C13 C14 H14B . . 111.2 ?
    H14A C14 H14B . . 109.1 ?
    N7 C15 N5 . . 126.03(18) ?
    N7 C15 N6 . . 123.96(18) ?
    N5 C15 N6 . . 110.00(18) ?
    N5 C16 H16A . . 109.5 ?
    N5 C16 H16B . . 109.5 ?
    H16A C16 H16B . . 109.5 ?
    N5 C16 H16C . . 109.5 ?
    H16A C16 H16C . . 109.5 ?
    H16B C16 H16C . . 109.5 ?
    H1WA O1W H1WB . . 115(4) ?
loop_
    _geom_torsion_atom_site_label_1
    _geom_torsion_atom_site_label_2
    _geom_torsion_atom_site_label_3
    _geom_torsion_atom_site_label_4
    _geom_torsion_site_symmetry_1
    _geom_torsion_site_symmetry_2
    _geom_torsion_site_symmetry_3
    _geom_torsion_site_symmetry_4
    _geom_torsion
    _geom_torsion_publ_flag
    O1 N1 C1 C2 . . . . -8.0(3) ?
    O2 N1 C1 C2 . . . . 172.15(19) ?
    O1 N1 C1 C6 . . . . 173.55(19) ?
    O2 N1 C1 C6 . . . . -6.3(3) ?
    C6 C1 C2 C3 . . . . 0.7(3) ?
    N1 C1 C2 C3 . . . . -177.76(16) ?
    C1 C2 C3 C4 . . . . 1.8(3) ?
    C1 C2 C3 N2 . . . . -173.48(16) ?
    O4 N2 C3 C2 . . . . 139.47(17) ?
    O3 N2 C3 C2 . . . . -36.7(2) ?
    O4 N2 C3 C4 . . . . -35.9(2) ?
    O3 N2 C3 C4 . . . . 147.96(17) ?
    C2 C3 C4 C5 . . . . -3.4(3) ?
    N2 C3 C4 C5 . . . . 171.52(15) ?
    C2 C3 C4 C7 . . . . 172.93(17) ?
    N2 C3 C4 C7 . . . . -12.2(3) ?
    C3 C4 C5 C6 . . . . 2.8(3) ?
    C7 C4 C5 C6 . . . . -173.66(17) ?
    C4 C5 C6 C1 . . . . -0.7(3) ?
    C2 C1 C6 C5 . . . . -1.2(3) ?
    N1 C1 C6 C5 . . . . 177.25(17) ?
    C3 C4 C7 C8 . . . . -43.0(2) ?
    C5 C4 C7 C8 . . . . 133.16(17) ?
    C3 C4 C7 C10 . . . . 142.84(18) ?
    C5 C4 C7 C10 . . . . -41.0(2) ?
    C9 N3 C8 O5 . . . . 179.40(17) ?
    C12 N3 C8 O5 . . . . -1.7(2) ?
    C9 N3 C8 C7 . . . . -1.9(3) ?
    C12 N3 C8 C7 . . . . 177.04(16) ?
    C10 C7 C8 O5 . . . . 174.36(17) ?
    C4 C7 C8 O5 . . . . 0.2(3) ?
    C10 C7 C8 N3 . . . . -4.2(2) ?
    C4 C7 C8 N3 . . . . -178.39(15) ?
    C8 N3 C9 O6 . . . . -175.85(19) ?
    C12 N3 C9 O6 . . . . 5.2(3) ?
    C8 N3 C9 N4 . . . . 4.5(3) ?
    C12 N3 C9 N4 . . . . -174.44(17) ?
    C10 N4 C9 O6 . . . . 179.29(19) ?
    C11 N4 C9 O6 . . . . -1.5(3) ?
    C10 N4 C9 N3 . . . . -1.0(3) ?
    C11 N4 C9 N3 . . . . 178.17(19) ?
    C9 N4 C10 O7 . . . . 177.77(18) ?
    C11 N4 C10 O7 . . . . -1.4(3) ?
    C9 N4 C10 C7 . . . . -4.6(3) ?
    C11 N4 C10 C7 . . . . 176.16(18) ?
    C8 C7 C10 O7 . . . . -175.41(17) ?
    C4 C7 C10 O7 . . . . -1.3(3) ?
    C8 C7 C10 N4 . . . . 7.2(2) ?
    C4 C7 C10 N4 . . . . -178.70(15) ?
    C15 N6 C13 O8 . . . . -177.2(2) ?
    C15 N6 C13 C14 . . . . 2.4(2) ?
    C15 N5 C14 C13 . . . . 0.1(2) ?
    C16 N5 C14 C13 . . . . 177.41(18) ?
    O8 C13 C14 N5 . . . . 178.1(2) ?
    N6 C13 C14 N5 . . . . -1.5(2) ?
    C16 N5 C15 N7 . . . . 3.3(3) ?
    C14 N5 C15 N7 . . . . -179.4(2) ?
    C16 N5 C15 N6 . . . . -175.89(18) ?
    C14 N5 C15 N6 . . . . 1.4(2) ?
    C13 N6 C15 N7 . . . . 178.3(2) ?
    C13 N6 C15 N5 . . . . -2.4(2) ?
loop_
    _geom_hbond_atom_site_label_D
    _geom_hbond_atom_site_label_H
    _geom_hbond_atom_site_label_A
    _geom_hbond_site_symmetry_A
    _geom_hbond_distance_DH
    _geom_hbond_distance_HA
    _geom_hbond_distance_DA
    _geom_hbond_angle_DHA
    N7 H7N1 O5 . 0.85(3) 1.96(3) 2.800(2) 171(2)
    N7 H7N2 O7 2_645 0.82(3) 1.95(3) 2.749(2) 165(3)
    N6 H6N O1W 2_545 0.84(3) 2.05(3) 2.767(2) 142(2)
    O1W H1WA O6 3_675 0.81(4) 1.99(4) 2.792(2) 166(4)
    O1W H1WB O3 . 0.79(4) 2.47(4) 3.083(3) 136(4)
    O1W H1WB O8 2 0.79(4) 2.61(4) 3.080(3) 120(4)
    C12 H12C O5 3_675 0.96 2.57 3.483(3) 159
    C14 H14B O1 2_545 0.97 2.44 3.270(3) 144
    C16 H16C O5 . 0.96 2.54 3.248(2) 131
_shelx_hkl_file
;
   1   0   0   -0.20    0.01
  -1   0   0   -0.20    0.01
   1   0   0   -0.18    0.01
   1   0   0   -0.21    0.01
   1   0   0   -0.19    0.01
  -1   0   0   -0.20    0.01
  -1   0   0   -0.19    0.01
  -1   0   0   -0.19    0.01
   2   0   0  131.67    2.79
  -2   0   0  132.92    2.79
  -2   0   0  132.27    3.65
  -2   0   0  129.87    2.83
  -2   0   0  129.20    2.79
   2   0   0  126.49    2.79
   2   0   0  133.76    2.83
   2   0   0  130.93    3.65
   3   0   0   -0.05    0.04
  -3   0   0   -0.01    0.05
   3   0   0   -0.02    0.04
  -3   0   0   -0.01    0.04
  -3   0   0   -0.03    0.03
  -3   0   0   -0.07    0.04
   3   0   0    0.09    0.05
   3   0   0   -0.03    0.04
   4   0   0    9.96    0.40
  -4   0   0   10.41    0.33
   4   0   0    9.86    0.33
   4   0   0   10.16    0.33
   4   0   0   10.40    0.34
  -4   0   0   10.04    0.40
  -4   0   0   10.51    0.34
  -4   0   0   10.03    0.32
   5   0   0    0.04    0.08
   5   0   0    0.01    0.07
   5   0   0   -0.07    0.06
  -5   0   0    0.04    0.06
  -5   0   0   -0.16    0.07
   5   0   0   -0.05    0.07
  -5   0   0   -0.07    0.05
   6   0   0   17.94    0.68
  -6   0   0   17.54    0.57
  -6   0   0   17.98    0.54
   6   0   0   17.75    0.56
   7   0   0    0.05    0.10
   7   0   0    0.09    0.10
  -7   0   0   -0.07    0.07
  -7   0   0   -0.15    0.08
  -8   0   0    7.75    0.37
   8   0   0    8.47    0.38
   8   0   0    8.26    0.45
  -8   0   0    8.12    0.38
   9   0   0    0.03    0.10
  -9   0   0    0.10    0.12
   9   0   0    0.05    0.11
  -9   0   0    0.19    0.14
 -10   0   0   -0.24    0.14
  10   0   0    0.02    0.13
  10   0   0   -0.21    0.15
 -10   0   0   -0.06    0.10
 -11   0   0   -0.25    0.09
 -11   0   0   -0.07    0.16
  11   0   0   -0.12    0.14
  12   0   0    0.20    0.17
 -12   0   0    0.08    0.18
 -12   0   0    0.34    0.18
 -13   0   0    0.24    0.22
 -13   0   0   -0.15    0.17
  13   0   0   -0.12    0.17
 -14   0   0    0.03    0.24
 -14   0   0   -0.15    0.18
 -15   0   0   -0.06    0.24
 -15   0   0   -0.09    0.15
 -16   0   0    0.25    0.26
 -16   0   0    0.31    0.26
 -17   0   0   -0.09    0.24
 -17   0   0    0.04    0.29
   0  -1   0   -0.08    0.03
   0   1   0   -0.07    0.02
   0   1   0   -0.06    0.02
   0   1   0   -0.08    0.01
  -1  -1   0   23.72    0.58
   1  -1   0   24.86    0.59
   1  -1   0   23.79    0.63
   1  -1   0   24.04    0.58
  -1   1   0   24.92    0.59
  -1   1   0   25.27    0.58
   1   1   0   24.14    0.58
  -1   1   0   24.83    0.63
   1   1   0   24.81    0.58
   1   1   0   24.72    0.59
   1   1   0   26.50    0.83
  -1   1   0   23.59    0.57
   2  -1   0   42.32    0.95
  -2  -1   0   41.07    0.96
  -2  -1   0   42.31    0.95
   2  -1   0   41.88    0.94
  -2  -1   0   41.64    0.94
   2  -1   0   42.32    0.96
  -2   1   0   42.43    0.94
   2   1   0   42.15    0.96
   2   1   0   42.02    1.29
   2   1   0   42.92    0.94
  -2   1   0   42.39    1.17
  -2   1   0   41.88    0.94
  -2   1   0   42.73    0.97
  -3  -1   0    1.45    0.11
   3  -1   0    1.20    0.09
   3  -1   0    1.21    0.11
  -3  -1   0    1.39    0.11
   3  -1   0    1.30    0.11
   3  -1   0    1.35    0.07
  -3  -1   0    1.17    0.09
   3   1   0    1.15    0.10
   3   1   0    1.27    0.10
  -3   1   0    1.34    0.11
  -3   1   0    1.33    0.07
  -3   1   0    1.17    0.10
  -3   1   0    1.30    0.10
   3   1   0    0.93    0.14
   3   1   0    1.27    0.09
  -4  -1   0    0.76    0.10
  -4  -1   0    0.69    0.09
   4  -1   0    0.60    0.09
  -4  -1   0    0.57    0.10
   4  -1   0    0.69    0.11
   4  -1   0    0.58    0.10
   4  -1   0    0.79    0.07
   4   1   0    0.69    0.09
   4   1   0    0.78    0.11
  -4   1   0    0.72    0.07
  -4   1   0    0.65    0.09
   4   1   0    0.64    0.13
   4   1   0    0.69    0.10
  -4   1   0    0.47    0.09
  -4   1   0    0.80    0.10
  -5  -1   0   18.79    0.54
   5  -1   0   19.13    0.56
  -5  -1   0   18.19    0.55
   5  -1   0   18.92    0.54
   5  -1   0   18.21    0.60
  -5  -1   0   19.38    0.55
   5   1   0   18.99    0.74
   5   1   0   19.32    0.56
  -5   1   0   19.18    0.54
  -5   1   0   19.22    0.57
   5   1   0   19.03    0.56
   6  -1   0   13.26    0.45
   6  -1   0   13.12    0.47
  -6  -1   0   12.57    0.45
   6  -1   0   12.68    0.45
  -6  -1   0   13.26    0.44
   6   1   0   13.32    0.60
   6   1   0   13.70    0.45
  -6   1   0   12.67    0.47
  -6   1   0   13.19    0.44
   7  -1   0    5.41    0.28
  -7  -1   0    5.11    0.27
   7  -1   0    5.29    0.28
  -7  -1   0    5.27    0.30
   7   1   0    5.83    0.31
  -7   1   0    4.93    0.28
  -7   1   0    5.41    0.31
   7   1   0    5.24    0.38
   8  -1   0   16.79    0.61
   8  -1   0   18.13    0.66
  -8  -1   0   17.60    0.62
  -8  -1   0   17.25    0.59
  -8   1   0   17.43    0.58
  -8   1   0   17.98    0.63
   8   1   0   18.25    0.63
   8   1   0   17.96    0.80
  -9  -1   0    2.49    0.26
   9  -1   0    1.95    0.23
   9  -1   0    2.53    0.23
  -9  -1   0    2.26    0.25
  -9   1   0    2.68    0.28
   9   1   0    2.55    0.26
   9   1   0    1.83    0.27
  -9   1   0    2.57    0.25
 -10  -1   0    9.88    0.49
 -10  -1   0    9.10    0.45
  10  -1   0    9.66    0.47
  10  -1   0    9.06    0.49
 -10   1   0    9.12    0.48
 -10   1   0    9.52    0.46
  10   1   0    9.55    0.59
 -11  -1   0   -0.11    0.13
  11  -1   0   -0.25    0.17
  11  -1   0   -0.28    0.10
 -11  -1   0   -0.04    0.17
 -11   1   0   -0.01    0.17
  11   1   0   -0.25    0.18
 -11   1   0    0.02    0.12
  12  -1   0    0.94    0.28
  12  -1   0    0.99    0.22
 -12  -1   0    1.19    0.22
 -12  -1   0    1.17    0.28
 -12   1   0    1.12    0.28
  12   1   0    1.14    0.30
 -12   1   0    1.25    0.25
 -13  -1   0    5.33    0.47
 -13  -1   0    6.30    0.43
 -13   1   0    7.01    0.47
  13   1   0    6.27    0.59
 -13   1   0    6.57    0.50
 -14  -1   0    0.32    0.23
 -14  -1   0    0.17    0.20
 -14   1   0    0.33    0.25
 -14   1   0   -0.10    0.14
  14   1   0    0.28    0.24
 -15  -1   0    0.18    0.23
 -15  -1   0    0.10    0.23
 -15   1   0    0.18    0.23
 -15   1   0    0.17    0.21
 -16  -1   0   -0.38    0.21
 -16  -1   0   -0.17    0.21
 -16   1   0    0.12    0.28
 -16   1   0    0.40    0.26
 -17  -1   0   -0.06    0.24
 -17  -1   0   -0.07    0.28
 -17   1   0   -0.07    0.18
 -17   1   0   -0.07    0.29
   0  -2   0  123.88    3.06
   0  -2   0  142.97    3.27
   0  -2   0  147.65    3.06
   0   2   0  141.99    3.27
   0   2   0  158.46    4.15
   0   2   0  150.87    3.13
   0   2   0  146.27    3.11
   0   2   0  145.26    3.09
   0   2   0  151.98    3.11
   1  -2   0   87.10    2.06
   1  -2   0   88.24    1.89
  -1  -2   0   87.98    1.89
   1  -2   0   91.75    1.92
  -1   2   0   89.28    1.93
  -1   2   0   88.41    1.89
   1   2   0   86.54    2.62
  -1   2   0   88.63    2.05
   1   2   0   93.95    1.90
   1   2   0   88.35    2.06
   1   2   0   87.41    1.92
   1   2   0   88.40    1.90
  -1   2   0   90.18    1.89
   2  -2   0  967.47   20.32
  -2  -2   0  922.40   20.30
  -2  -2   0  947.30   20.49
   2  -2   0  977.13   21.42
   2  -2   0  959.85   20.26
  -2  -2   0  917.07   20.32
   2  -2   0  974.30   20.54
   2   2   0  940.74   20.57
  -2   2   0  956.41   20.29
  -2   2   0 1000.00   20.23
  -2   2   0  930.47   20.50
   2   2   0  993.06   26.87
   2   2   0  936.96   20.33
   2   2   0  953.94   20.32
   3  -2   0   12.35    0.36
  -3  -2   0   12.50    0.37
  -3  -2   0   12.58    0.36
  -3  -2   0   12.71    0.36
   3  -2   0   12.18    0.36
   3  -2   0   12.37    0.41
   3  -2   0   12.44    0.37
   3   2   0   13.02    0.36
  -3   2   0   12.80    0.36
  -3   2   0   12.86    0.38
   3   2   0   13.22    0.59
  -3   2   0   12.47    0.35
   3   2   0   12.52    0.37
   4  -2   0    3.48    0.19
   4  -2   0    2.99    0.17
  -4  -2   0    3.22    0.17
  -4  -2   0    3.04    0.17
  -4  -2   0    3.08    0.17
   4  -2   0    3.39    0.18
  -4   2   0    3.06    0.16
   4   2   0    3.14    0.18
   4   2   0    2.93    0.29
  -4   2   0    3.24    0.17
  -4   2   0    3.18    0.19
   4   2   0    3.06    0.18
  -5  -2   0    0.14    0.08
   5  -2   0    0.31    0.10
  -5  -2   0   -0.07    0.06
  -5  -2   0   -0.07    0.07
   5  -2   0    0.01    0.06
  -5   2   0   -0.04    0.06
  -5   2   0   -0.13    0.08
   5   2   0   -0.06    0.07
   5   2   0   -0.11    0.08
   6  -2   0    9.82    0.39
   6  -2   0   10.38    0.38
  -6  -2   0   10.08    0.37
  -6  -2   0   10.25    0.39
  -6  -2   0    9.89    0.37
   6   2   0    9.88    0.55
   6   2   0    9.82    0.39
  -6   2   0   10.15    0.37
  -6   2   0   10.03    0.40
  -7  -2   0    6.57    0.32
  -7  -2   0    6.34    0.31
   7  -2   0    5.82    0.32
  -7   2   0    6.64    0.34
   7   2   0    6.54    0.48
  -7   2   0    7.00    0.32
   8  -2   0    9.37    0.42
  -8  -2   0    9.50    0.40
  -8  -2   0   10.06    0.44
   8   2   0    9.58    0.62
  -8   2   0   10.38    0.42
  -8   2   0   10.39    0.46
  -9  -2   0    5.49    0.35
   9  -2   0    5.19    0.35
   9  -2   0    4.63    0.20
  -9  -2   0    5.05    0.32
  -9   2   0    5.34    0.32
  -9   2   0    5.25    0.36
   9   2   0    5.17    0.49
 -10  -2   0    0.16    0.14
  10  -2   0    0.28    0.18
 -10  -2   0   -0.02    0.15
  10  -2   0    0.01    0.06
 -10   2   0    0.18    0.12
 -10   2   0   -0.13    0.12
  10   2   0   -0.27    0.17
 -11  -2   0   -0.15    0.16
 -11  -2   0   -0.05    0.15
  11  -2   0   -0.12    0.17
 -11   2   0   -0.19    0.15
 -11   2   0   -0.12    0.18
  11   2   0   -0.15    0.17
 -12  -2   0   -0.05    0.13
 -12  -2   0   -0.16    0.13
  12  -2   0   -0.20    0.18
 -12   2   0   -0.23    0.14
 -12   2   0   -0.24    0.17
  12   2   0    0.31    0.23
  13  -2   0    1.57    0.33
 -13  -2   0    2.34    0.35
 -13  -2   0    1.05    0.23
  13   2   0    1.38    0.34
 -13   2   0    1.51    0.30
 -13   2   0    1.20    0.26
 -14  -2   0    1.04    0.24
 -14  -2   0    1.10    0.29
  14   2   0    0.74    0.33
 -14   2   0    1.27    0.31
 -14   2   0    0.92    0.27
 -15  -2   0    1.34    0.30
 -15  -2   0    1.07    0.30
 -15   2   0    1.08    0.33
 -15   2   0    1.91    0.31
  15   2   0    0.89    0.30
 -16  -2   0    0.26    0.27
 -16  -2   0   -0.02    0.24
 -16   2   0    0.53    0.26
 -16   2   0    0.09    0.27
 -17  -2   0    0.80    0.35
 -17   2   0    0.82    0.31
  17   2   0    0.67    0.35
   0  -3   0    0.04    0.03
   0  -3   0   -0.01    0.03
   0  -3   0    0.07    0.08
   0   3   0    0.06    0.10
   0   3   0    0.09    0.04
   0   3   0   -0.01    0.03
   0   3   0   -0.03    0.02
   0   3   0    0.34    0.06
  -1  -3   0    2.06    0.08
   1  -3   0    1.91    0.09
   1  -3   0    2.28    0.20
  -1  -3   0    2.16    0.10
   1  -3   0    2.29    0.10
  -1   3   0    2.15    0.09
  -1   3   0    2.15    0.12
  -1   3   0    1.86    0.20
   1   3   0    2.81    0.27
  -1   3   0    2.05    0.09
   1   3   0    2.15    0.10
   1   3   0    2.11    0.09
  -1   3   0    2.04    0.10
   1   3   0    2.07    0.10
   2  -3   0   24.86    0.61
  -2  -3   0   24.49    0.59
   2  -3   0   24.24    0.73
   2  -3   0   24.55    0.59
  -2   3   0   24.31    0.58
   2   3   0   25.16    0.61
   2   3   0   25.23    0.59
   2   3   0   25.51    0.96
   2   3   0   23.90    0.60
  -2   3   0   24.98    0.58
  -2   3   0   25.10    0.84
  -2   3   0   24.76    0.62
   3  -3   0    0.49    0.09
  -3  -3   0    0.47    0.08
   3  -3   0    0.50    0.12
  -3  -3   0    0.63    0.09
   3  -3   0    0.44    0.08
   3  -3   0    0.53    0.08
  -3  -3   0    0.48    0.08
   3   3   0    0.74    0.10
  -3   3   0    0.52    0.09
   3   3   0    0.54    0.09
  -3   3   0    0.50    0.09
  -3   3   0    0.53    0.07
   3   3   0    0.31    0.13
  -3   3   0    0.56    0.08
   3   3   0    0.48    0.08
  -4  -3   0   32.62    0.82
  -4  -3   0   31.84    0.81
   4  -3   0   32.52    0.82
   4  -3   0   31.99    0.93
   4  -3   0   33.23    0.82
  -4  -3   0   33.27    0.82
  -4   3   0   32.55    0.84
  -4   3   0   32.00    0.98
   4   3   0   32.62    0.83
   4   3   0   32.58    1.24
   4   3   0   32.70    0.83
  -4   3   0   32.49    0.80
  -5  -3   0    0.03    0.07
   5  -3   0   -0.14    0.08
  -5  -3   0    0.00    0.07
  -5  -3   0    0.07    0.08
   5  -3   0   -0.03    0.07
   5  -3   0   -0.10    0.07
  -5   3   0   -0.18    0.07
   5   3   0    0.02    0.08
  -5   3   0   -0.05    0.06
   5   3   0   -0.03    0.08
   5   3   0   -0.07    0.11
  -5   3   0    0.05    0.02
  -5   3   0    0.05    0.02
  -6  -3   0   12.46    0.45
  -6  -3   0   12.77    0.45
  -6  -3   0   13.22    0.45
   6  -3   0   13.35    0.46
   6  -3   0   13.37    0.45
   6   3   0   12.66    0.47
  -6   3   0   13.17    0.44
  -6   3   0   12.52    0.47
   6   3   0   12.70    0.72
   7  -3   0    3.34    0.25
  -7  -3   0    2.99    0.22
   7  -3   0    3.13    0.23
  -7  -3   0    3.24    0.24
  -7   3   0    2.98    0.22
  -7   3   0    3.58    0.26
   7   3   0    2.55    0.34
  -8  -3   0    5.02    0.31
   8  -3   0    5.42    0.33
  -8  -3   0    5.86    0.32
  -8   3   0    5.80    0.31
  -8   3   0    5.27    0.35
   8   3   0    5.41    0.52
  -9  -3   0    4.19    0.30
  -9  -3   0    3.40    0.29
   9  -3   0    3.81    0.32
   9   3   0    2.88    0.43
  -9   3   0    3.97    0.36
  -9   3   0    3.87    0.29
 -10  -3   0    0.35    0.16
 -10  -3   0    0.23    0.16
  10  -3   0    0.28    0.19
 -10   3   0    0.48    0.20
  10   3   0    0.55    0.27
 -10   3   0    0.25    0.15
  11  -3   0    7.18    0.46
 -11  -3   0    6.69    0.44
 -11  -3   0    7.07    0.43
 -11   3   0    6.22    0.45
  11   3   0    6.47    0.65
 -11   3   0    5.92    0.40
  12  -3   0   -0.11    0.18
 -12  -3   0    0.20    0.18
 -12  -3   0    0.32    0.20
 -12   3   0   -0.03    0.12
  12   3   0    0.09    0.23
 -12   3   0    0.37    0.23
 -13  -3   0    0.22    0.21
  13  -3   0   -0.07    0.22
 -13  -3   0   -0.02    0.19
  13   3   0   -0.07    0.27
 -13   3   0    0.00    0.17
 -13   3   0   -0.07    0.20
 -14  -3   0    0.23    0.22
 -14  -3   0   -0.11    0.19
 -14   3   0   -0.01    0.22
  14   3   0    0.21    0.30
  14   3   0    0.15    0.23
 -14   3   0    0.27    0.21
 -15  -3   0    3.68    0.50
 -15  -3   0    3.28    0.42
  15   3   0    2.94    0.54
 -15   3   0    3.78    0.47
  15   3   0    3.78    0.46
 -16  -3   0    0.60    0.30
 -16   3   0    1.55    0.38
   0  -4   0   24.09    0.78
   0  -4   0   23.93    0.58
   0  -4   0   24.30    0.57
   0   4   0   24.48    0.58
   0   4   0   26.04    0.55
   0   4   0   25.23    0.97
   0   4   0   24.72    0.61
   0   4   0   24.42    0.55
   1  -4   0   14.70    0.37
  -1  -4   0   14.47    0.37
   1  -4   0   14.99    0.38
   1  -4   0   14.16    0.55
  -1   4   0   14.34    0.40
  -1   4   0   14.29    0.38
  -1   4   0   15.35    0.35
   1   4   0   14.25    0.38
   1   4   0   14.77    0.36
   1   4   0   15.04    0.71
   1   4   0   14.98    0.36
  -1   4   0   15.51    0.66
  -1   4   0   14.58    0.35
   2  -4   0    3.40    0.25
  -2  -4   0    2.83    0.14
   2  -4   0    3.42    0.15
  -2  -4   0    2.78    0.12
  -2   4   0    3.25    0.13
  -2   4   0    2.60    0.28
   2   4   0    3.13    0.14
  -2   4   0    3.35    0.13
   2   4   0    3.25    0.38
  -2   4   0    3.11    0.17
   2   4   0    3.04    0.15
   2   4   0    2.93    0.16
   3  -4   0   13.63    0.53
  -3  -4   0   13.25    0.40
   3  -4   0   12.85    0.39
  -3  -4   0   13.82    0.39
   3  -4   0   14.07    0.40
   3   4   0   13.66    0.74
   3   4   0   13.64    0.40
   3   4   0   13.80    0.41
  -3   4   0   13.58    0.42
  -3   4   0   13.48    0.56
  -3   4   0   13.20    0.37
  -4  -4   0   70.91    1.62
   4  -4   0   71.41    1.63
   4  -4   0   70.59    1.83
   4  -4   0   72.53    1.63
  -4  -4   0   70.53    1.62
  -4  -4   0   69.34    1.62
  -4   4   0   70.41    1.67
  -4   4   0   69.51    2.10
   4   4   0   72.21    2.40
   4   4   0   72.19    1.65
   4   4   0   70.41    1.63
  -4   4   0   69.85    1.60
   5  -4   0    0.16    0.09
  -5  -4   0    0.27    0.10
  -5  -4   0    0.35    0.11
   5  -4   0    0.07    0.13
  -5  -4   0    0.25    0.10
   5  -4   0   -0.01    0.09
  -5   4   0    0.31    0.12
   5   4   0    0.20    0.10
   5   4   0    0.28    0.22
  -5   4   0    0.17    0.09
   5   4   0    0.26    0.11
  -5   4   0    0.08    0.07
  -6  -4   0    0.04    0.09
  -6  -4   0    0.13    0.09
   6  -4   0    0.20    0.10
  -6  -4   0    0.21    0.10
   6  -4   0    0.08    0.10
   6  -4   0    0.21    0.14
   6   4   0    0.08    0.10
  -6   4   0    0.15    0.11
   6   4   0   -0.07    0.12
   6   4   0    0.02    0.09
  -6   4   0    0.15    0.08
   7  -4   0    3.13    0.25
  -7  -4   0    2.60    0.22
   7  -4   0    3.66    0.25
  -7  -4   0    3.17    0.24
   7  -4   0    2.73    0.29
  -7  -4   0    3.00    0.23
   7   4   0    3.14    0.24
  -7   4   0    3.40    0.28
  -7   4   0    3.19    0.23
   7   4   0    2.07    0.36
   7   4   0    2.69    0.26
  -8  -4   0    1.62    0.22
   8  -4   0    1.39    0.25
   8  -4   0    1.49    0.22
  -8  -4   0    1.31    0.19
  -8   4   0    1.25    0.22
   8   4   0    1.73    0.22
   8   4   0    1.28    0.33
  -8   4   0    1.19    0.17
   9  -4   0   14.55    0.59
  -9  -4   0   13.74    0.56
  -9  -4   0   13.82    0.55
   9  -4   0   13.31    0.63
   9   4   0   13.77    0.57
  -9   4   0   13.75    0.53
   9   4   0   14.66    0.93
  -9   4   0   14.19    0.60
  10  -4   0    2.28    0.29
 -10  -4   0    1.87    0.26
 -10  -4   0    1.95    0.25
  10   4   0    1.21    0.37
 -10   4   0    2.05    0.25
 -10   4   0    1.89    0.28
  10   4   0    1.95    0.28
 -11  -4   0    0.25    0.17
 -11  -4   0    0.54    0.19
  11  -4   0    0.41    0.20
  11   4   0    0.42    0.29
 -11   4   0    0.29    0.20
 -11   4   0    0.18    0.16
  11   4   0    0.13    0.18
 -12  -4   0   -0.21    0.17
  12  -4   0    0.23    0.19
 -12  -4   0   -0.11    0.16
 -12   4   0   -0.10    0.17
  12   4   0   -0.29    0.16
  12   4   0    0.68    0.31
 -13  -4   0    1.57    0.30
  13  -4   0    2.37    0.37
 -13   4   0    2.23    0.35
  13   4   0    1.65    0.38
 -14  -4   0   -0.15    0.18
  14   4   0   -0.07    0.27
 -14   4   0    0.05    0.22
 -15  -4   0    0.04    0.20
 -15   4   0    0.22    0.27
  15   4   0   -0.07    0.32
  16   4   0    0.50    0.38
   0  -5   0   -0.05    0.04
   0  -5   0   -0.05    0.04
   0  -5   0   -0.05    0.10
   0   5   0    0.02    0.13
   0   5   0   -0.03    0.05
   0   5   0    0.03    0.06
  -1  -5   0    1.50    0.10
   1  -5   0    1.44    0.10
   1  -5   0    1.50    0.10
   1  -5   0    1.62    0.24
   1   5   0    1.75    0.15
  -1   5   0    1.54    0.13
  -1   5   0    1.36    0.05
  -1   5   0    1.56    0.05
  -1   5   0    1.38    0.11
  -1   5   0    1.38    0.23
   1   5   0    1.26    0.25
   1   5   0    1.57    0.07
   1   5   0    1.46    0.11
   1   5   0    1.52    0.07
  -2  -5   0    6.63    0.23
   2  -5   0    7.18    0.23
  -2  -5   0    6.55    0.22
   2  -5   0    6.78    0.39
   2  -5   0    6.96    0.24
   2   5   0    7.06    0.55
   2   5   0    6.72    0.22
  -2   5   0    6.93    0.45
  -2   5   0    6.82    0.24
  -2   5   0    6.80    0.19
   2   5   0    6.91    0.25
  -2   5   0    6.52    0.26
  -3  -5   0    0.09    0.05
   3  -5   0    0.00    0.03
   3  -5   0    0.20    0.12
   3  -5   0    0.05    0.07
  -3  -5   0    0.25    0.07
  -3  -5   0    0.07    0.03
   3   5   0   -0.03    0.13
  -3   5   0    0.02    0.05
  -3   5   0    0.05    0.09
   3   5   0    0.07    0.07
   3   5   0    0.15    0.07
  -3   5   0   -0.10    0.10
   4  -5   0    2.22    0.28
  -4  -5   0    2.26    0.16
  -4  -5   0    1.83    0.13
   4  -5   0    2.16    0.17
  -4  -5   0    2.24    0.16
   4  -5   0    1.97    0.16
  -4   5   0    2.26    0.19
   4   5   0    1.45    0.29
  -4   5   0    2.30    0.25
   4   5   0    2.09    0.17
  -4   5   0    2.04    0.14
   4   5   0    2.21    0.17
  -5  -5   0    0.44    0.11
   5  -5   0    0.51    0.12
  -5  -5   0    0.86    0.12
   5  -5   0    0.66    0.17
   5  -5   0    0.49    0.11
  -5  -5   0    0.65    0.12
  -5   5   0    0.46    0.11
  -5   5   0    0.61    0.10
   5   5   0    0.63    0.13
   5   5   0    0.63    0.13
   5   5   0    0.41    0.20
  -5   5   0    0.45    0.13
  -6  -5   0    0.70    0.14
   6  -5   0    0.74    0.21
  -6  -5   0    0.78    0.14
   6  -5   0    0.93    0.15
   6  -5   0    0.57    0.14
  -6  -5   0    0.86    0.15
   6   5   0    0.62    0.24
  -6   5   0    0.85    0.16
  -6   5   0    0.65    0.10
  -6   5   0    0.77    0.13
   6   5   0    0.95    0.16
  -7  -5   0    7.39    0.34
   7  -5   0    6.95    0.44
  -7  -5   0    7.13    0.34
   7  -5   0    7.14    0.37
  -7   5   0    6.86    0.32
  -7   5   0    7.05    0.38
   7   5   0    7.59    0.65
   7   5   0    7.28    0.36
   8  -5   0    2.60    0.35
   8  -5   0    2.45    0.27
  -8  -5   0    3.50    0.28
  -8   5   0    2.97    0.30
   8   5   0    2.83    0.47
   9  -5   0    0.22    0.22
   9  -5   0    0.05    0.17
  -9  -5   0    0.44    0.16
   9   5   0    0.05    0.28
  -9   5   0    0.50    0.20
 -10  -5   0   -0.12    0.14
  10  -5   0    0.07    0.22
  10  -5   0    0.14    0.19
 -10   5   0    0.13    0.17
  10   5   0    0.18    0.23
  11  -5   0    0.19    0.18
 -11  -5   0    0.03    0.16
  11  -5   0   -0.06    0.20
 -11   5   0    0.43    0.21
  11   5   0    0.00    0.28
 -12  -5   0    0.34    0.19
  12  -5   0   -0.12    0.15
  12  -5   0   -0.23    0.20
  12   5   0    0.71    0.35
 -12   5   0   -0.06    0.19
  13  -5   0    2.48    0.42
 -13  -5   0    2.24    0.33
 -13   5   0    2.92    0.40
  13   5   0    2.07    0.47
  14  -5   0    1.23    0.35
 -14  -5   0    0.87    0.27
  14   5   0    1.49    0.46
 -14   5   0    1.30    0.33
  15   5   0    0.43    0.37
   0  -6   0   -0.05    0.04
   0  -6   0    0.01    0.12
   0   6   0   -0.05    0.16
   0   6   0    0.02    0.07
   0   6   0    0.07    0.05
   1  -6   0    0.75    0.21
   1  -6   0    1.16    0.08
   1  -6   0    1.06    0.08
  -1  -6   0    1.21    0.08
  -1  -6   0    1.03    0.08
  -1   6   0    1.20    0.11
   1   6   0    1.25    0.13
   1   6   0    1.31    0.11
  -1   6   0    1.24    0.12
  -1   6   0    1.00    0.24
   1   6   0    1.26    0.29
  -2  -6   0    5.85    0.20
   2  -6   0    5.62    0.20
  -2  -6   0    5.18    0.20
   2  -6   0    5.49    0.20
   2  -6   0    5.42    0.42
   2   6   0    5.69    0.54
  -2   6   0    5.30    0.24
   2   6   0    5.53    0.23
  -2   6   0    5.52    0.22
  -2   6   0    5.85    0.47
   2   6   0    5.62    0.27
   3  -6   0    2.12    0.29
  -3  -6   0    1.88    0.14
   3  -6   0    2.21    0.15
   3  -6   0    1.94    0.15
  -3  -6   0    1.66    0.14
   3   6   0    1.61    0.32
  -3   6   0    1.68    0.26
  -3   6   0    1.88    0.17
   4  -6   0    0.58    0.12
   4  -6   0    0.46    0.17
  -4  -6   0    0.72    0.11
  -4   6   0    0.49    0.13
  -4   6   0    0.29    0.16
   4   6   0    0.76    0.29
   5  -6   0    0.50    0.18
  -5  -6   0    0.32    0.11
   5  -6   0    0.09    0.11
   5   6   0    0.28    0.28
  -5   6   0    0.32    0.13
  -5   6   0    0.19    0.13
  -6  -6   0    1.90    0.19
   6  -6   0    1.75    0.20
   6  -6   0    1.75    0.31
   6   6   0    1.92    0.42
  -6   6   0    1.71    0.22
  -7  -6   0    6.58    0.34
   7  -6   0    6.70    0.52
   7  -6   0    6.23    0.35
  -7   6   0    6.27    0.37
   7   6   0    7.20    0.74
  -8  -6   0    0.21    0.14
   8  -6   0    0.00    0.20
   8  -6   0   -0.25    0.13
  -8   6   0   -0.06    0.15
   8   6   0   -0.13    0.26
  -9  -6   0    0.90    0.20
   9  -6   0    1.04    0.23
   9  -6   0    1.14    0.27
   9   6   0    0.59    0.37
  -9   6   0    0.70    0.22
  10  -6   0    0.27    0.17
 -10  -6   0    0.70    0.21
  10  -6   0    0.11    0.24
  10   6   0   -0.13    0.31
 -10   6   0    0.28    0.19
  11  -6   0   -0.24    0.22
 -11  -6   0    0.18    0.17
  11  -6   0    0.08    0.20
  11   6   0   -0.02    0.23
 -11   6   0    0.29    0.20
  12  -6   0    0.23    0.25
 -12  -6   0    0.41    0.21
 -12   6   0    0.28    0.22
  12   6   0    0.84    0.42
 -13  -6   0   -0.06    0.19
  13  -6   0   -0.20    0.22
 -13   6   0    0.44    0.24
  13   6   0   -0.03    0.24
  14   6   0    0.02    0.37
   0   7   0    0.04    0.07
   0   7   0   -0.08    0.18
   1  -7   0   -0.37    0.11
  -1   7   0    0.23    0.21
  -1   7   0   -0.01    0.07
   1   7   0    0.03    0.08
   1   7   0   -0.02    0.19
   2  -7   0    1.23    0.07
   2  -7   0    1.19    0.30
  -2  -7   0    1.19    0.09
   2   7   0    0.81    0.29
  -2   7   0    1.05    0.12
  -2   7   0    0.99    0.27
   2   7   0    1.34    0.16
   3  -7   0    0.02    0.06
   3  -7   0    0.17    0.21
  -3  -7   0    0.05    0.06
  -3   7   0    0.08    0.09
   3   7   0   -0.19    0.19
  -3   7   0   -0.02    0.14
   3   7   0    0.07    0.11
  -4  -7   0    3.19    0.18
   4  -7   0    3.88    0.43
   4  -7   0    3.03    0.18
  -4   7   0    2.31    0.31
  -4   7   0    3.21    0.23
   4   7   0    3.40    0.50
  -5  -7   0    1.20    0.15
   5  -7   0    1.29    0.15
   5  -7   0    1.19    0.32
  -5   7   0    1.14    0.17
   5   7   0    1.04    0.35
  -6  -7   0    0.39    0.13
   6  -7   0    0.51    0.21
   6   7   0    0.27    0.24
  -6   7   0    0.51    0.16
  -7  -7   0    0.01    0.12
   7  -7   0    0.19    0.20
   7  -7   0   -0.02    0.12
  -7   7   0    0.10    0.15
   7   7   0    0.22    0.33
   8  -7   0   -0.05    0.20
   8  -7   0    0.17    0.15
  -8  -7   0   -0.05    0.13
   8   7   0    0.29    0.34
  -8   7   0   -0.06    0.15
   9  -7   0   -0.44    0.21
   9  -7   0   -0.18    0.15
  -9  -7   0   -0.02    0.14
   9   7   0   -0.03    0.31
  -9   7   0    0.17    0.17
 -10  -7   0   -0.05    0.15
  10  -7   0    0.14    0.25
  10   7   0    0.11    0.34
 -10   7   0    0.46    0.21
  11  -7   0   -0.03    0.26
 -11  -7   0    0.01    0.18
 -11   7   0    0.17    0.20
  11   7   0    0.12    0.27
 -12  -7   0    0.43    0.21
  12  -7   0    0.00    0.25
  12   7   0    0.49    0.41
 -12   7   0    0.30    0.21
   0   8   0    0.20    0.23
  -1   8   0    1.33    0.34
   1   8   0    1.43    0.35
   2  -8   0    0.02    0.25
  -2   8   0    0.20    0.22
   2   8   0    0.49    0.29
   3  -8   0    1.02    0.28
   3   8   0    0.76    0.35
   4  -8   0    2.24    0.40
   4   8   0    2.72    0.51
   4   8   0    2.66    0.26
   5  -8   0    2.89    0.44
   5   8   0    2.59    0.29
   5   8   0    2.42    0.50
  -5   8   0    2.06    0.21
   6  -8   0    1.46    0.33
  -6  -8   0    1.68    0.18
   6   8   0    1.53    0.46
  -6   8   0    1.69    0.21
   7  -8   0    0.21    0.25
  -7  -8   0    0.07    0.12
  -7   8   0    0.34    0.15
   7   8   0   -0.16    0.32
  -8  -8   0    0.23    0.14
   8  -8   0    0.38    0.28
   8   8   0    0.33    0.37
  -8   8   0    0.35    0.17
   9  -8   0    0.91    0.31
  -9  -8   0    0.82    0.20
   9   8   0    1.12    0.46
  -9   8   0    1.05    0.23
 -10  -8   0   -0.13    0.15
  10  -8   0    0.12    0.29
 -10   8   0    0.07    0.17
   0   9   0    0.19    0.28
   1   9   0    0.01    0.22
  -1   9   0    0.10    0.23
   2   9   0    0.01    0.26
   3  -9   0    0.35    0.23
   3   9   0    0.19    0.28
   4  -9   0    1.41    0.36
   4   9   0    1.09    0.39
   5  -9   0    0.54    0.31
   5   9   0    0.49    0.36
   6  -9   0    1.23    0.35
   6   9   0    0.40    0.37
   7  -9   0   -0.17    0.24
   7   9   0   -0.06    0.35
   1  10   0    0.23    0.28
   2  10   0    0.49    0.30
   3  10   0    0.69    0.36
 -17   0   1   -0.29    0.16
 -17   0   1   -0.06    0.27
 -16   0   1    0.05    0.24
 -16   0   1    0.22    0.26
 -15   0   1    1.41    0.32
 -15   0   1    1.09    0.31
 -14   0   1   -0.14    0.18
 -14   0   1   -0.12    0.17
 -13   0   1    1.06    0.28
  13   0  -1    0.16    0.19
 -13   0   1    0.91    0.25
  12   0  -1   -0.10    0.14
 -12   0   1    0.04    0.18
 -12   0   1   -0.03    0.17
 -11   0   1   -0.16    0.13
  11   0  -1   -0.19    0.13
 -11   0   1   -0.19    0.15
 -10   0   1   -0.05    0.14
  10   0  -1   -0.04    0.11
 -10   0   1   -0.04    0.13
   9   0  -1    1.59    0.23
  -9   0   1    2.03    0.23
  -9   0   1    1.68    0.23
   9   0  -1    1.52    0.22
  -8   0   1   -0.03    0.10
   8   0  -1    0.04    0.11
  -8   0   1   -0.08    0.10
   8   0  -1    0.13    0.10
   7   0  -1   19.18    0.74
   7   0  -1   18.30    0.60
  -7   0   1   18.83    0.61
  -7   0   1   19.19    0.73
  -7   0   1   18.78    0.59
   6   0  -1    0.04    0.09
   6   0  -1    0.04    0.10
  -6   0   1    0.14    0.11
  -6   0   1   -0.17    0.07
  -6   0   1   -0.06    0.06
  -5   0   1   -0.08    0.06
   5   0  -1   -0.14    0.05
   5   0  -1    0.00    0.07
  -5   0   1   -0.06    0.05
  -5   0   1    0.01    0.07
   5   0  -1    0.03    0.07
   5   0  -1    0.00    0.06
  -5   0   1   -0.07    0.06
   4   0  -1    0.08    0.05
  -4   0   1   -0.02    0.04
  -4   0   1   -0.07    0.04
   4   0  -1    0.05    0.06
  -4   0   1   -0.07    0.05
  -4   0   1    0.02    0.05
   3   0  -1  146.32    3.13
   3   0  -1  143.30    4.10
   3   0  -1  144.50    3.14
  -3   0   1  148.56    3.14
   3   0  -1  147.34    3.18
  -3   0   1  144.53    4.10
  -3   0   1  146.71    3.13
  -3   0   1  144.01    3.18
  -2   0   1   -0.07    0.03
   2   0  -1   -0.05    0.03
  -2   0   1   -0.13    0.04
  -2   0   1   -0.10    0.03
  -2   0   1   -0.10    0.03
   2   0  -1   -0.14    0.03
   2   0  -1   -0.11    0.03
   0   0   1    0.00    0.00
   0   0   1    0.00    0.00
   0   0  -1   -0.01    0.00
   0   0  -1    0.01    0.01
   0   0  -1    0.00    0.00
   0   0  -1    0.00    0.00
   0   0   1    0.00    0.01
   0   0  -1    0.00    0.00
   0   0   1    0.00    0.01
   0   0   1   -0.01    0.00
   1   0   1   20.08    0.46
   1   0   1   18.24    0.44
  -2   0  -1   -0.02    0.03
   2   0   1    0.03    0.04
  -2   0  -1    0.02    0.04
   2   0   1   -0.01    0.04
  -2   0  -1   -0.02    0.03
   2   0   1   -0.01    0.03
   3   0   1   14.57    0.40
  -3   0  -1   14.66    0.40
   3   0   1   14.36    0.40
   3   0   1   14.62    0.42
  -3   0  -1   14.87    0.42
  -3   0  -1   14.50    0.40
   3   0   1   14.56    0.50
   4   0   1   -0.04    0.05
   4   0   1   -0.06    0.06
  -4   0  -1   -0.06    0.05
  -4   0  -1   -0.02    0.04
  -4   0  -1    0.00    0.04
   4   0   1    0.03    0.05
   4   0   1   -0.06    0.06
  -5   0  -1  155.72    3.42
  -5   0  -1  152.16    3.35
   5   0   1  152.71    3.36
   5   0   1  152.63    4.36
  -5   0  -1  150.12    3.35
   5   0   1  155.63    3.42
   5   0   1  152.53    3.35
  -6   0  -1   -0.10    0.09
   6   0   1   -0.09    0.07
   6   0   1   -0.09    0.06
  -6   0  -1   -0.01    0.10
   7   0   1    0.37    0.13
   7   0   1    0.36    0.12
  -7   0  -1    0.32    0.13
  -7   0  -1    0.43    0.11
   8   0   1    0.03    0.12
   8   0   1   -0.03    0.09
  -8   0  -1    0.10    0.14
  -8   0  -1   -0.19    0.10
  -9   0  -1    7.07    0.37
   9   0   1    7.16    0.43
   9   0   1    6.97    0.39
  -9   0  -1    7.20    0.38
  10   0   1   -0.24    0.11
  10   0   1   -0.37    0.12
 -10   0  -1   -0.10    0.15
 -10   0  -1   -0.10    0.12
  11   0   1    0.02    0.16
 -11   0  -1   -0.09    0.17
 -11   0  -1   -0.04    0.12
  11   0   1   -0.07    0.20
 -12   0  -1   -0.15    0.18
 -12   0  -1   -0.43    0.15
  12   0   1   -0.18    0.15
  12   0   1   -0.11    0.15
 -13   0  -1    2.63    0.32
  13   0   1    1.98    0.32
 -13   0  -1    2.29    0.35
 -14   0  -1   -0.11    0.18
 -14   0  -1    0.11    0.19
 -15   0  -1    0.59    0.26
 -15   0  -1    0.52    0.29
 -16   0  -1    0.10    0.18
 -16   0  -1    0.11    0.26
 -17   0  -1    0.73    0.34
 -17   0  -1    0.16    0.27
 -17  -1   1    0.23    0.25
 -17  -1   1    0.89    0.35
 -17   1   1    0.21    0.26
 -17   1   1    0.26    0.29
 -16  -1   1   -0.20    0.24
 -16  -1   1    0.01    0.18
 -16   1   1   -0.11    0.24
 -16   1   1   -0.25    0.14
 -15  -1   1    2.28    0.37
 -15  -1   1    2.07    0.35
 -15   1   1    1.97    0.34
 -15   1   1    1.78    0.38
 -14  -1   1    0.04    0.23
 -14  -1   1    0.02    0.20
 -14   1   1   -0.14    0.20
 -14   1   1   -0.26    0.18
  14   1  -1   -0.09    0.18
 -13  -1   1    0.30    0.21
 -13  -1   1    0.25    0.22
 -13   1   1   -0.04    0.19
 -13   1   1    0.61    0.22
  13   1  -1    0.32    0.23
 -12  -1   1    0.95    0.26
  12  -1  -1    0.75    0.19
 -12  -1   1    0.78    0.22
 -12   1   1    1.13    0.25
  12   1  -1    0.60    0.25
 -12   1   1    0.89    0.27
 -11  -1   1    0.01    0.18
  11  -1  -1   -0.17    0.11
 -11  -1   1    0.00    0.12
  11  -1  -1   -0.11    0.14
  11   1  -1   -0.17    0.17
 -11   1   1   -0.06    0.11
 -11   1   1   -0.18    0.15
  10  -1  -1   -0.09    0.15
 -10  -1   1    0.06    0.12
 -10  -1   1    0.13    0.12
  10  -1  -1    0.06    0.11
  10   1  -1   -0.03    0.16
 -10   1   1    0.15    0.16
 -10   1   1    0.05    0.10
   9  -1  -1    0.49    0.17
  -9  -1   1    0.53    0.15
   9  -1  -1    0.62    0.13
  -9  -1   1    0.96    0.19
  -9   1   1    0.82    0.18
  -9   1   1    1.01    0.16
   9   1  -1    0.68    0.20
   8  -1  -1   25.34    0.87
  -8  -1   1   24.98    0.78
  -8  -1   1   24.06    0.75
   8  -1  -1   24.74    0.78
  -8   1   1   25.40    0.75
   8   1  -1   25.70    1.02
  -8   1   1   25.72    0.79
  -7  -1   1   34.08    0.96
   7  -1  -1   34.98    1.10
   7  -1  -1   34.01    0.95
  -7  -1   1   34.11    0.93
  -7   1   1   35.03    0.97
   7   1  -1   34.34    1.24
  -7   1   1   34.55    1.10
  -7   1   1   35.20    0.92
   6  -1  -1    9.28    0.37
  -6  -1   1    8.99    0.35
   6  -1  -1    9.26    0.35
   6  -1  -1    9.84    0.38
  -6  -1   1    9.46    0.37
  -6   1   1    9.87    0.38
  -6   1   1    9.10    0.34
  -6   1   1    9.52    0.38
   6   1  -1    9.65    0.50
   5  -1  -1    0.26    0.08
  -5  -1   1    0.22    0.08
   5  -1  -1    0.18    0.06
  -5  -1   1    0.21    0.09
  -5  -1   1    0.32    0.10
   5  -1  -1    0.13    0.09
  -5  -1   1    0.12    0.10
  -5   1   1    0.18    0.08
   5   1  -1    0.26    0.09
  -5   1   1    0.21    0.06
  -5   1   1    0.18    0.08
   5   1  -1    0.13    0.10
  -4  -1   1    5.71    0.33
   4  -1  -1    5.97    0.24
  -4  -1   1    5.82    0.23
   4  -1  -1    5.96    0.23
   4  -1  -1    6.11    0.24
  -4  -1   1    6.02    0.24
  -4  -1   1    5.63    0.23
   4  -1  -1    6.23    0.23
  -4   1   1    5.84    0.24
   4   1  -1    5.52    0.32
  -4   1   1    5.45    0.22
  -4   1   1    5.71    0.24
   4   1  -1    6.06    0.24
   4   1  -1    6.06    0.23
  -4   1   1    6.17    0.23
   3  -1  -1   45.85    1.05
  -3  -1   1   45.75    1.42
  -3  -1   1   45.82    1.06
   3  -1  -1   46.14    1.07
   3  -1  -1   45.31    1.04
   3  -1  -1   44.82    1.30
  -3  -1   1   46.57    1.05
  -3  -1   1   45.55    1.07
  -3   1   1   45.27    1.04
  -3   1   1   44.85    1.31
   3   1  -1   46.15    1.07
  -3   1   1   46.15    1.04
   3   1  -1   43.99    1.42
  -3   1   1   46.85    1.07
   3   1  -1   46.71    1.05
  -2  -1   1   34.12    0.79
  -2  -1   1   34.83    0.80
   2  -1  -1   33.87    0.78
  -2  -1   1   34.15    1.08
   2  -1  -1   34.46    0.78
   2  -1  -1   35.50    0.80
   2   1  -1   34.51    0.80
  -2   1   1   34.95    0.80
   2   1  -1   34.74    0.80
  -2   1   1   35.41    0.78
   2   1  -1   35.17    0.79
  -2   1   1   33.43    0.77
  -2   1   1   34.78    0.99
   2   1  -1   33.92    1.08
   1  -1  -1    4.87    0.14
  -1  -1   1    4.56    0.15
   1  -1  -1    4.83    0.14
   1  -1  -1    4.70    0.17
  -1  -1   1    4.64    0.14
  -1  -1   1    4.61    0.15
  -1  -1   1    4.58    0.23
  -1   1   1    4.74    0.13
  -1   1   1    4.84    0.17
   1   1  -1    5.52    0.16
  -1   1   1    4.95    0.13
   1   1  -1    5.50    0.15
   1   1  -1    5.03    0.15
   1   1  -1    5.13    0.24
  -1   1   1    4.98    0.14
   0  -1   1   39.63    0.91
   0  -1   1   42.61    0.88
   0  -1   1   33.68    0.85
   0  -1   1   34.19    0.85
   0  -1   1   44.62    1.16
   0  -1  -1   40.80    0.92
   0   1  -1   41.72    0.86
   0   1  -1   34.70    0.90
   0   1  -1   40.66    0.86
   0   1  -1   39.12    0.88
   0   1  -1   42.25    0.85
   0   1  -1   40.86    1.15
   0   1   1   35.34    0.91
  -1  -1  -1   12.10    0.31
   1  -1   1   13.41    0.33
   1  -1   1   13.17    0.33
  -1  -1  -1   13.48    0.32
   1  -1   1   13.10    0.36
   1  -1   1   13.46    0.34
   1  -1   1   13.16    0.41
   1   1   1   13.26    0.32
  -1   1  -1   14.03    0.35
  -1   1  -1   14.00    0.33
   1   1   1   13.76    0.32
  -1   1  -1   13.28    0.41
   1   1   1   13.63    0.32
  -1   1  -1   13.49    0.33
   2  -1   1  123.72    2.65
  -2  -1  -1  120.24    2.64
   2  -1   1  122.47    2.65
   2  -1   1  124.89    2.70
  -2  -1  -1  123.21    2.65
  -2  -1  -1  121.61    2.68
  -2   1  -1  126.32    2.65
  -2   1  -1  127.06    2.70
   2   1   1  123.36    2.68
   2   1   1  122.74    2.65
  -2   1  -1  123.24    2.65
   2   1   1  125.48    2.64
   3  -1   1   61.61    1.40
   3  -1   1   62.40    1.43
  -3  -1  -1   62.65    1.42
  -3  -1  -1   60.61    1.39
   3  -1   1   62.67    1.40
  -3  -1  -1   62.56    1.40
   3   1   1   63.21    1.40
  -3   1  -1   61.67    1.43
  -3   1  -1   61.26    1.40
  -3   1  -1   63.62    1.40
   3   1   1   61.66    1.88
   3   1   1   62.10    1.42
   3   1   1   62.21    1.39
   4  -1   1    9.40    0.32
   4  -1   1    9.55    0.32
  -4  -1  -1   10.08    0.33
  -4  -1  -1    9.63    0.32
  -4  -1  -1   10.26    0.34
   4  -1   1   10.06    0.33
   4  -1   1    9.85    0.34
   4   1   1    9.99    0.32
   4   1   1    9.59    0.34
   4   1   1   10.21    0.46
  -4   1  -1    9.81    0.32
  -4   1  -1    8.93    0.31
  -4   1  -1   10.18    0.35
   4   1   1   10.15    0.33
   5  -1   1    0.35    0.10
   5  -1   1    0.41    0.07
  -5  -1  -1    0.27    0.10
  -5  -1  -1    0.25    0.09
  -5  -1  -1    0.42    0.10
   5  -1   1    0.56    0.11
  -5   1  -1    0.40    0.09
   5   1   1    0.35    0.09
   5   1   1    0.38    0.12
  -5   1  -1    0.44    0.11
   5   1   1    0.34    0.10
   6  -1   1    1.69    0.18
   6  -1   1    1.60    0.14
  -6  -1  -1    1.45    0.16
  -6  -1  -1    1.42    0.17
  -6   1  -1    1.56    0.18
   6   1   1    1.13    0.19
   6   1   1    1.43    0.17
  -6   1  -1    1.63    0.17
  -7  -1  -1   -0.04    0.10
  -7  -1  -1    0.04    0.08
   7  -1   1   -0.05    0.06
   7  -1   1   -0.11    0.07
  -7   1  -1   -0.12    0.10
   7   1   1   -0.01    0.10
   7   1   1   -0.14    0.10
  -7   1  -1   -0.02    0.10
   8  -1   1   11.81    0.48
  -8  -1  -1   12.25    0.47
  -8  -1  -1   12.70    0.51
   8  -1   1   13.53    0.52
   8   1   1   12.93    0.65
  -8   1  -1   12.34    0.52
   8   1   1   13.02    0.51
  -8   1  -1   12.80    0.48
  -9  -1  -1    9.46    0.45
   9  -1   1    9.16    0.45
   9  -1   1    9.32    0.43
  -9  -1  -1    8.82    0.42
  -9   1  -1    8.68    0.43
   9   1   1    8.94    0.55
  -9   1  -1    8.45    0.41
   9   1   1    7.67    0.42
 -10  -1  -1    7.35    0.43
  10  -1   1    6.87    0.39
 -10  -1  -1    7.12    0.40
  10  -1   1    6.66    0.43
 -10   1  -1    6.30    0.39
  10   1   1    7.16    0.43
 -10   1  -1    6.78    0.43
  10   1   1    6.40    0.50
 -11  -1  -1    1.35    0.27
  11  -1   1    1.03    0.20
  11  -1   1    1.01    0.23
 -11  -1  -1    1.51    0.25
  11   1   1    1.45    0.26
 -11   1  -1    1.45    0.28
  11   1   1    0.74    0.27
 -11   1  -1    1.16    0.21
 -12  -1  -1    3.22    0.34
  12  -1   1    3.14    0.39
 -12  -1  -1    3.64    0.39
 -12   1  -1    2.93    0.34
 -12   1  -1    3.26    0.37
  12   1   1    2.89    0.38
  13  -1   1    0.76    0.24
 -13  -1  -1    0.74    0.26
 -13  -1  -1    0.63    0.24
 -13   1  -1    0.95    0.28
 -13   1  -1    0.99    0.23
  13   1   1    0.74    0.27
 -14  -1  -1    2.69    0.40
 -14  -1  -1    3.47    0.40
  14   1   1    2.59    0.41
 -14   1  -1    3.21    0.42
 -14   1  -1    3.19    0.38
 -15  -1  -1    0.64    0.22
 -15  -1  -1    0.45    0.26
 -15   1  -1    0.35    0.24
 -15   1  -1    0.54    0.27
 -16  -1  -1    0.06    0.25
 -16  -1  -1    0.09    0.25
 -16   1  -1    0.26    0.23
 -16   1  -1    0.27    0.26
 -17  -1  -1    0.86    0.32
 -17  -1  -1    0.39    0.30
 -17   1  -1    0.64    0.35
 -17   1  -1    0.41    0.29
 -17  -2   1   -0.07    0.27
  17   2  -1   -0.30    0.30
 -16  -2   1   -0.21    0.21
 -16  -2   1    0.05    0.24
 -16   2   1    0.27    0.30
 -16   2   1    0.05    0.22
  16   2  -1   -0.44    0.23
 -15  -2   1    0.16    0.22
 -15  -2   1   -0.07    0.21
  15   2  -1    0.12    0.27
 -15   2   1    0.20    0.26
 -15   2   1    0.08    0.21
 -14  -2   1    0.81    0.26
 -14  -2   1    0.81    0.27
 -14   2   1    0.81    0.25
 -14   2   1    0.98    0.29
  14   2  -1    0.50    0.31
 -13  -2   1   -0.03    0.18
 -13  -2   1   -0.03    0.20
 -13   2   1    0.14    0.15
 -13   2   1    0.12    0.22
  13   2  -1   -0.02    0.21
 -12  -2   1   -0.03    0.18
 -12  -2   1   -0.17    0.11
 -12   2   1   -0.11    0.14
  12   2  -1    0.03    0.22
 -12   2   1    0.13    0.17
 -11  -2   1    0.24    0.18
  11  -2  -1    0.26    0.20
 -11  -2   1    0.01    0.16
  11   2  -1    0.17    0.23
 -11   2   1   -0.19    0.16
 -11   2   1   -0.05    0.15
 -10  -2   1    1.11    0.22
 -10  -2   1    1.05    0.21
  10  -2  -1    0.64    0.20
  10  -2  -1    0.85    0.12
 -10   2   1    0.95    0.22
 -10   2   1    1.01    0.20
  10   2  -1    0.81    0.26
  -9  -2   1    0.16    0.14
   9  -2  -1    0.08    0.15
  -9  -2   1    0.24    0.13
   9  -2  -1    0.22    0.07
  -9   2   1    0.21    0.13
   9   2  -1    0.14    0.18
  -9   2   1    0.27    0.15
  -8  -2   1   21.97    0.71
   8  -2  -1   21.88    0.70
  -8  -2   1   21.55    0.68
  -8   2   1   20.80    0.71
   8   2  -1   21.67    0.98
  -8   2   1   23.24    0.69
  -7  -2   1    0.18    0.10
   7  -2  -1    0.18    0.11
  -7  -2   1    0.05    0.07
  -7   2   1    0.15    0.11
  -7   2   1    0.02    0.08
   7   2  -1   -0.02    0.14
  -6  -2   1    4.23    0.24
  -6  -2   1    3.83    0.24
   6  -2  -1    4.56    0.24
   6  -2  -1    4.40    0.25
  -6  -2   1    4.34    0.23
   6   2  -1    4.08    0.25
  -6   2   1    4.48    0.27
   6   2  -1    4.10    0.38
  -6   2   1    4.50    0.23
  -6   2   1    4.27    0.18
   5  -2  -1    7.68    0.30
  -5  -2   1    7.53    0.31
   5  -2  -1    7.61    0.29
  -5  -2   1    7.76    0.30
  -5  -2   1    8.04    0.30
   5   2  -1    7.90    0.31
  -5   2   1    7.45    0.28
   5   2  -1    7.89    0.48
  -5   2   1    7.80    0.32
  -5   2   1    7.70    0.27
  -4  -2   1    3.63    0.18
  -4  -2   1    3.23    0.18
   4  -2  -1    3.54    0.18
   4  -2  -1    3.32    0.18
   4  -2  -1    3.36    0.17
  -4  -2   1    3.58    0.18
   4   2  -1    3.75    0.20
  -4   2   1    3.22    0.18
   4   2  -1    3.25    0.18
  -4   2   1    3.37    0.15
  -4   2   1    3.33    0.16
   4   2  -1    3.47    0.19
   4   2  -1    3.34    0.28
  -4   2   1    3.05    0.16
  -3  -2   1   18.29    0.71
  -3  -2   1   16.97    0.46
   3  -2  -1   17.97    0.48
  -3  -2   1   17.60    0.48
   3  -2  -1   17.32    0.46
   3  -2  -1   17.48    0.46
   3  -2  -1   17.07    0.52
   3   2  -1   18.30    0.47
   3   2  -1   17.62    0.72
   3   2  -1   17.98    0.48
   3   2  -1   18.29    0.49
  -3   2   1   17.49    0.45
  -3   2   1   18.37    0.46
  -3   2   1   18.51    0.48
  -2  -2   1  364.88    8.16
  -2  -2   1  386.05   10.58
   2  -2  -1  382.90    8.32
   2  -2  -1  382.42    8.06
  -2  -2   1  369.73    8.10
   2  -2  -1  377.14    8.10
   2   2  -1  372.17    8.14
  -2   2   1  389.04    8.09
   2   2  -1  384.80   10.59
   2   2  -1  388.02    8.16
  -2   2   1  380.13    8.31
  -2   2   1  382.56    8.04
  -2   2   1  371.90    8.11
   2   2  -1  367.53    8.03
   1  -2  -1   39.67    0.90
  -1  -2   1   40.55    0.92
   1  -2  -1   41.48    1.04
   1  -2  -1   42.67    0.90
  -1  -2   1   39.53    0.93
  -1  -2   1   45.04    1.33
  -1   2   1   41.81    1.03
  -1   2   1   43.09    0.92
  -1   2   1   42.51    0.89
   1   2  -1   40.80    1.03
  -1   2   1   42.12    0.89
   1   2  -1   40.58    0.94
   1   2  -1   43.93    1.34
   1   2  -1   42.29    0.92
   1   2  -1   41.51    0.94
   0  -2   1  607.04   13.13
   0  -2   1  609.65   13.46
   0  -2   1  641.53   17.24
   0  -2  -1  594.57   13.69
   0   2  -1  609.41   13.27
   0   2   1  606.74   13.45
   0   2  -1  655.87   17.36
   0   2  -1  619.29   13.10
   0   2  -1  608.64   13.27
   0   2  -1  627.86   13.58
   0   2  -1  610.90   13.09
  -1  -2  -1    0.48    0.05
   1  -2   1    0.48    0.07
  -1  -2  -1    0.50    0.06
   1  -2   1    0.51    0.10
   1  -2   1    0.40    0.07
   1  -2   1    0.65    0.08
  -1   2  -1    0.61    0.11
  -1   2  -1    0.78    0.08
  -1   2  -1    0.62    0.07
   1   2   1    0.57    0.06
  -1   2  -1    0.55    0.11
   1   2   1    0.49    0.10
   1   2   1    0.62    0.06
   1   2   1    0.63    0.06
  -1   2  -1    0.55    0.08
   2  -2   1  518.57   11.75
  -2  -2  -1  514.91   11.45
  -2  -2  -1  512.89   11.34
  -2  -2  -1  517.46   11.29
   2  -2   1  533.14   11.23
   2  -2   1  528.56   11.19
   2  -2   1  525.47   11.23
  -2   2  -1  528.49   14.85
   2   2   1  531.75   11.45
  -2   2  -1  539.60   11.32
  -2   2  -1  540.50   11.14
   2   2   1  533.82   11.35
  -2   2  -1  548.13   11.29
   3  -2   1   29.79    0.73
  -3  -2  -1   28.60    0.72
   3  -2   1   29.81    0.73
  -3  -2  -1   29.58    0.72
  -3  -2  -1   29.72    0.71
   3  -2   1   28.83    0.79
   3  -2   1   30.00    0.76
  -3   2  -1   29.86    0.72
   3   2   1   30.19    0.72
   3   2   1   30.17    0.74
  -3   2  -1   30.00    0.76
  -3   2  -1   28.86    0.72
   3   2   1   29.46    1.06
  -3   2  -1   29.45    0.85
  -4  -2  -1    6.70    0.26
   4  -2   1    6.66    0.26
   4  -2   1    6.49    0.26
  -4  -2  -1    6.38    0.25
  -4  -2  -1    6.53    0.25
   4   2   1    7.10    0.43
  -4   2  -1    6.77    0.26
   4   2   1    6.39    0.25
  -4   2  -1    6.33    0.28
   4   2   1    6.55    0.27
  -5  -2  -1    7.67    0.30
  -5  -2  -1    7.43    0.29
  -5  -2  -1    7.13    0.29
   5  -2   1    7.69    0.30
   5  -2   1    7.41    0.30
  -5   2  -1    7.19    0.32
  -5   2  -1    7.12    0.29
   5   2   1    7.42    0.30
   5   2   1    7.65    0.31
   5   2   1    6.91    0.44
  -6  -2  -1   -0.05    0.08
  -6  -2  -1    0.04    0.09
   6  -2   1   -0.08    0.08
   6  -2   1   -0.16    0.09
  -6  -2  -1    0.00    0.08
   6   2   1   -0.10    0.12
   6   2   1    0.14    0.09
  -6   2  -1    0.01    0.08
   6   2   1    0.04    0.09
  -6   2  -1    0.13    0.11
  -7  -2  -1    1.60    0.19
  -7  -2  -1    1.76    0.19
   7  -2   1    1.66    0.20
   7   2   1    1.81    0.20
   7   2   1    1.80    0.27
  -7   2  -1    1.56    0.21
  -7   2  -1    1.96    0.20
  -8  -2  -1    1.84    0.21
   8  -2   1    1.85    0.23
  -8  -2  -1    2.06    0.24
  -8   2  -1    1.88    0.24
   8   2   1    1.66    0.29
  -8   2  -1    1.86    0.21
  -9  -2  -1    1.70    0.22
   9  -2   1    1.66    0.24
  -9  -2  -1    2.09    0.25
  -9   2  -1    2.02    0.24
   9   2   1    1.34    0.28
  -9   2  -1    1.67    0.23
 -10  -2  -1    1.51    0.23
  10  -2   1    1.38    0.10
 -10  -2  -1    1.77    0.26
  10  -2   1    1.47    0.23
 -10   2  -1    0.93    0.21
  10   2   1    1.36    0.31
 -10   2  -1    1.32    0.23
  11  -2   1    9.91    0.54
 -11  -2  -1    9.28    0.52
 -11  -2  -1    9.64    0.50
 -11   2  -1    9.66    0.49
 -11   2  -1    9.52    0.54
  11   2   1    9.01    0.68
 -12  -2  -1    1.23    0.27
  12  -2   1    1.05    0.26
 -12  -2  -1    1.22    0.25
 -12   2  -1    1.17    0.22
 -12   2  -1    1.43    0.30
  12   2   1    0.86    0.28
  13  -2   1    0.17    0.18
 -13  -2  -1    0.25    0.22
 -13  -2  -1    0.31    0.22
 -13   2  -1    0.27    0.21
 -13   2  -1    0.12    0.21
  13   2   1    0.58    0.28
 -14  -2  -1    0.00    0.20
 -14  -2  -1    0.13    0.22
  14  -2   1    0.02    0.22
 -14   2  -1    0.11    0.15
  14   2   1    0.09    0.22
 -14   2  -1    0.21    0.23
 -15  -2  -1   -0.02    0.21
 -15  -2  -1    0.23    0.25
  15   2   1   -0.09    0.23
 -15   2  -1    0.01    0.22
 -15   2  -1    0.41    0.26
 -16  -2  -1    0.15    0.25
 -16  -2  -1   -0.05    0.26
 -16   2  -1   -0.22    0.15
 -16   2  -1   -0.09    0.19
 -17  -2  -1   -0.31    0.26
 -16  -3   1   -0.22    0.23
  16   3  -1    0.01    0.32
 -16   3   1    0.11    0.27
 -15  -3   1    0.17    0.23
 -15  -3   1    0.16    0.22
  15   3  -1    0.10    0.25
 -15   3   1    0.16    0.25
  15   3  -1    0.24    0.29
 -14  -3   1    0.10    0.22
 -14  -3   1    0.22    0.16
  14   3  -1   -0.21    0.20
 -14   3   1    0.28    0.20
 -14   3   1    0.66    0.26
  14   3  -1    0.55    0.31
 -13  -3   1    0.36    0.23
 -13  -3   1    0.58    0.22
 -13   3   1    0.46    0.24
 -13   3   1    0.52    0.21
  13   3  -1    0.38    0.29
  13   3  -1    0.58    0.23
 -12  -3   1    0.56    0.21
 -12  -3   1   -0.06    0.19
  12  -3  -1    0.22    0.19
  12   3  -1    0.42    0.27
  12   3  -1    0.16    0.21
 -12   3   1    0.28    0.14
 -12   3   1    0.51    0.22
 -11  -3   1    0.12    0.16
 -11  -3   1   -0.02    0.17
  11  -3  -1   -0.02    0.19
 -11   3   1   -0.08    0.13
 -11   3   1    0.00    0.18
  11   3  -1   -0.19    0.14
  11   3  -1   -0.02    0.24
 -10  -3   1    3.84    0.31
  10  -3  -1    2.98    0.32
 -10  -3   1    3.21    0.33
 -10   3   1    2.99    0.33
 -10   3   1    3.41    0.29
  10   3  -1    2.29    0.41
  10   3  -1    3.26    0.32
  -9  -3   1    4.99    0.33
  -9  -3   1    4.36    0.31
   9  -3  -1    4.38    0.34
   9   3  -1    4.71    0.53
   9   3  -1    5.08    0.34
  -9   3   1    4.67    0.31
  -9   3   1    4.62    0.34
   8  -3  -1    0.40    0.15
  -8  -3   1    0.41    0.14
  -8  -3   1    0.47    0.14
   8   3  -1    0.53    0.15
   8   3  -1    0.36    0.23
  -8   3   1    0.55    0.16
  -8   3   1    0.39    0.12
   7  -3  -1    3.86    0.24
   7  -3  -1    3.97    0.26
  -7  -3   1    3.41    0.24
  -7  -3   1    3.82    0.25
   7   3  -1    3.75    0.26
  -7   3   1    3.85    0.23
  -7   3   1    3.54    0.27
   7   3  -1    3.97    0.40
  -6  -3   1   12.87    0.45
  -6  -3   1   12.92    0.46
  -6  -3   1   13.09    0.46
   6  -3  -1   13.59    0.46
   6  -3  -1   14.19    0.46
  -6   3   1   13.21    0.43
   6   3  -1   13.24    0.47
   6   3  -1   13.41    0.48
  -6   3   1   13.45    0.48
   6   3  -1   13.42    0.74
  -5  -3   1    0.43    0.11
   5  -3  -1    0.33    0.09
   5  -3  -1    0.33    0.12
  -5  -3   1    0.44    0.11
   5  -3  -1    0.34    0.10
  -5  -3   1    0.41    0.10
  -5   3   1    0.54    0.09
   5   3  -1    0.61    0.12
  -5   3   1    0.24    0.10
  -5   3   1    0.41    0.07
   5   3  -1    0.44    0.11
   5   3  -1    0.19    0.18
  -4  -3   1    0.17    0.07
  -4  -3   1    0.12    0.07
  -4  -3   1    0.12    0.08
   4  -3  -1    0.11    0.08
   4  -3  -1    0.09    0.07
   4  -3  -1    0.12    0.10
   4   3  -1    0.23    0.13
   4   3  -1    0.24    0.08
  -4   3   1    0.07    0.08
  -4   3   1    0.02    0.05
   4   3  -1    0.22    0.08
  -3  -3   1   24.33    0.63
   3  -3  -1   25.43    0.62
  -3  -3   1   25.74    0.63
   3  -3  -1   25.50    0.63
   3  -3  -1   24.93    0.75
   3  -3  -1   24.81    0.62
   3   3  -1   23.63    0.97
  -3   3   1   24.84    0.61
   3   3  -1   25.87    0.65
   3   3  -1   25.40    0.66
  -3   3   1   26.49    0.65
   3   3  -1   25.30    0.65
  -3   3   1   24.61    0.60
   2  -3  -1    2.16    0.11
   2  -3  -1    2.15    0.10
  -2  -3   1    2.03    0.12
   2  -3  -1    1.98    0.19
   2   3  -1    1.70    0.23
  -2   3   1    1.87    0.09
  -2   3   1    2.21    0.09
   2   3  -1    2.02    0.13
  -2   3   1    1.99    0.11
   2   3  -1    2.40    0.13
   2   3  -1    2.14    0.11
  -1  -3   1    5.17    0.17
   1  -3  -1    4.57    0.26
   1  -3  -1    4.84    0.14
   1  -3  -1    5.11    0.14
   1   3  -1    4.78    0.17
  -1   3   1    5.06    0.16
  -1   3   1    4.71    0.12
   1   3  -1    4.79    0.16
   1   3  -1    5.59    0.34
  -1   3   1    5.13    0.12
   1   3  -1    4.74    0.17
   0  -3  -1   38.52    0.84
   0  -3   1   38.10    1.04
   0  -3   1   39.28    0.88
   0  -3  -1   38.56    1.05
   0  -3  -1   39.31    0.84
   0   3  -1   39.30    0.88
   0   3   1   39.50    0.87
   0   3  -1   41.47    1.31
   0   3  -1   38.93    0.90
   0   3   1   37.85    0.86
   0   3  -1   41.45    0.88
   0   3  -1   39.79    0.93
   1  -3   1   39.89    0.90
   1  -3   1   37.72    0.88
  -1  -3  -1   38.41    0.85
  -1  -3  -1   38.86    0.85
   1  -3   1   36.40    1.03
   1   3   1   38.49    0.87
   1   3   1   39.58    0.84
  -1   3  -1   39.69    0.87
  -1   3  -1   38.79    0.92
  -1   3  -1   37.71    0.89
   1   3   1   38.12    0.85
  -1   3  -1   40.15    1.26
  -1   3  -1   38.64    0.88
   2  -3   1    1.23    0.16
   2  -3   1    1.31    0.12
   2  -3   1    1.26    0.11
  -2  -3  -1    1.35    0.09
   2  -3   1    1.26    0.11
  -2  -3  -1    0.91    0.07
   2   3   1    1.42    0.10
  -2   3  -1    1.21    0.12
   2   3   1    1.57    0.10
  -2   3  -1    1.26    0.10
   2   3   1    1.10    0.09
  -2   3  -1    0.96    0.14
  -2   3  -1    1.24    0.10
   2   3   1    1.06    0.19
  -3  -3  -1   -0.04    0.05
  -3  -3  -1    0.01    0.05
   3  -3   1   -0.04    0.09
   3  -3   1    0.06    0.07
  -3  -3  -1    0.01    0.05
   3  -3   1    0.05    0.07
   3  -3   1    0.23    0.07
   3   3   1   -0.02    0.05
   3   3   1    0.12    0.06
   3   3   1   -0.02    0.06
  -3   3  -1    0.05    0.08
  -3   3  -1    0.01    0.06
  -3   3  -1    0.08    0.05
   3   3   1    0.01    0.10
   4  -3   1    2.48    0.17
   4  -3   1    1.93    0.18
  -4  -3  -1    2.18    0.15
  -4  -3  -1    2.29    0.16
  -4  -3  -1    2.24    0.15
   4  -3   1    2.37    0.16
  -4   3  -1    2.46    0.19
  -4   3  -1    2.17    0.13
  -4   3  -1    2.16    0.15
   4   3   1    2.32    0.16
   4   3   1    1.89    0.25
  -5  -3  -1   15.09    0.47
   5  -3   1   15.65    0.49
  -5  -3  -1   15.62    0.48
  -5  -3  -1   15.28    0.48
   5  -3   1   15.63    0.57
   5  -3   1   16.03    0.50
  -5   3  -1   15.58    0.52
   5   3   1   15.68    0.50
  -5   3  -1   15.00    0.47
   5   3   1   15.72    0.78
  -6  -3  -1    5.03    0.26
   6  -3   1    5.44    0.28
  -6  -3  -1    5.21    0.27
  -6  -3  -1    5.40    0.27
   6  -3   1    5.50    0.29
  -6   3  -1    5.31    0.31
   6   3   1    5.70    0.49
  -6   3  -1    5.23    0.26
   6   3   1    5.64    0.30
   7  -3   1    2.56    0.24
  -7  -3  -1    3.41    0.23
  -7  -3  -1    2.85    0.23
  -7  -3  -1    3.38    0.26
   7   3   1    2.53    0.35
  -7   3  -1    3.23    0.23
  -7   3  -1    2.87    0.25
   8  -3   1    4.08    0.30
  -8  -3  -1    3.77    0.29
  -8  -3  -1    4.17    0.28
  -8   3  -1    4.38    0.32
   8   3   1    4.48    0.48
  -8   3  -1    4.39    0.28
   9  -3   1    9.74    0.48
  -9  -3  -1    9.81    0.45
  -9  -3  -1    9.35    0.46
   9   3   1    9.49    0.71
  -9   3  -1    8.48    0.47
  -9   3  -1    9.20    0.44
 -10  -3  -1   10.11    0.49
  10  -3   1   10.51    0.53
 -10  -3  -1   10.11    0.50
 -10   3  -1   10.06    0.54
  10   3   1   10.46    0.77
 -10   3  -1   10.44    0.48
 -11  -3  -1    0.30    0.18
 -11  -3  -1    0.25    0.19
  11  -3   1    0.27    0.21
 -11   3  -1    0.27    0.17
 -11   3  -1   -0.20    0.17
  11   3   1    0.43    0.28
 -12  -3  -1    0.87    0.21
 -12  -3  -1    1.03    0.26
  12  -3   1    0.77    0.22
  12   3   1    0.95    0.33
 -12   3  -1    1.00    0.23
 -12   3  -1    0.54    0.25
 -13  -3  -1    1.62    0.28
 -13  -3  -1    2.69    0.37
  13  -3   1    1.54    0.33
 -13   3  -1    2.12    0.31
  13   3   1    2.51    0.45
 -13   3  -1    2.09    0.36
  14  -3   1   -0.12    0.23
 -14  -3  -1    0.24    0.21
 -14  -3  -1   -0.20    0.17
 -14   3  -1    0.20    0.20
  14   3   1    0.12    0.27
 -14   3  -1    0.14    0.21
 -15  -3  -1    0.21    0.23
 -15   3  -1    0.09    0.25
  15   3   1   -0.16    0.24
 -16  -3  -1    0.44    0.23
 -16   3  -1    0.94    0.34
  16   4  -1    0.55    0.43
 -15  -4   1    0.58    0.25
  15   4  -1    0.56    0.38
 -15   4   1    0.65    0.29
 -14  -4   1   -0.04    0.19
 -14   4   1    0.09    0.23
  14   4  -1   -0.01    0.29
 -13  -4   1    0.79    0.25
 -13   4   1    0.57    0.25
  13   4  -1    0.46    0.32
 -12  -4   1    0.49    0.20
 -12  -4   1    0.56    0.24
  12   4  -1    0.51    0.31
 -12   4   1    0.68    0.24
  12   4  -1    0.30    0.20
 -11  -4   1    0.14    0.16
  11  -4  -1   -0.17    0.17
 -11  -4   1   -0.23    0.14
  11   4  -1    0.05    0.23
 -11   4   1   -0.12    0.16
 -11   4   1    0.43    0.17
  11   4  -1    0.09    0.17
 -10  -4   1   10.19    0.48
 -10  -4   1   10.09    0.49
  10  -4  -1    9.67    0.50
  10  -4  -1    9.22    0.53
 -10   4   1    9.45    0.51
  10   4  -1   10.09    0.80
  10   4  -1    9.99    0.51
 -10   4   1    9.19    0.44
   9  -4  -1    0.33    0.16
   9  -4  -1    0.03    0.16
  -9  -4   1    0.23    0.14
  -9  -4   1    0.10    0.13
   9   4  -1    0.13    0.25
   9   4  -1    0.41    0.17
  -9   4   1    0.09    0.12
  -9   4   1    0.21    0.18
  -8  -4   1    0.96    0.17
   8  -4  -1    0.85    0.19
   8  -4  -1    0.89    0.21
   8  -4  -1    1.03    0.17
  -8  -4   1    0.76    0.17
   8   4  -1    1.09    0.19
  -8   4   1    0.66    0.18
   8   4  -1    0.68    0.24
  -8   4   1    0.70    0.14
   7  -4  -1   10.99    0.43
   7  -4  -1   11.75    0.54
   7  -4  -1   11.85    0.46
  -7  -4   1   10.81    0.43
  -7  -4   1   10.52    0.43
  -7  -4   1   11.01    0.43
  -7   4   1   10.73    0.40
   7   4  -1   10.68    0.49
   7   4  -1   11.13    0.45
  -7   4   1   11.70    0.47
   7   4  -1   11.26    0.76
   6  -4  -1    0.71    0.16
  -6  -4   1    0.79    0.14
   6  -4  -1    0.88    0.14
   6  -4  -1    0.89    0.14
  -6  -4   1    0.98    0.15
  -6  -4   1    0.73    0.14
  -6   4   1    0.76    0.09
  -6   4   1    0.81    0.15
  -6   4   1    0.63    0.08
   6   4  -1    0.65    0.14
  -6   4   1    0.99    0.13
   6   4  -1    0.72    0.14
   6   4  -1    0.52    0.24
  -5  -4   1   18.66    0.55
   5  -4  -1   18.68    0.54
   5  -4  -1   16.89    0.65
  -5  -4   1   18.63    0.56
  -5  -4   1   18.58    0.55
   5  -4  -1   18.59    0.55
   5   4  -1   18.86    0.94
   5   4  -1   17.98    0.56
  -5   4   1   18.16    0.56
  -5   4   1   18.58    0.52
   5   4  -1   18.64    0.57
  -5   4   1   17.55    0.64
  -4  -4   1    2.69    0.17
  -4  -4   1    2.74    0.18
  -4  -4   1    2.56    0.19
   4  -4  -1    2.56    0.17
   4  -4  -1    3.20    0.27
   4  -4  -1    2.59    0.18
  -4   4   1    1.96    0.21
   4   4  -1    2.47    0.18
   4   4  -1    2.86    0.19
   4   4  -1    2.08    0.34
  -4   4   1    2.63    0.19
  -4   4   1    2.60    0.15
   3  -4  -1    6.80    0.24
  -3  -4   1    6.75    0.25
   3  -4  -1    7.08    0.38
   3  -4  -1    6.80    0.22
   3   4  -1    6.71    0.26
  -3   4   1    6.90    0.26
  -3   4   1    6.64    0.21
   3   4  -1    6.95    0.26
   3   4  -1    6.63    0.51
  -3   4   1    6.23    0.37
  -2  -4   1   42.03    0.99
   2  -4  -1   43.07    0.98
   2  -4  -1   43.97    0.98
   2  -4  -1   43.99    1.22
  -2  -4   1   43.88    1.00
  -2   4   1   43.88    1.01
   2   4  -1   43.50    1.03
   2   4  -1   45.58    1.57
   2   4  -1   42.36    1.01
  -2   4   1   43.03    1.44
  -2   4   1   42.95    0.95
  -2   4   1   45.10    0.95
   1  -4  -1   10.61    0.46
   1  -4  -1   12.22    0.29
   1  -4  -1   11.68    0.29
  -1  -4   1   11.64    0.32
   1   4  -1   11.45    0.37
   1   4  -1   11.85    0.60
   1   4  -1   12.25    0.31
  -1   4   1   11.97    0.32
   1   4  -1   11.74    0.33
  -1   4   1   12.18    0.57
  -1   4   1   11.53    0.30
   1   4  -1   11.87    0.34
   0  -4  -1   10.08    0.44
   0  -4  -1   10.90    0.25
   0  -4   1   11.03    0.30
   0  -4   1   10.27    0.46
   0  -4   1    8.65    0.29
   0   4  -1   10.54    0.34
   0   4   1   10.81    0.29
   0   4   1   10.85    0.56
   0   4  -1   11.16    0.56
   0   4  -1   10.75    0.29
   0   4  -1   10.67    0.30
   0   4  -1   11.24    0.28
   0   4   1   10.61    0.27
   1  -4   1   29.27    0.88
   1  -4   1   28.81    0.67
  -1  -4  -1   27.78    0.64
  -1  -4  -1   27.47    0.64
   1   4   1   28.37    0.66
  -1   4  -1   29.17    1.04
  -1   4  -1   28.22    0.72
  -1   4  -1   27.95    0.69
   1   4   1   27.31    1.09
  -1   4  -1   29.38    0.66
   1   4   1   27.49    0.62
   1   4   1   29.35    0.62
  -1   4  -1   27.96    0.66
   2  -4   1   86.17    1.85
   2  -4   1   82.22    2.09
  -2  -4  -1   84.37    1.82
  -2  -4  -1   79.66    1.79
   2  -4   1   84.59    1.87
  -2   4  -1   85.00    1.90
  -2   4  -1   83.05    1.88
   2   4   1   84.60    1.81
  -2   4  -1   85.79    2.54
   2   4   1   82.47    1.85
  -2   4  -1   84.36    1.83
   2   4   1   80.96    2.66
   2   4   1   83.49    1.82
   3  -4   1    3.00    0.27
   3  -4   1    3.12    0.19
   3  -4   1    3.10    0.18
  -3  -4  -1    2.87    0.14
  -3  -4  -1    3.18    0.16
  -3  -4  -1    2.79    0.16
  -3   4  -1    3.01    0.16
   3   4   1    2.83    0.34
  -3   4  -1    3.46    0.21
   3   4   1    3.01    0.16
   3   4   1    2.94    0.17
  -3   4  -1    3.04    0.25
  -4  -4  -1   54.54    1.28
   4  -4   1   57.00    1.50
   4  -4   1   55.37    1.31
  -4  -4  -1   55.03    1.28
  -4  -4  -1   56.02    1.29
   4  -4   1   55.70    1.32
   4   4   1   55.23    1.30
  -4   4  -1   54.59    1.35
  -4   4  -1   53.48    1.66
  -4   4  -1   55.25    1.29
   4   4   1   53.96    1.32
   4   4   1   54.44    1.96
   5  -4   1    4.36    0.25
   5  -4   1    4.49    0.25
  -5  -4  -1    4.60    0.23
   5  -4   1    4.11    0.31
  -5  -4  -1    4.32    0.24
  -5  -4  -1    4.18    0.23
  -5   4  -1    4.41    0.26
  -5   4  -1    4.29    0.22
   5   4   1    4.18    0.25
   5   4   1    4.54    0.44
   5   4   1    3.92    0.23
  -5   4  -1    4.06    0.20
   6  -4   1    2.10    0.25
   6  -4   1    2.39    0.20
  -6  -4  -1    2.31    0.19
  -6  -4  -1    2.28    0.19
   6  -4   1    1.78    0.20
  -6  -4  -1    2.34    0.19
  -6   4  -1    2.20    0.18
   6   4   1    1.93    0.34
  -6   4  -1    2.62    0.25
   6   4   1    2.54    0.23
   6   4   1    2.41    0.23
  -7  -4  -1    3.63    0.25
  -7  -4  -1    3.02    0.24
   7  -4   1    3.32    0.33
   7  -4   1    3.60    0.27
   7  -4   1    3.21    0.24
  -7  -4  -1    3.39    0.25
  -7   4  -1    3.29    0.23
  -7   4  -1    3.01    0.27
   7   4   1    3.01    0.40
   7   4   1    3.53    0.25
   7   4   1    3.33    0.25
   8  -4   1    0.10    0.13
  -8  -4  -1    0.13    0.12
  -8  -4  -1    0.07    0.11
   8  -4   1    0.23    0.16
   8   4   1    0.29    0.25
   8   4   1    0.25    0.12
  -8   4  -1    0.22    0.15
  -8   4  -1    0.07    0.11
  -9  -4  -1    6.69    0.39
  -9  -4  -1    6.84    0.38
   9  -4   1    6.41    0.46
   9  -4   1    7.12    0.41
  -9   4  -1    6.18    0.36
  -9   4  -1    6.12    0.41
   9   4   1    6.69    0.39
   9   4   1    7.45    0.69
  10  -4   1   -0.11    0.16
 -10  -4  -1    0.26    0.16
 -10  -4  -1    0.06    0.15
  10   4   1    0.04    0.20
 -10   4  -1   -0.02    0.13
  10   4   1    0.08    0.16
 -10   4  -1    0.00    0.18
 -11  -4  -1   -0.35    0.14
  11  -4   1    0.23    0.20
 -11  -4  -1   -0.25    0.14
 -11   4  -1    0.01    0.15
  11   4   1   -0.12    0.15
 -11   4  -1   -0.03    0.18
  11   4   1    0.24    0.28
  12  -4   1    0.67    0.24
 -12  -4  -1    0.31    0.20
 -12   4  -1    0.56    0.24
  12   4   1    0.15    0.30
  13  -4   1   -0.08    0.18
 -13  -4  -1    0.28    0.18
 -13   4  -1    0.37    0.23
  13   4   1    0.48    0.33
 -14  -4  -1    0.27    0.22
  14  -4   1    0.27    0.25
  14   4   1    0.73    0.36
 -14   4  -1    0.55    0.27
 -15  -4  -1    0.30    0.24
 -15   4  -1    0.46    0.27
  15   4   1    0.29    0.33
  15   5  -1    0.53    0.41
 -14  -5   1    0.35    0.23
  14  -5  -1    0.15    0.25
 -14   5   1    0.03    0.24
  14   5  -1    0.22    0.33
 -13  -5   1    0.19    0.19
  13  -5  -1   -0.11    0.20
 -13   5   1    0.35    0.23
  13   5  -1   -0.06    0.28
 -12  -5   1    0.25    0.18
  12  -5  -1    0.42    0.21
  12   5  -1    0.04    0.30
 -12   5   1    0.06    0.21
 -11  -5   1    1.37    0.25
  11  -5  -1    1.26    0.32
  11  -5  -1    1.48    0.27
  11   5  -1    1.79    0.43
 -11   5   1    1.22    0.26
  10  -5  -1    1.33    0.25
 -10  -5   1    1.24    0.23
  10  -5  -1    1.27    0.30
 -10   5   1    1.29    0.26
  10   5  -1    1.12    0.39
   9  -5  -1    0.16    0.16
  -9  -5   1    0.07    0.13
   9  -5  -1    0.05    0.16
   9   5  -1   -0.28    0.25
  -9   5   1   -0.07    0.16
  -8  -5   1    9.01    0.42
   8  -5  -1    9.28    0.55
   8  -5  -1    9.25    0.44
  -8  -5   1    9.29    0.42
   8   5  -1    9.36    0.80
   8   5  -1    9.42    0.45
  -8   5   1    9.25    0.45
   7  -5  -1    8.49    0.51
  -7  -5   1    8.57    0.38
  -7  -5   1    8.05    0.36
   7  -5  -1    8.32    0.38
   7   5  -1    8.43    0.68
  -7   5   1    7.77    0.38
   7   5  -1    8.48    0.40
  -7   5   1    7.62    0.34
   6  -5  -1    0.13    0.13
  -6  -5   1    0.19    0.11
  -6  -5   1    0.25    0.10
  -6  -5   1    0.04    0.10
   6  -5  -1    0.20    0.11
   6  -5  -1    0.28    0.11
  -6   5   1    0.33    0.09
   6   5  -1   -0.01    0.16
  -6   5   1    0.06    0.11
   6   5  -1    0.23    0.12
  -6   5   1    0.19    0.09
  -5  -5   1    0.12    0.09
   5  -5  -1    0.10    0.09
  -5  -5   1    0.06    0.08
  -5  -5   1    0.13    0.10
   5  -5  -1    0.20    0.15
   5  -5  -1   -0.02    0.08
  -5   5   1    0.02    0.10
   5   5  -1    0.03    0.09
   5   5  -1    0.21    0.10
  -5   5   1    0.04    0.06
   5   5  -1   -0.23    0.20
  -5   5   1    0.06    0.10
   4  -5  -1    4.69    0.22
  -4  -5   1    4.48    0.23
   4  -5  -1    4.43    0.33
  -4  -5   1    4.83    0.23
  -4   5   1    4.34    0.32
   4   5  -1    4.57    0.24
   4   5  -1    4.51    0.23
  -4   5   1    4.28    0.18
   4   5  -1    5.40    0.52
  -4   5   1    5.00    0.24
   3  -5  -1    0.40    0.08
   3  -5  -1    0.42    0.08
  -3  -5   1    0.44    0.07
  -3  -5   1    0.36    0.09
   3  -5  -1    0.42    0.17
  -3  -5   1    0.50    0.09
   3   5  -1    0.42    0.18
   3   5  -1    0.34    0.09
   3   5  -1    0.31    0.09
  -3   5   1    0.35    0.05
  -3   5   1    0.34    0.13
  -3   5   1    0.41    0.09
   2  -5  -1   21.41    0.51
  -2  -5   1   21.36    0.55
   2  -5  -1   21.23    0.78
   2  -5  -1   21.21    0.52
  -2   5   1   22.17    0.55
   2   5  -1   20.95    0.62
  -2   5   1   21.95    0.89
   2   5  -1   21.04    1.00
   2   5  -1   21.87    0.55
   2   5  -1   21.45    0.57
  -2   5   1   21.67    0.54
   1  -5  -1    0.47    0.15
  -1  -5   1    0.53    0.08
  -1  -5   1    0.50    0.08
   1  -5  -1    0.77    0.05
   1   5  -1    0.65    0.07
   1   5  -1    0.53    0.12
   1   5  -1    0.62    0.09
   1   5  -1    0.47    0.21
  -1   5   1    0.41    0.17
  -1   5   1    0.52    0.07
  -1   5   1    0.62    0.07
   0  -5  -1    2.20    0.07
   0  -5   1    1.80    0.12
   0  -5  -1    1.79    0.24
   0  -5   1    2.08    0.27
   0  -5  -1    1.88    0.07
   0  -5   1    2.01    0.12
   0   5  -1    1.82    0.27
   0   5   1    2.11    0.10
   0   5   1    2.03    0.28
   0   5  -1    1.94    0.10
   0   5  -1    2.02    0.13
   0   5  -1    2.22    0.16
   0   5   1    2.28    0.12
   1  -5   1   20.00    0.50
  -1  -5  -1   20.09    0.46
   1  -5   1   19.68    0.51
   1  -5   1   19.94    0.72
  -1  -5  -1   19.20    0.46
  -1   5  -1   19.58    0.47
  -1   5  -1   19.72    0.55
  -1   5  -1   19.50    0.85
  -1   5  -1   19.28    0.52
   1   5   1   19.46    0.52
   1   5   1   19.55    0.90
   1   5   1   19.35    0.48
   2  -5   1    0.07    0.05
   2  -5   1    0.14    0.16
   2  -5   1    0.31    0.08
  -2  -5  -1    0.33    0.06
  -2  -5  -1    0.36    0.06
   2   5   1    0.04    0.18
  -2   5  -1    0.42    0.07
  -2   5  -1    0.31    0.08
  -2   5  -1    0.35    0.10
   2   5   1    0.36    0.07
   2   5   1    0.37    0.05
  -2   5  -1    0.23    0.15
   2   5   1    0.31    0.05
  -3  -5  -1    0.38    0.08
   3  -5   1    0.57    0.19
  -3  -5  -1    0.44    0.05
   3  -5   1    0.44    0.10
   3  -5   1    0.48    0.09
  -3   5  -1    0.40    0.08
  -3   5  -1    0.34    0.14
  -3   5  -1    0.44    0.10
   3   5   1    0.53    0.09
   3   5   1    0.24    0.21
   3   5   1    0.50    0.08
  -3   5  -1    0.50    0.12
  -4  -5  -1    2.31    0.13
   4  -5   1    2.23    0.17
   4  -5   1    2.03    0.17
   4  -5   1    2.09    0.26
  -4  -5  -1    2.17    0.16
  -4  -5  -1    2.07    0.15
   4   5   1    2.27    0.17
   4   5   1    1.69    0.33
  -4   5  -1    1.98    0.15
   4   5   1    2.23    0.16
  -4   5  -1    2.07    0.23
  -4   5  -1    2.44    0.21
   5  -5   1    2.13    0.20
   5  -5   1    1.74    0.26
  -5  -5  -1    1.92    0.17
   5  -5   1    1.75    0.18
  -5  -5  -1    1.74    0.17
   5   5   1    1.87    0.19
  -5   5  -1    1.98    0.22
   5   5   1    2.08    0.19
  -5   5  -1    1.78    0.16
  -5   5  -1    1.78    0.18
   5   5   1    1.49    0.33
  -6  -5  -1    1.85    0.19
  -6  -5  -1    2.11    0.22
   6  -5   1    1.87    0.21
  -6  -5  -1    2.00    0.17
   6  -5   1    2.32    0.29
   6   5   1    1.93    0.38
  -6   5  -1    2.05    0.13
   6   5   1    2.10    0.21
  -6   5  -1    1.78    0.22
  -6   5  -1    2.02    0.19
  -7  -5  -1    0.17    0.12
   7  -5   1    0.07    0.14
   7  -5   1    0.17    0.18
  -7  -5  -1    0.18    0.12
   7   5   1    0.16    0.20
  -7   5  -1    0.01    0.13
   7   5   1    0.22    0.13
  -7   5  -1    0.04    0.11
   8  -5   1    9.19    0.46
   8  -5   1    8.20    0.50
  -8  -5  -1    9.04    0.41
   8   5   1    7.95    0.76
  -8   5  -1    8.74    0.47
   9  -5   1    0.96    0.27
  -9  -5  -1    1.00    0.20
   9  -5   1    1.12    0.22
  -9   5  -1    0.84    0.22
   9   5   1    1.18    0.36
  10  -5   1    1.08    0.24
  10  -5   1    0.90    0.28
 -10  -5  -1    0.76    0.20
  10   5   1    0.96    0.37
 -10   5  -1    0.65    0.22
  11  -5   1    0.35    0.20
  11  -5   1   -0.07    0.21
 -11  -5  -1   -0.16    0.15
  11   5   1    0.14    0.23
 -11   5  -1   -0.08    0.18
  12  -5   1    0.21    0.23
 -12  -5  -1   -0.06    0.16
  12  -5   1   -0.04    0.20
 -12   5  -1   -0.07    0.20
  12   5   1   -0.36    0.28
  13  -5   1   -0.33    0.20
  13  -5   1   -0.02    0.22
 -13  -5  -1    0.21    0.19
  13   5   1    0.07    0.30
 -13   5  -1   -0.01    0.22
  14  -5   1    0.94    0.27
 -14  -5  -1    0.92    0.27
 -14   5  -1    0.61    0.29
  14   5   1    1.24    0.44
  15   5   1    0.22    0.35
  14   6  -1   -0.12    0.37
 -13  -6   1    0.05    0.21
  13  -6  -1    0.26    0.26
  13   6  -1    0.18    0.36
 -13   6   1   -0.26    0.19
 -12  -6   1    0.66    0.24
  12  -6  -1    0.98    0.28
  12   6  -1    0.66    0.33
 -12   6   1    0.52    0.23
  11  -6  -1    0.88    0.27
 -11  -6   1    0.63    0.21
 -11   6   1    1.08    0.25
  11   6  -1    0.70    0.38
  10  -6  -1   -0.13    0.15
 -10  -6   1   -0.09    0.15
 -10   6   1   -0.09    0.17
  10   6  -1    0.28    0.31
   9  -6  -1    1.44    0.24
  -9  -6   1    1.25    0.22
   9  -6  -1    1.52    0.33
   9   6  -1    0.55    0.35
  -9   6   1    1.24    0.23
   8  -6  -1   -0.16    0.12
  -8  -6   1    0.21    0.14
   8  -6  -1    0.03    0.14
  -8   6   1   -0.16    0.12
   8   6  -1   -0.02    0.20
   7  -6  -1   16.81    0.58
  -7  -6   1   17.24    0.58
   7  -6  -1   16.30    0.78
  -7   6   1   16.82    0.60
   7   6  -1   15.22    1.01
  -6  -6   1    0.98    0.17
   6  -6  -1    1.35    0.27
   6  -6  -1    0.92    0.16
   6   6  -1    1.02    0.35
  -6   6   1    0.89    0.17
  -5  -6   1   11.41    0.40
   5  -6  -1   10.42    0.38
   5  -6  -1   11.31    0.61
  -5   6   1   10.83    0.56
  -5   6   1   11.20    0.41
   5   6  -1   10.76    0.83
   4  -6  -1    6.42    0.46
  -4  -6   1    5.84    0.26
   4  -6  -1    5.96    0.26
   4  -6  -1    5.73    0.24
   4   6  -1    6.09    0.57
  -4   6   1    6.57    0.28
  -4   6   1    5.79    0.42
   3  -6  -1    4.73    0.19
   3  -6  -1    4.17    0.38
  -3  -6   1    4.75    0.21
   3  -6  -1    4.82    0.18
  -3   6   1    4.75    0.22
   3   6  -1    3.31    0.46
  -3   6   1    4.20    0.38
   2  -6  -1    0.28    0.04
  -2  -6   1    0.30    0.08
   2  -6  -1    0.33    0.15
  -2   6   1    0.09    0.16
  -2   6   1    0.30    0.08
   2   6  -1    0.26    0.08
  -2   6   1    0.32    0.07
   2   6  -1    0.31    0.22
   2   6  -1    0.31    0.12
   1  -6  -1    3.08    0.34
  -1  -6   1    3.32    0.16
  -1   6   1    3.55    0.14
  -1   6   1    3.35    0.39
   1   6  -1    2.66    0.38
   1   6  -1    3.57    0.18
  -1   6   1    3.63    0.15
   1   6  -1    3.55    0.21
   0  -6   1    0.77    0.08
   0  -6   1    0.51    0.20
   0  -6   1    0.79    0.09
   0   6  -1    0.84    0.10
   0   6  -1    0.79    0.24
   0   6   1    0.98    0.09
   0   6   1    0.84    0.08
   0   6   1    0.57    0.23
   0   6  -1    0.62    0.12
  -1  -6  -1    1.84    0.06
   1  -6   1    1.48    0.28
   1  -6   1    1.64    0.12
   1  -6   1    1.74    0.12
  -1  -6  -1    1.59    0.05
  -1   6  -1    1.91    0.14
  -1   6  -1    1.79    0.29
  -1   6  -1    1.88    0.16
   1   6   1    1.90    0.14
   1   6   1    1.27    0.30
   1   6   1    1.76    0.11
  -2  -6  -1    3.55    0.14
   2  -6   1    3.73    0.33
   2  -6   1    3.45    0.18
  -2  -6  -1    3.44    0.14
   2  -6   1    3.39    0.17
   2   6   1    2.99    0.42
   2   6   1    3.38    0.17
  -2   6  -1    3.58    0.21
  -2   6  -1    3.59    0.39
   2   6   1    3.11    0.20
  -2   6  -1    3.16    0.19
  -3  -6  -1   15.56    0.42
   3  -6   1   14.74    0.46
  -3  -6  -1   14.85    0.42
   3  -6   1   16.71    0.71
   3  -6   1   15.53    0.45
   3   6   1   14.73    0.90
  -3   6  -1   15.06    0.49
  -3   6  -1   15.20    0.73
   4  -6   1    5.28    0.44
   4  -6   1    5.44    0.26
  -4  -6  -1    5.87    0.24
  -4   6  -1    5.31    0.39
  -4   6  -1    5.70    0.30
   4   6   1    5.22    0.60
   5  -6   1    0.32    0.21
   5  -6   1    0.26    0.12
  -5  -6  -1    0.24    0.10
   5   6   1    0.04    0.26
  -5   6  -1    0.30    0.13
  -5   6  -1    0.25    0.14
  -6  -6  -1    8.18    0.35
   6  -6   1    7.68    0.53
   6  -6   1    8.19    0.38
   6   6   1    8.26    0.77
  -6   6  -1    7.96    0.40
  -7  -6  -1    0.81    0.16
   7  -6   1    0.89    0.23
   7  -6   1    0.87    0.19
  -7   6  -1    0.85    0.20
   7   6   1    0.85    0.34
   8  -6   1    0.41    0.18
  -8  -6  -1    0.50    0.17
   8  -6   1    0.62    0.26
  -8   6  -1    0.48    0.19
   8   6   1    0.60    0.34
   9  -6   1   -0.01    0.15
   9  -6   1   -0.09    0.22
  -9  -6  -1    0.17    0.15
   9   6   1   -0.24    0.29
  -9   6  -1   -0.02    0.17
 -10  -6  -1    1.51    0.25
  10  -6   1    1.09    0.25
  10  -6   1    0.55    0.28
  10   6   1    1.09    0.41
 -10   6  -1    1.15    0.25
  11  -6   1    0.15    0.20
 -11  -6  -1   -0.06    0.16
  11  -6   1   -0.40    0.18
 -11   6  -1    0.28    0.20
  11   6   1   -0.24    0.30
  12  -6   1    0.27    0.22
 -12  -6  -1    0.41    0.20
  12  -6   1    0.27    0.24
  12   6   1    0.07    0.34
 -12   6  -1    0.22    0.24
 -13  -6  -1    0.23    0.23
  13  -6   1    0.08    0.24
  13   6   1    0.48    0.39
 -13   6  -1    0.61    0.28
 -12  -7   1    0.15    0.20
  12  -7  -1   -0.07    0.26
  12   7  -1    0.42    0.41
 -12   7   1    0.22    0.22
 -11  -7   1   -0.17    0.17
  11  -7  -1   -0.18    0.25
  11   7  -1    0.48    0.38
 -11   7   1    0.30    0.19
 -10  -7   1    0.35    0.18
  10  -7  -1    0.52    0.31
  10   7  -1    0.61    0.38
 -10   7   1    0.24    0.18
  -9  -7   1    1.02    0.21
   9  -7  -1    0.98    0.28
  -9   7   1    0.85    0.21
   9   7  -1    0.68    0.38
   8  -7  -1    1.10    0.32
  -8  -7   1    0.28    0.16
   8   7  -1    0.87    0.40
  -8   7   1    0.92    0.20
   7  -7  -1    1.17    0.31
  -7  -7   1    0.69    0.17
   7   7  -1    0.39    0.35
  -7   7   1    0.57    0.17
  -6  -7   1    1.63    0.19
   6  -7  -1    1.29    0.32
   6   7  -1    0.98    0.38
  -6   7   1    1.56    0.20
  -5  -7   1    4.37    0.25
   5  -7  -1    4.06    0.46
   5   7  -1    4.29    0.58
  -5   7   1    4.71    0.27
  -4  -7   1    1.92    0.17
   4  -7  -1    1.92    0.34
  -4   7   1    1.44    0.26
   4   7  -1    2.16    0.25
  -4   7   1    2.03    0.17
   4   7  -1    1.81    0.40
   3  -7  -1   -0.34    0.17
  -3  -7   1   -0.05    0.07
  -3   7   1   -0.09    0.16
   3   7  -1   -0.14    0.22
  -3   7   1    0.00    0.07
   3   7  -1   -0.09    0.11
  -2  -7   1    0.24    0.07
   2  -7  -1   -0.15    0.19
  -2   7   1   -0.05    0.18
  -2   7   1    0.27    0.07
   2   7  -1    0.16    0.11
   2   7  -1    0.26    0.23
   1  -7  -1    1.86    0.35
  -1  -7   1    2.75    0.13
  -1   7   1    1.97    0.35
   1   7  -1    2.55    0.40
  -1   7   1    2.78    0.12
   1   7  -1    2.89    0.20
   0  -7   1    0.23    0.06
   0   7   1    0.29    0.06
   0   7  -1    0.31    0.10
   0   7  -1   -0.06    0.18
   0   7   1    0.18    0.21
   1  -7   1    0.02    0.05
   1  -7   1   -0.31    0.18
  -1   7  -1   -0.07    0.19
   1   7   1    0.06    0.07
   1   7   1   -0.14    0.19
  -1   7  -1    0.02    0.09
   2  -7   1    1.94    0.34
   2  -7   1    1.76    0.13
   2   7   1    2.05    0.17
  -2   7  -1    1.76    0.31
   2   7   1    1.44    0.35
  -2   7  -1    1.96    0.18
   3  -7   1    1.82    0.34
  -3  -7  -1    1.87    0.11
   3  -7   1    1.99    0.15
  -3   7  -1    1.96    0.29
  -3   7  -1    1.88    0.19
   3   7   1    2.19    0.20
   3   7   1    1.76    0.39
   4  -7   1    0.42    0.11
  -4  -7  -1    0.48    0.09
   4  -7   1    0.41    0.24
  -4   7  -1    0.40    0.14
  -4   7  -1    0.35    0.17
   4   7   1    0.22    0.27
   5  -7   1    0.10    0.18
   5  -7   1    0.09    0.11
  -5  -7  -1    0.14    0.09
   5   7   1    0.23    0.29
  -5   7  -1    0.12    0.13
   6  -7   1   10.57    0.43
   6  -7   1   10.46    0.65
  -6  -7  -1   10.23    0.40
  -6   7  -1    9.97    0.46
   6   7   1   10.53    0.91
   7  -7   1    0.78    0.18
   7  -7   1    1.06    0.32
  -7  -7  -1    1.03    0.17
  -7   7  -1    0.69    0.19
   7   7   1    0.76    0.31
   8  -7   1    0.04    0.15
  -8  -7  -1    0.00    0.13
   8  -7   1   -0.20    0.15
  -8   7  -1   -0.16    0.16
   8   7   1   -0.22    0.20
   9  -7   1    0.98    0.21
   9  -7   1    0.62    0.28
  -9  -7  -1    0.93    0.21
   9   7   1    0.66    0.39
  -9   7  -1    0.89    0.24
  10  -7   1    0.02    0.18
  10  -7   1    0.11    0.23
 -10  -7  -1    0.06    0.16
 -10   7  -1    0.22    0.20
  10   7   1   -0.01    0.35
  11  -7   1   -0.12    0.24
 -11  -7  -1   -0.02    0.16
  11  -7   1   -0.18    0.18
  11   7   1   -0.22    0.35
 -11   7  -1    0.28    0.21
  12  -7   1    0.16    0.30
 -12  -7  -1   -0.04    0.18
  12   7   1   -0.06    0.26
 -12   7  -1    0.02    0.20
  10  -8  -1    0.16    0.22
 -10  -8   1   -0.05    0.17
  10   8  -1    0.88    0.46
 -10   8   1    0.25    0.19
  -9  -8   1    0.24    0.17
   9  -8  -1    0.44    0.30
  -9   8   1    0.47    0.18
   9   8  -1    0.96    0.43
   8  -8  -1   -0.01    0.25
  -8  -8   1    0.11    0.13
  -8   8   1    0.34    0.16
   8   8  -1    0.20    0.33
  -7  -8   1    3.77    0.28
   7  -8  -1    3.47    0.49
  -7   8   1    3.73    0.29
   7   8  -1    3.34    0.58
  -6  -8   1    0.60    0.13
   6  -8  -1    0.47    0.27
  -6   8   1    0.50    0.15
   6   8  -1    0.97    0.40
   6   8  -1    1.19    0.25
  -5  -8   1    4.50    0.24
   5  -8  -1    4.83    0.53
   5   8  -1    3.78    0.58
   5   8  -1    4.81    0.37
   4  -8  -1    2.38    0.39
   4   8  -1    1.90    0.46
   4   8  -1    2.34    0.26
   3  -8  -1    0.45    0.28
  -3   8   1    0.39    0.21
   3   8  -1    0.80    0.34
   3   8  -1    0.65    0.15
   2  -8  -1    1.59    0.32
   2   8  -1    1.56    0.18
   2   8  -1    1.48    0.37
  -2   8   1    1.65    0.34
  -1   8   1    0.95    0.29
   1   8  -1    1.42    0.38
   0   8   1    1.41    0.33
   0   8  -1    1.22    0.33
  -1   8  -1    0.22    0.20
   1   8   1    0.13    0.23
   2  -8   1    0.40    0.27
   2   8   1    0.96    0.33
  -2   8  -1    0.73    0.25
   3  -8   1    0.15    0.23
  -3   8  -1    0.02    0.10
   3   8   1   -0.02    0.25
   4  -8   1    0.87    0.30
  -4   8  -1    0.66    0.14
   4   8   1    0.48    0.27
   5  -8   1    1.51    0.32
  -5   8  -1    1.47    0.20
   5   8   1    1.68    0.24
   5   8   1    1.48    0.44
   6  -8   1    1.17    0.17
   6  -8   1    1.88    0.37
  -6   8  -1    1.12    0.20
   6   8   1    1.11    0.43
  -7  -8  -1    0.01    0.11
   7  -8   1    0.06    0.13
   7  -8   1    0.46    0.22
  -7   8  -1    0.12    0.16
   7   8   1    0.15    0.27
  -8  -8  -1    0.07    0.13
   8  -8   1    0.24    0.26
   8   8   1   -0.17    0.31
  -8   8  -1    0.16    0.17
   9  -8   1   -0.37    0.21
  -9  -8  -1    0.26    0.16
  -9   8  -1    0.23    0.18
   9   8   1    0.47    0.40
 -10  -8  -1   -0.02    0.16
 -10   8  -1    0.22    0.19
   7  -9  -1   -0.10    0.26
   7   9  -1    0.06    0.26
   6  -9  -1    0.33    0.30
   6   9  -1    0.73    0.40
   5  -9  -1    1.19    0.37
   5   9  -1    1.01    0.39
   4  -9  -1    0.42    0.29
   4   9  -1    0.41    0.30
   3  -9  -1   -0.22    0.22
   3   9  -1    0.34    0.29
   2   9  -1    0.01    0.23
  -1   9   1   -0.10    0.21
   1   9  -1    0.48    0.26
   0   9   1   -0.02    0.22
   0   9  -1    0.21    0.26
   1   9   1   -0.15    0.22
  -1   9  -1    0.05    0.25
   2   9   1    0.00    0.27
   3  -9   1    0.63    0.30
   3   9   1    0.06    0.28
   4  -9   1   -0.22    0.23
   4   9   1    0.11    0.31
   5  -9   1    0.17    0.27
   5   9   1   -0.01    0.32
   6  -9   1    0.30    0.29
   6   9   1    0.12    0.35
   7  -9   1    0.03    0.19
   7   9   1    0.06    0.29
   3  10  -1    0.22    0.31
   2  10  -1    1.21    0.39
   1  10  -1    0.49    0.30
   1  10   1    0.25    0.28
   2  10   1    0.81    0.35
   3  10   1    0.29    0.32
 -17   0   2    0.03    0.25
 -17   0   2   -0.08    0.27
 -16   0   2    0.35    0.28
 -16   0   2    0.34    0.25
 -15   0   2   -0.04    0.22
 -15   0   2    0.04    0.20
 -14   0   2    0.10    0.23
 -14   0   2   -0.21    0.12
 -13   0   2    0.14    0.21
  13   0  -2    0.01    0.17
 -13   0   2    0.06    0.15
 -12   0   2   10.52    0.57
  12   0  -2   10.55    0.63
 -12   0   2   10.51    0.54
  11   0  -2   -0.18    0.13
 -11   0   2   -0.22    0.15
 -11   0   2   -0.18    0.14
 -10   0   2    0.32    0.15
 -10   0   2    0.52    0.15
  10   0  -2    0.22    0.14
  -9   0   2    0.01    0.08
  -9   0   2    0.29    0.14
   9   0  -2   -0.05    0.09
   8   0  -2   23.14    0.90
  -8   0   2   22.72    0.71
  -8   0   2   24.32    0.75
  -7   0   2    0.28    0.11
   7   0  -2    0.06    0.10
  -7   0   2   -0.15    0.09
  -7   0   2    0.40    0.13
  -6   0   2  310.10    8.71
  -6   0   2  306.30    6.74
  -6   0   2  314.44    6.65
   6   0  -2  311.02    8.72
   5   0  -2   -0.06    0.06
   5   0  -2   -0.10    0.05
   5   0  -2    0.02    0.07
  -5   0   2    0.03    0.06
  -5   0   2   -0.04    0.07
  -5   0   2   -0.04    0.06
  -5   0   2   -0.02    0.06
   4   0  -2   95.49    2.15
   4   0  -2   95.29    2.77
  -4   0   2   95.77    2.11
  -4   0   2   96.47    2.77
  -4   0   2   96.24    2.12
   4   0  -2   95.60    2.11
  -4   0   2   95.18    2.15
  -3   0   2   -0.02    0.04
   3   0  -2    0.00    0.03
  -3   0   2    0.02    0.05
  -3   0   2   -0.04    0.03
  -3   0   2    0.01    0.04
   3   0  -2   -0.01    0.04
   3   0  -2    0.02    0.05
  -2   0   2  180.19    4.96
  -2   0   2  169.83    3.76
   2   0  -2  177.47    3.77
   2   0  -2  179.62    4.96
   2   0  -2  180.24    3.82
   2   0  -2  175.97    3.78
  -2   0   2  181.72    3.82
  -1   0   2   -0.02    0.03
   1   0  -2   -0.01    0.03
   1   0  -2   -0.03    0.02
   1   0  -2   -0.07    0.02
  -1   0   2   -0.03    0.02
  -1   0   2   -0.02    0.02
  -1   0   2   -0.04    0.03
   1   0  -2   -0.05    0.02
  -1   0  -2   -0.02    0.02
   1   0   2    0.01    0.03
   1   0   2    0.02    0.04
  -1   0  -2   -0.02    0.03
  -1   0  -2    0.01    0.03
   1   0   2   -0.01    0.02
  -2   0  -2  104.83    2.22
   2   0   2  102.07    2.22
   2   0   2  102.50    2.26
  -2   0  -2  101.46    2.22
   2   0   2  103.71    2.23
  -2   0  -2  101.24    2.26
   3   0   2    0.13    0.06
   3   0   2    0.05    0.05
  -3   0  -2   -0.02    0.06
   3   0   2    0.05    0.05
  -3   0  -2   -0.07    0.05
  -3   0  -2   -0.08    0.05
   4   0   2    0.33    0.07
   4   0   2    0.28    0.08
   4   0   2    0.35    0.07
  -4   0  -2    0.29    0.08
  -4   0  -2    0.23    0.07
  -4   0  -2    0.31    0.09
  -5   0  -2   -0.11    0.08
   5   0   2   -0.07    0.07
  -5   0  -2   -0.06    0.07
   5   0   2   -0.15    0.07
  -5   0  -2   -0.02    0.09
   5   0   2    0.01    0.09
   6   0   2    8.81    0.37
  -6   0  -2    8.95    0.38
  -6   0  -2    8.76    0.35
   6   0   2    8.82    0.42
  -7   0  -2    0.01    0.09
   7   0   2   -0.03    0.07
   7   0   2   -0.10    0.10
  -7   0  -2   -0.09    0.07
   8   0   2    6.83    0.41
   8   0   2    6.65    0.36
  -8   0  -2    6.95    0.36
  -8   0  -2    7.04    0.34
  -9   0  -2   -0.06    0.13
   9   0   2   -0.14    0.10
   9   0   2    0.07    0.13
  -9   0  -2    0.05    0.10
 -10   0  -2    0.53    0.21
  10   0   2    0.73    0.19
  10   0   2    0.71    0.19
 -10   0  -2    0.71    0.20
  11   0   2   -0.23    0.14
  11   0   2   -0.19    0.18
 -11   0  -2   -0.24    0.13
 -11   0  -2   -0.17    0.15
  12   0   2   -0.15    0.15
 -12   0  -2   -0.24    0.17
  12   0   2   -0.27    0.19
 -12   0  -2   -0.46    0.17
 -13   0  -2   -0.01    0.19
  13   0   2   -0.28    0.19
 -13   0  -2   -0.14    0.19
 -14   0  -2    0.19    0.23
 -14   0  -2    0.13    0.20
 -15   0  -2   -0.06    0.21
 -15   0  -2    0.18    0.24
 -16   0  -2    0.59    0.31
 -16   0  -2    0.33    0.25
 -17   0  -2   -0.12    0.26
 -17   0  -2   -0.04    0.24
 -17  -1   2   -0.24    0.25
 -17  -1   2    0.20    0.26
 -17   1   2   -0.22    0.22
 -17   1   2   -0.07    0.27
  17   1  -2   -0.37    0.24
 -16  -1   2    0.27    0.27
 -16  -1   2    0.45    0.26
 -16   1   2    0.61    0.30
 -16   1   2    0.45    0.25
  16   1  -2    0.40    0.24
 -15  -1   2   -0.12    0.20
 -15  -1   2   -0.09    0.22
 -15   1   2   -0.09    0.21
 -15   1   2    0.45    0.26
 -14  -1   2    0.96    0.27
 -14  -1   2    0.62    0.26
 -14   1   2    1.02    0.26
  14   1  -2    1.00    0.29
 -14   1   2    1.10    0.31
 -13  -1   2   -0.03    0.19
 -13  -1   2   -0.08    0.14
 -13   1   2    0.08    0.18
 -13   1   2    0.53    0.25
  13   1  -2    0.08    0.20
  12  -1  -2    0.05    0.14
 -12  -1   2   -0.20    0.17
 -12  -1   2   -0.25    0.15
 -12   1   2   -0.14    0.18
 -12   1   2   -0.23    0.14
  12   1  -2    0.08    0.20
 -11  -1   2   -0.03    0.11
 -11  -1   2   -0.03    0.17
  11  -1  -2    0.04    0.13
 -11   1   2    0.23    0.18
 -11   1   2    0.09    0.15
  11   1  -2    0.07    0.21
 -10  -1   2    0.97    0.21
 -10  -1   2    0.89    0.19
  10  -1  -2    1.01    0.18
 -10   1   2    0.90    0.19
 -10   1   2    0.93    0.22
  10   1  -2    0.78    0.22
   9  -1  -2    0.09    0.09
  -9  -1   2    0.18    0.13
  -9  -1   2   -0.03    0.08
  -9   1   2    0.14    0.14
   9   1  -2    0.16    0.14
  -9   1   2    0.06    0.11
  -8  -1   2    0.83    0.15
   8  -1  -2    0.58    0.12
  -8  -1   2    0.60    0.16
   8  -1  -2    0.50    0.15
  -8   1   2    0.58    0.15
  -8   1   2    0.61    0.13
  -8   1   2    0.53    0.12
   8   1  -2    0.41    0.16
  -7  -1   2   12.66    0.45
   7  -1  -2   12.31    0.46
  -7  -1   2   12.67    0.47
   7  -1  -2   12.51    0.50
  -7   1   2   13.11    0.45
  -7   1   2   12.33    0.50
   7   1  -2   12.67    0.62
  -7   1   2   12.88    0.47
   6  -1  -2    0.37    0.09
  -6  -1   2    0.54    0.11
   6  -1  -2    0.46    0.09
   6  -1  -2    0.50    0.12
  -6  -1   2    0.46    0.12
   6   1  -2    0.78    0.16
  -6   1   2    0.52    0.12
  -6   1   2    0.52    0.10
  -6   1   2    0.53    0.11
  -5  -1   2   15.49    0.47
  -5  -1   2   15.09    0.47
   5  -1  -2   15.53    0.54
   5  -1  -2   15.44    0.46
  -5  -1   2   15.91    0.64
   5  -1  -2   15.32    0.48
  -5  -1   2   16.03    0.48
  -5   1   2   15.77    0.46
  -5   1   2   15.03    0.54
   5   1  -2   15.59    0.64
  -5   1   2   14.89    0.47
   5   1  -2   15.24    0.48
   4  -1  -2    2.41    0.15
  -4  -1   2    2.28    0.15
  -4  -1   2    2.13    0.14
  -4  -1   2    2.37    0.15
  -4  -1   2    2.35    0.20
   4  -1  -2    2.14    0.15
   4  -1  -2    2.20    0.14
   4  -1  -2    2.08    0.13
  -4   1   2    2.29    0.15
   4   1  -2    2.19    0.14
  -4   1   2    2.31    0.14
  -4   1   2    2.32    0.14
   4   1  -2    2.04    0.19
   4   1  -2    1.97    0.12
  -4   1   2    2.12    0.14
  -3  -1   2   -0.02    0.07
  -3  -1   2   -0.06    0.04
  -3  -1   2   -0.07    0.04
   3  -1  -2   -0.01    0.04
   3  -1  -2    0.09    0.05
   3   1  -2   -0.04    0.07
  -3   1   2    0.13    0.05
  -3   1   2    0.07    0.04
   3   1  -2   -0.03    0.04
  -3   1   2    0.02    0.04
  -3   1   2   -0.02    0.05
   3   1  -2   -0.02    0.05
   3   1  -2    0.17    0.07
  -2  -1   2   83.18    1.83
   2  -1  -2   82.12    1.80
  -2  -1   2   81.53    2.44
  -2  -1   2   84.69    1.85
   2  -1  -2   85.38    1.83
  -2  -1   2   84.15    1.82
   2   1  -2   81.23    2.44
   2   1  -2   84.74    1.85
  -2   1   2   85.88    2.37
  -2   1   2   82.95    1.83
  -2   1   2   84.09    1.80
   2   1  -2   86.08    1.82
   2   1  -2   83.16    1.83
  -2   1   2   85.21    1.81
  -1  -1   2   99.85    2.17
   1  -1  -2  100.78    2.26
   1  -1  -2  100.29    2.15
  -1  -1   2  103.64    2.90
  -1  -1   2  100.65    2.18
   1  -1  -2  102.03    2.17
  -1  -1   2  102.15    2.20
   1   1  -2  100.94    2.18
  -1   1   2   98.57    2.26
  -1   1   2   97.73    2.17
  -1   1   2  101.32    2.17
   1   1  -2  104.81    2.17
   1   1  -2  107.99    2.91
   1   1  -2  102.19    2.20
   0  -1  -2    0.69    0.03
   0  -1   2    0.67    0.07
   0  -1   2    0.73    0.06
   0  -1  -2    0.63    0.04
   0  -1   2    0.85    0.06
   0  -1   2    0.75    0.06
   0  -1  -2    0.62    0.05
   0  -1   2    0.79    0.08
   0  -1   2    0.69    0.05
   0   1  -2    0.67    0.08
   0   1   2    0.59    0.03
   0   1  -2    0.69    0.06
   0   1  -2    0.76    0.05
   0   1  -2    0.72    0.07
   0   1   2    0.66    0.04
   0   1   2    0.62    0.06
   0   1   2    0.70    0.04
   0   1  -2    0.78    0.06
   0   1   2    0.64    0.04
   0   1  -2    0.64    0.06
   1  -1   2  169.95    3.64
   1  -1   2  172.46    3.63
  -1  -1  -2  166.40    3.65
  -1  -1  -2  171.57    3.61
   1  -1   2  168.56    4.74
  -1  -1  -2  171.47    3.61
   1  -1   2  171.82    3.69
   1  -1   2  171.49    3.77
  -1   1  -2  166.53    4.82
  -1   1  -2  175.66    3.62
  -1   1  -2  172.29    3.63
   1   1   2  169.19    3.61
  -1   1  -2  174.03    3.69
   1   1   2  168.99    3.66
   1   1   2  174.64    3.61
   2  -1   2    8.07    0.25
   2  -1   2    7.79    0.25
  -2  -1  -2    8.29    0.24
  -2  -1  -2    7.86    0.25
   2  -1   2    7.65    0.26
  -2  -1  -2    8.04    0.24
   2  -1   2    7.81    0.27
   2   1   2    8.05    0.25
  -2   1  -2    8.35    0.27
   2   1   2    8.44    0.24
  -2   1  -2    7.95    0.24
   2   1   2    8.06    0.24
  -2   1  -2    7.94    0.25
  -3  -1  -2   -0.06    0.05
  -3  -1  -2    0.02    0.06
   3  -1   2   -0.02    0.06
  -3  -1  -2   -0.03    0.05
   3  -1   2    0.04    0.06
   3   1   2   -0.01    0.06
  -3   1  -2    0.01    0.05
   3   1   2   -0.02    0.05
   3   1   2    0.01    0.05
  -4  -1  -2    0.49    0.10
   4  -1   2    0.35    0.09
  -4  -1  -2    0.50    0.09
   4  -1   2    0.58    0.10
   4  -1   2    0.68    0.11
  -4  -1  -2    0.51    0.08
   4   1   2    0.63    0.10
  -4   1  -2    0.48    0.08
  -4   1  -2    0.70    0.12
  -4   1  -2    0.63    0.09
   4   1   2    0.39    0.08
   4   1   2    0.63    0.11
  -5  -1  -2    9.63    0.37
   5  -1   2    9.72    0.36
   5  -1   2    9.44    0.35
   5  -1   2    9.92    0.36
  -5  -1  -2   10.15    0.35
  -5  -1  -2    9.68    0.34
  -5   1  -2    9.87    0.38
   5   1   2    9.84    0.38
  -5   1  -2    9.64    0.35
   5   1   2    9.61    0.35
   5   1   2    9.76    0.48
  -6  -1  -2   21.50    0.66
   6  -1   2   21.25    0.70
   6  -1   2   20.97    0.65
  -6  -1  -2   22.00    0.64
   6   1   2   23.50    0.66
  -6   1  -2   21.09    0.64
   6   1   2   21.41    0.85
  -6   1  -2   20.79    0.67
   7  -1   2    1.77    0.17
   7  -1   2    2.01    0.21
  -7  -1  -2    1.74    0.19
  -7  -1  -2    1.89    0.21
   7   1   2    1.96    0.21
   7   1   2    1.75    0.24
  -7   1  -2    2.12    0.21
  -7   1  -2    1.73    0.22
   8  -1   2   15.02    0.57
  -8  -1  -2   14.18    0.55
  -8  -1  -2   14.58    0.54
   8  -1   2   15.08    0.57
   8   1   2   15.03    0.56
   8   1   2   15.14    0.72
  -8   1  -2   14.37    0.54
  -8   1  -2   14.85    0.58
  -9  -1  -2   -0.04    0.08
  -9  -1  -2    0.11    0.13
   9  -1   2   -0.06    0.08
   9  -1   2    0.02    0.14
  -9   1  -2    0.16    0.14
   9   1   2    0.04    0.14
  -9   1  -2    0.10    0.12
   9   1   2    0.04    0.13
  10  -1   2    2.08    0.29
  10  -1   2    2.42    0.26
 -10  -1  -2    2.56    0.29
 -10  -1  -2    2.47    0.30
  10   1   2    2.07    0.28
 -10   1  -2    2.17    0.30
 -10   1  -2    1.81    0.27
  10   1   2    2.22    0.33
 -11  -1  -2    2.28    0.29
  11  -1   2    1.57    0.23
  11  -1   2    1.56    0.27
 -11  -1  -2    1.62    0.27
  11   1   2    2.54    0.32
 -11   1  -2    2.19    0.28
  11   1   2    1.77    0.33
 -11   1  -2    1.79    0.31
 -12  -1  -2   -0.31    0.17
 -12  -1  -2    0.12    0.22
  12  -1   2    0.25    0.24
  12   1   2   -0.33    0.22
  12   1   2   -0.06    0.18
 -12   1  -2    0.00    0.23
 -12   1  -2   -0.10    0.18
 -13  -1  -2    0.13    0.22
 -13  -1  -2   -0.13    0.17
  13  -1   2   -0.41    0.19
 -13   1  -2   -0.09    0.18
  13   1   2   -0.13    0.21
 -13   1  -2   -0.02    0.21
 -14  -1  -2    1.09    0.28
  14  -1   2    0.69    0.25
 -14  -1  -2    0.92    0.25
 -14   1  -2    1.01    0.30
 -14   1  -2    1.44    0.30
 -15  -1  -2    1.69    0.37
 -15  -1  -2    2.32    0.37
 -15   1  -2    2.14    0.35
 -15   1  -2    1.94    0.38
 -16  -1  -2    2.03    0.39
 -16  -1  -2    1.44    0.30
 -16   1  -2    2.30    0.36
 -16   1  -2    2.06    0.37
 -17  -1  -2    1.22    0.35
 -17   1  -2    1.13    0.39
 -17   1  -2    1.25    0.34
 -17  -2   2    0.27    0.26
 -17  -2   2    0.27    0.29
  17   2  -2    0.05    0.25
 -16  -2   2    0.12    0.19
 -16  -2   2   -0.16    0.23
 -16   2   2    0.49    0.24
  16   2  -2    0.23    0.28
 -16   2   2   -0.11    0.22
 -15  -2   2   -0.04    0.15
 -15  -2   2   -0.06    0.23
  15   2  -2    0.14    0.25
 -15   2   2   -0.21    0.19
  15   2  -2   -0.07    0.25
 -15   2   2    0.01    0.24
 -14  -2   2    0.42    0.24
 -14  -2   2    0.69    0.25
 -14   2   2    0.44    0.18
  14   2  -2    0.10    0.24
  14   2  -2    0.50    0.27
 -14   2   2    0.40    0.25
 -13  -2   2    0.00    0.19
 -13  -2   2   -0.03    0.19
  13   2  -2    0.17    0.23
 -13   2   2    0.29    0.18
 -13   2   2    0.38    0.25
 -12  -2   2    0.36    0.22
 -12  -2   2    0.50    0.19
 -12   2   2    0.75    0.21
  12   2  -2    0.48    0.29
 -12   2   2    0.43    0.18
  11  -2  -2   -0.14    0.08
 -11  -2   2   -0.07    0.16
 -11  -2   2   -0.22    0.14
  11   2  -2   -0.23    0.18
 -11   2   2   -0.12    0.13
 -11   2   2    0.07    0.17
  10  -2  -2    3.46    0.30
  10  -2  -2    3.29    0.23
 -10  -2   2    3.60    0.28
 -10  -2   2    3.36    0.28
 -10   2   2    3.06    0.32
 -10   2   2    3.52    0.26
  10   2  -2    3.29    0.40
   9  -2  -2    0.12    0.12
  -9  -2   2    0.22    0.12
  -9  -2   2   -0.13    0.11
   9  -2  -2    0.08    0.07
   9   2  -2    0.03    0.17
  -9   2   2    0.08    0.11
  -9   2   2    0.29    0.15
  -8  -2   2   44.31    1.18
   8  -2  -2   43.03    1.29
   8  -2  -2   43.08    1.16
  -8  -2   2   41.24    1.14
  -8   2   2   43.39    1.31
  -8   2   2   42.33    1.17
   8   2  -2   42.60    1.59
  -8   2   2   44.46    1.14
   7  -2  -2    8.90    0.36
   7  -2  -2    8.85    0.38
  -7  -2   2    8.30    0.36
  -7  -2   2    8.92    0.38
  -7   2   2    9.23    0.36
   7   2  -2    9.03    0.56
  -7   2   2    8.83    0.38
  -7   2   2    8.00    0.34
  -6  -2   2   19.11    0.58
   6  -2  -2   19.15    0.56
  -6  -2   2   18.67    0.57
  -6  -2   2   18.68    0.59
   6  -2  -2   18.51    0.58
   6   2  -2   18.82    0.59
   6   2  -2   19.22    0.84
  -6   2   2   18.81    0.62
  -6   2   2   18.63    0.59
  -6   2   2   19.04    0.56
   6   2  -2   18.34    0.59
  -5  -2   2    5.51    0.25
  -5  -2   2    5.84    0.26
   5  -2  -2    6.03    0.26
   5  -2  -2    5.63    0.24
  -5  -2   2    6.11    0.26
   5   2  -2    5.65    0.27
   5   2  -2    5.41    0.26
   5   2  -2    5.84    0.41
  -5   2   2    5.70    0.25
  -5   2   2    5.50    0.27
  -5   2   2    5.40    0.23
   4  -2  -2    6.43    0.25
   4  -2  -2    6.28    0.24
  -4  -2   2    6.06    0.25
  -4  -2   2    7.39    0.26
   4  -2  -2    6.05    0.23
  -4   2   2    6.12    0.25
   4   2  -2    6.13    0.26
  -4   2   2    5.97    0.23
   4   2  -2    5.83    0.40
  -4   2   2    6.30    0.26
   4   2  -2    6.41    0.26
  -4   2   2    5.87    0.22
   3  -2  -2   13.55    0.37
  -3  -2   2   13.80    0.40
  -3  -2   2   14.24    0.39
   3  -2  -2   13.69    0.44
  -3  -2   2   13.84    0.60
   3  -2  -2   14.11    0.39
   3  -2  -2   13.28    0.38
   3   2  -2   13.86    0.60
  -3   2   2   13.77    0.37
  -3   2   2   14.11    0.39
  -3   2   2   13.41    0.37
   3   2  -2   14.17    0.39
   3   2  -2   14.56    0.41
   3   2  -2   13.86    0.41
  -2  -2   2  165.86    3.60
   2  -2  -2  172.61    3.59
  -2  -2   2  175.04    4.82
  -2  -2   2  165.78    3.58
   2  -2  -2  161.60    3.77
  -2  -2   2  164.41    3.62
   2  -2  -2  167.10    3.56
  -2   2   2  168.34    3.60
   2   2  -2  167.53    3.63
  -2   2   2  171.07    3.76
   2   2  -2  162.69    3.60
   2   2  -2  165.89    4.82
   2   2  -2  172.20    3.58
  -2   2   2  172.54    3.55
  -2   2   2  167.06    3.55
   1  -2  -2    1.56    0.14
  -1  -2   2    1.74    0.10
  -1  -2   2    1.86    0.19
  -1  -2   2    1.67    0.11
   1  -2  -2    1.63    0.06
  -1  -2   2    1.36    0.09
   1   2  -2    1.45    0.10
   1   2  -2    1.48    0.12
   1   2  -2    1.68    0.09
  -1   2   2    1.69    0.05
   1   2  -2    1.35    0.11
  -1   2   2    1.66    0.05
   1   2  -2    1.64    0.17
   0  -2  -2   38.27    0.99
   0  -2   2   38.10    0.99
   0  -2   2   41.87    1.24
   0  -2   2   38.74    0.91
   0  -2   2   41.91    0.94
   0  -2   2   39.48    0.90
   0  -2   2   39.37    0.91
   0   2  -2   39.72    0.94
   0   2  -2   39.77    0.98
   0   2  -2   41.69    1.25
   0   2  -2   40.23    0.89
   0   2  -2   40.11    0.91
   0   2   2   38.37    0.98
   0   2  -2   39.73    0.91
  -1  -2  -2  293.63    6.58
   1  -2   2  299.08    6.75
   1  -2   2  305.66    6.46
  -1  -2  -2  298.87    6.54
   1  -2   2  304.28    6.47
   1  -2   2  320.65    8.51
   1  -2   2  304.48    6.56
  -1   2  -2  310.47    6.47
  -1   2  -2  315.02    6.54
  -1   2  -2  310.68    6.45
   1   2   2  304.66    6.76
   1   2   2  304.18    6.50
  -1   2  -2  314.53    6.75
  -1   2  -2  306.43    8.51
   1   2   2  303.68    6.60
  -1   2  -2  307.02    6.56
  -2  -2  -2    7.44    0.23
   2  -2   2    7.61    0.25
   2  -2   2    7.55    0.27
  -2  -2  -2    7.23    0.23
   2  -2   2    7.78    0.29
   2  -2   2    7.62    0.29
  -2  -2  -2    6.99    0.23
   2  -2   2    7.33    0.25
   2   2   2    7.33    0.23
  -2   2  -2    7.02    0.29
   2   2   2    7.64    0.23
  -2   2  -2    7.48    0.27
  -2   2  -2    7.65    0.25
   2   2   2    7.06    0.24
  -2   2  -2    7.89    0.24
  -3  -2  -2    7.51    0.25
   3  -2   2    7.30    0.26
   3  -2   2    7.24    0.27
  -3  -2  -2    7.32    0.25
   3  -2   2    7.12    0.28
  -3  -2  -2    6.82    0.25
   3   2   2    7.42    0.26
   3   2   2    7.35    0.25
  -3   2  -2    7.28    0.25
  -3   2  -2    6.98    0.24
  -3   2  -2    7.13    0.29
  -3   2  -2    7.58    0.26
   3   2   2    7.19    0.25
   4  -2   2    0.08    0.07
  -4  -2  -2    0.07    0.07
  -4  -2  -2    0.09    0.07
   4  -2   2    0.25    0.08
  -4  -2  -2    0.15    0.07
  -4   2  -2    0.07    0.07
   4   2   2    0.01    0.07
  -4   2  -2    0.01    0.09
   4   2   2    0.24    0.09
  -5  -2  -2    5.16    0.25
   5  -2   2    5.29    0.26
  -5  -2  -2    5.66    0.25
  -5  -2  -2    5.08    0.24
   5  -2   2    5.27    0.26
   5   2   2    4.85    0.24
  -5   2  -2    4.95    0.28
  -5   2  -2    5.20    0.25
   5   2   2    5.42    0.26
   5   2   2    5.25    0.39
   6  -2   2    4.14    0.26
  -6  -2  -2    4.19    0.24
  -6  -2  -2    4.71    0.25
  -6  -2  -2    4.64    0.26
  -6   2  -2    4.36    0.28
   6   2   2    4.40    0.25
   6   2   2    5.06    0.38
  -6   2  -2    4.49    0.25
   6   2   2    4.54    0.24
  -7  -2  -2    3.03    0.23
   7  -2   2    2.96    0.25
  -7  -2  -2    2.98    0.23
  -7   2  -2    2.86    0.23
   7   2   2    2.27    0.31
   7   2   2    3.18    0.24
  -7   2  -2    2.68    0.26
   8  -2   2    0.58    0.16
  -8  -2  -2    0.80    0.16
  -8  -2  -2    0.40    0.14
   8   2   2    0.74    0.16
  -8   2  -2    0.57    0.15
   8   2   2    0.34    0.15
  -8   2  -2    0.79    0.19
  -9  -2  -2    6.61    0.36
   9  -2   2    6.40    0.37
  -9  -2  -2    6.30    0.38
   9   2   2    6.05    0.37
  -9   2  -2    5.97    0.40
   9   2   2    6.03    0.52
  -9   2  -2    6.08    0.36
  10  -2   2    2.38    0.29
 -10  -2  -2    2.48    0.30
 -10  -2  -2    2.47    0.27
  10   2   2    2.67    0.39
  10   2   2    2.53    0.29
 -10   2  -2    2.81    0.30
 -10   2  -2    2.18    0.29
  11  -2   2    0.02    0.14
 -11  -2  -2    0.20    0.18
 -11  -2  -2   -0.02    0.17
  11   2   2    0.32    0.23
 -11   2  -2    0.36    0.18
 -11   2  -2    0.17    0.18
 -12  -2  -2    2.47    0.35
 -12  -2  -2    1.90    0.30
  12  -2   2    3.10    0.38
 -12   2  -2    2.30    0.34
  12   2   2    1.54    0.34
 -12   2  -2    2.60    0.32
  13  -2   2   -0.27    0.20
 -13  -2  -2   -0.21    0.20
 -13  -2  -2    0.08    0.19
 -13   2  -2   -0.05    0.22
 -13   2  -2   -0.31    0.15
  13   2   2   -0.12    0.23
 -14  -2  -2    0.66    0.26
  14  -2   2    1.01    0.30
 -14  -2  -2    0.40    0.19
  14   2   2    1.07    0.32
 -14   2  -2    1.06    0.28
 -14   2  -2    0.66    0.28
  15  -2   2   -0.03    0.24
 -15  -2  -2   -0.03    0.21
 -15  -2  -2    0.34    0.24
 -15   2  -2    0.20    0.20
 -15   2  -2    0.11    0.22
 -16  -2  -2    0.07    0.24
 -16  -2  -2   -0.09    0.23
 -16   2  -2    0.11    0.27
 -16   2  -2    0.08    0.24
 -16  -3   2    0.33    0.20
  16   3  -2   -0.07    0.34
 -16   3   2    0.19    0.28
 -15  -3   2    0.62    0.26
 -15  -3   2    0.53    0.28
  15   3  -2    0.25    0.30
 -15   3   2    0.66    0.32
  15   3  -2    0.73    0.29
 -14  -3   2    0.55    0.24
 -14  -3   2    0.55    0.25
  14   3  -2    0.51    0.32
 -14   3   2    0.09    0.19
 -14   3   2    0.35    0.24
  14   3  -2    0.01    0.22
 -13  -3   2    0.68    0.25
 -13  -3   2    0.27    0.16
  13   3  -2    0.21    0.23
 -13   3   2    0.16    0.22
 -13   3   2    0.13    0.18
  13   3  -2    0.04    0.25
 -12  -3   2    0.98    0.25
 -12  -3   2    1.02    0.25
  12   3  -2    0.83    0.32
 -12   3   2    1.55    0.28
  12   3  -2    0.82    0.26
 -12   3   2    1.09    0.22
 -11  -3   2    0.50    0.19
 -11  -3   2    0.01    0.16
 -11   3   2    0.37    0.20
 -11   3   2    0.08    0.15
  11   3  -2    0.10    0.18
  11   3  -2   -0.30    0.22
 -10  -3   2    1.79    0.24
 -10  -3   2    1.66    0.25
  10  -3  -2    1.54    0.27
  10   3  -2    1.40    0.25
  10   3  -2    1.20    0.34
 -10   3   2    1.86    0.24
 -10   3   2    1.61    0.26
  -9  -3   2    4.51    0.32
  -9  -3   2    4.55    0.31
   9  -3  -2    4.05    0.33
   9   3  -2    3.32    0.44
  -9   3   2    3.90    0.31
   9   3  -2    4.57    0.34
  -9   3   2    4.29    0.29
  -8  -3   2   -0.11    0.10
   8  -3  -2   -0.18    0.10
  -8  -3   2   -0.01    0.11
   8   3  -2   -0.02    0.11
  -8   3   2   -0.26    0.10
  -8   3   2   -0.07    0.09
   8   3  -2    0.07    0.14
   7  -3  -2    1.19    0.17
  -7  -3   2    1.03    0.17
   7  -3  -2    1.12    0.15
  -7  -3   2    1.16    0.16
   7   3  -2    0.93    0.25
   7   3  -2    1.28    0.19
  -7   3   2    0.96    0.14
  -7   3   2    1.10    0.09
  -7   3   2    1.12    0.17
   6  -3  -2    2.25    0.17
  -6  -3   2    2.40    0.20
  -6  -3   2    2.48    0.20
   6  -3  -2    2.39    0.25
  -6  -3   2    2.35    0.19
   6  -3  -2    2.03    0.19
   6   3  -2    2.32    0.20
   6   3  -2    2.47    0.23
   6   3  -2    1.92    0.31
  -6   3   2    2.27    0.17
  -6   3   2    2.53    0.21
  -6   3   2    2.58    0.16
  -5  -3   2    8.51    0.32
  -5  -3   2    8.64    0.33
   5  -3  -2    8.51    0.33
  -5  -3   2    8.57    0.33
   5  -3  -2    8.15    0.38
   5  -3  -2    8.52    0.31
   5   3  -2    8.85    0.57
   5   3  -2    8.39    0.33
  -5   3   2    8.78    0.35
  -5   3   2    8.26    0.33
   5   3  -2    8.95    0.35
  -5   3   2    8.97    0.31
   4  -3  -2    0.65    0.09
   4  -3  -2    0.80    0.14
  -4  -3   2    0.67    0.10
   4  -3  -2    0.39    0.09
  -4  -3   2    0.76    0.11
   4   3  -2    0.68    0.11
   4   3  -2    0.62    0.17
   4   3  -2    0.82    0.12
  -4   3   2    0.58    0.08
  -4   3   2    0.55    0.10
  -3  -3   2    0.47    0.09
   3  -3  -2    0.56    0.13
   3  -3  -2    0.47    0.07
   3  -3  -2    0.27    0.07
   3  -3  -2    0.33    0.06
  -3  -3   2    0.33    0.08
   3   3  -2    0.33    0.08
  -3   3   2    0.24    0.07
  -3   3   2    0.34    0.06
   3   3  -2    0.37    0.09
  -3   3   2    0.39    0.06
   3   3  -2    0.21    0.15
  -2  -3   2   19.25    0.50
   2  -3  -2   20.37    0.44
  -2  -3   2   19.64    0.52
  -2  -3   2   19.48    0.51
   2  -3  -2   19.37    0.47
   2  -3  -2   20.27    0.47
   2  -3  -2   19.51    0.62
  -2   3   2   19.93    0.49
   2   3  -2   19.76    0.52
   2   3  -2   19.92    0.53
   2   3  -2   20.18    0.50
  -2   3   2   19.31    0.45
  -2   3   2   20.55    0.46
   2   3  -2   21.14    0.83
  -1  -3   2    4.99    0.26
   1  -3  -2    5.01    0.13
   1  -3  -2    4.85    0.26
  -1  -3   2    5.69    0.34
  -1  -3   2    4.98    0.18
  -1  -3   2    5.05    0.20
   1   3  -2    4.92    0.23
   1   3  -2    5.61    0.36
  -1   3   2    5.50    0.14
   1   3  -2    5.24    0.19
   1   3  -2    5.27    0.20
   1   3  -2    5.54    0.19
   0  -3   2   92.05    2.70
   0  -3  -2   90.31    2.16
   0  -3   2   90.60    1.96
   0  -3   2   90.19    1.98
   0  -3   2   84.64    2.14
   0   3  -2   90.80    2.03
   0   3  -2   90.88    1.99
   0   3  -2   93.45    1.96
   0   3   2   86.60    1.92
   0   3  -2   90.16    1.97
   0   3  -2   95.24    2.72
   1  -3   2    1.07    0.11
   1  -3   2    1.02    0.09
   1  -3   2    1.06    0.15
  -1  -3  -2    0.96    0.06
   1  -3   2    0.98    0.10
  -1  -3  -2    0.87    0.06
   1   3   2    0.94    0.05
  -1   3  -2    0.78    0.13
   1   3   2    0.96    0.05
  -1   3  -2    1.10    0.09
  -1   3  -2    0.93    0.10
  -1   3  -2    1.03    0.12
   1   3   2    0.88    0.07
  -1   3  -2    0.88    0.09
   2  -3   2   32.39    0.82
   2  -3   2   32.45    0.80
  -2  -3  -2   31.52    0.74
  -2  -3  -2   33.02    0.75
   2  -3   2   31.90    0.91
   2  -3   2   32.46    0.78
   2   3   2   33.15    0.75
  -2   3  -2   32.94    0.77
  -2   3  -2   32.08    1.04
   2   3   2   31.78    0.75
  -2   3  -2   32.64    0.79
  -2   3  -2   33.93    0.83
   2   3   2   31.94    0.77
   3  -3   2    0.20    0.08
  -3  -3  -2    0.21    0.06
  -3  -3  -2    0.23    0.06
   3  -3   2    0.18    0.08
   3  -3   2    0.12    0.08
  -3  -3  -2    0.25    0.07
   3   3   2    0.32    0.07
  -3   3  -2    0.15    0.07
  -3   3  -2    0.23    0.08
  -3   3  -2    0.14    0.09
   3   3   2    0.21    0.07
   4  -3   2   22.67    0.63
   4  -3   2   22.49    0.71
  -4  -3  -2   23.23    0.61
  -4  -3  -2   22.74    0.61
  -4  -3  -2   22.66    0.61
   4  -3   2   23.60    0.64
   4   3   2   22.08    0.63
  -4   3  -2   22.99    0.62
  -4   3  -2   22.74    0.68
   4   3   2   23.19    0.97
  -4   3  -2   22.12    0.66
   5  -3   2   14.13    0.48
   5  -3   2   14.32    0.47
   5  -3   2   13.49    0.52
  -5  -3  -2   14.38    0.45
  -5  -3  -2   14.78    0.46
  -5  -3  -2   14.55    0.46
  -5   3  -2   14.38    0.51
   5   3   2   14.04    0.47
  -5   3  -2   15.33    0.47
   5   3   2   14.61    0.75
  -6  -3  -2    3.88    0.23
  -6  -3  -2    3.85    0.24
  -6  -3  -2    4.02    0.24
   6  -3   2    4.31    0.26
   6  -3   2    4.01    0.25
   6   3   2    4.29    0.27
   6   3   2    4.13    0.43
  -6   3  -2    4.49    0.25
  -6   3  -2    3.82    0.29
  -7  -3  -2    1.19    0.17
   7  -3   2    1.20    0.19
  -7  -3  -2    1.08    0.16
   7   3   2    0.68    0.24
  -7   3  -2    1.20    0.20
  -7   3  -2    1.11    0.17
  -8  -3  -2    5.45    0.33
  -8  -3  -2    5.73    0.32
   8  -3   2    5.91    0.35
   8   3   2    5.93    0.54
  -8   3  -2    5.08    0.31
  -8   3  -2    5.48    0.36
   9  -3   2    1.39    0.24
  -9  -3  -2    1.21    0.20
  -9  -3  -2    1.27    0.22
  -9   3  -2    1.27    0.25
  -9   3  -2    1.00    0.20
   9   3   2    1.18    0.28
 -10  -3  -2    0.26    0.17
  10  -3   2    0.13    0.19
 -10  -3  -2    0.21    0.17
 -10   3  -2    0.25    0.17
  10   3   2    0.35    0.24
 -10   3  -2   -0.09    0.18
  11  -3   2    1.07    0.26
 -11  -3  -2    1.04    0.23
 -11  -3  -2    1.07    0.24
  11   3   2    0.89    0.31
 -11   3  -2    1.27    0.23
 -11   3  -2    0.97    0.26
 -12  -3  -2    0.29    0.21
  12  -3   2    0.91    0.26
 -12  -3  -2    0.43    0.20
  12   3   2    0.56    0.30
 -12   3  -2    0.65    0.24
 -12   3  -2    0.75    0.22
 -13  -3  -2    2.80    0.37
 -13  -3  -2    2.66    0.36
  13  -3   2    2.34    0.34
 -13   3  -2    2.59    0.38
 -13   3  -2    3.23    0.35
  13   3   2    2.36    0.44
  14  -3   2    1.61    0.35
 -14  -3  -2    1.30    0.29
 -14  -3  -2    1.09    0.29
  14   3   2    1.36    0.37
 -14   3  -2    1.42    0.33
 -14   3  -2    1.27    0.29
  15  -3   2    0.18    0.29
 -15  -3  -2   -0.12    0.23
 -15   3  -2    0.01    0.25
  15   3   2    0.41    0.34
  16   4  -2   -0.16    0.34
 -15  -4   2    0.64    0.26
  15   4  -2    0.69    0.38
 -15   4   2    0.54    0.28
 -14  -4   2    1.02    0.27
 -14   4   2    1.10    0.31
  14   4  -2    0.69    0.37
 -13  -4   2    0.72    0.23
  13   4  -2    0.44    0.32
 -13   4   2    0.97    0.27
 -12  -4   2    0.07    0.18
 -12  -4   2   -0.02    0.17
  12   4  -2    0.22    0.29
  12   4  -2   -0.22    0.15
 -12   4   2    0.09    0.19
 -11  -4   2    0.59    0.22
 -11  -4   2    0.67    0.21
 -11   4   2    0.48    0.21
  11   4  -2    0.56    0.20
 -11   4   2    0.58    0.18
  11   4  -2    0.60    0.31
 -10  -4   2    5.48    0.36
  10  -4  -2    5.16    0.43
  10  -4  -2    4.80    0.38
 -10  -4   2    5.15    0.36
 -10   4   2    5.08    0.39
  10   4  -2    5.84    0.64
 -10   4   2    4.49    0.31
  10   4  -2    4.38    0.36
  -9  -4   2    1.38    0.22
  -9  -4   2    1.32    0.21
   9  -4  -2    0.82    0.21
   9  -4  -2    1.26    0.26
   9   4  -2    1.50    0.24
  -9   4   2    1.30    0.19
   9   4  -2    0.61    0.30
  -9   4   2    0.93    0.21
   8  -4  -2    0.14    0.11
   8  -4  -2    0.04    0.13
  -8  -4   2   -0.10    0.12
   8  -4  -2   -0.06    0.10
  -8  -4   2    0.03    0.10
   8   4  -2   -0.41    0.18
   8   4  -2    0.22    0.13
  -8   4   2    0.08    0.11
  -8   4   2   -0.20    0.12
  -7  -4   2    0.03    0.11
  -7  -4   2    0.08    0.10
   7  -4  -2   -0.03    0.11
   7  -4  -2    0.05    0.10
  -7  -4   2    0.07    0.11
   7  -4  -2    0.14    0.10
  -7   4   2   -0.02    0.10
   7   4  -2   -0.04    0.10
  -7   4   2   -0.06    0.04
  -7   4   2    0.05    0.08
   7   4  -2   -0.04    0.15
  -7   4   2    0.02    0.05
  -6  -4   2    0.68    0.14
   6  -4  -2    0.48    0.16
  -6  -4   2    0.70    0.13
  -6  -4   2    0.74    0.14
   6  -4  -2    0.57    0.12
   6  -4  -2    0.59    0.14
   6   4  -2    0.46    0.19
   6   4  -2    0.78    0.15
   6   4  -2    0.42    0.13
  -6   4   2    0.49    0.10
  -6   4   2    0.54    0.13
  -6   4   2    0.63    0.11
   5  -4  -2   24.77    0.84
   5  -4  -2   26.04    0.69
   5  -4  -2   25.74    0.70
  -5  -4   2   26.43    0.73
  -5  -4   2   26.30    0.71
  -5  -4   2   25.65    0.71
  -5   4   2   26.19    0.72
   5   4  -2   25.66    0.73
  -5   4   2   25.95    0.67
   5   4  -2   25.72    1.15
   5   4  -2   25.42    0.74
   4  -4  -2   18.04    0.50
   4  -4  -2   18.15    0.51
   4  -4  -2   18.98    0.67
  -4  -4   2   18.31    0.52
  -4  -4   2   17.93    0.53
   4   4  -2   18.41    0.55
   4   4  -2   18.61    0.91
  -4   4   2   18.61    0.48
  -4   4   2   18.51    0.53
   4   4  -2   18.28    0.55
   3  -4  -2    7.02    0.38
  -3  -4   2    6.95    0.26
   3  -4  -2    7.29    0.24
   3  -4  -2    7.32    0.20
  -3  -4   2    7.41    0.27
  -3   4   2    7.33    0.21
   3   4  -2    7.41    0.54
   3   4  -2    7.09    0.28
  -3   4   2    7.71    0.22
   3   4  -2    7.81    0.29
  -3   4   2    7.25    0.25
  -2  -4   2   10.07    0.34
   2  -4  -2   10.30    0.27
   2  -4  -2   10.03    0.27
   2  -4  -2   10.22    0.46
  -2  -4   2   10.55    0.32
   2   4  -2   10.60    0.34
   2   4  -2   10.72    0.59
   2   4  -2   10.54    0.34
  -2   4   2   11.01    0.23
  -2   4   2   10.94    0.29
  -1  -4   2    2.40    0.14
  -1  -4   2    2.06    0.14
   1  -4  -2    2.35    0.24
   1   4  -2    2.36    0.14
   1   4  -2    2.46    0.14
   1   4  -2    2.34    0.18
  -1   4   2    2.29    0.08
   1   4  -2    2.07    0.27
  -1   4   2    2.56    0.09
   0  -4   2    2.43    0.25
   0  -4   2    2.51    0.14
   0  -4  -2    2.30    0.21
   0   4   2    2.55    0.08
   0   4   2    2.82    0.10
   0   4  -2    2.58    0.14
   0   4  -2    2.34    0.18
   0   4  -2    2.93    0.29
   0   4  -2    2.33    0.14
   1  -4   2    2.33    0.14
   1  -4   2    2.50    0.22
  -1  -4  -2    2.54    0.09
   1  -4   2    2.21    0.15
  -1  -4  -2    2.50    0.09
  -1   4  -2    2.16    0.15
  -1   4  -2    2.34    0.14
  -1   4  -2    2.43    0.18
  -1   4  -2    2.46    0.27
   1   4   2    2.60    0.11
   2  -4   2   93.94    2.32
   2  -4   2   94.54    2.08
   2  -4   2   93.24    2.10
  -2  -4  -2   92.74    2.03
  -2  -4  -2   94.70    2.03
   2   4   2   92.35    2.02
  -2   4  -2   96.28    2.08
  -2   4  -2   94.24    2.12
   2   4   2   91.85    2.96
   2   4   2   96.84    2.02
  -2   4  -2   94.45    2.81
  -2   4  -2   94.22    2.15
   2   4   2   93.35    2.07
   3  -4   2   23.36    0.64
   3  -4   2   23.44    0.62
  -3  -4  -2   23.50    0.58
  -3  -4  -2   22.24    0.56
   3  -4   2   23.32    0.77
  -3   4  -2   22.95    0.66
  -3   4  -2   23.12    0.61
  -3   4  -2   22.76    0.81
   3   4   2   22.97    0.58
   3   4   2   22.70    0.60
   3   4   2   21.36    0.98
  -4  -4  -2    8.79    0.30
   4  -4   2    9.35    0.35
  -4  -4  -2    9.40    0.33
   4  -4   2    9.38    0.36
   4  -4   2    8.98    0.44
  -4  -4  -2    9.09    0.32
   4   4   2    8.69    0.63
  -4   4  -2    9.42    0.33
  -4   4  -2    9.08    0.37
   4   4   2    9.08    0.33
   4   4   2    8.66    0.33
  -4   4  -2    8.76    0.39
   5  -4   2    1.41    0.17
   5  -4   2    1.22    0.21
  -5  -4  -2    1.53    0.15
   5  -4   2    1.49    0.17
  -5  -4  -2    1.19    0.15
  -5  -4  -2    1.41    0.16
   5   4   2    1.27    0.29
   5   4   2    1.32    0.16
  -5   4  -2    1.21    0.10
   5   4   2    1.26    0.15
  -5   4  -2    1.30    0.16
  -5   4  -2    1.47    0.19
  -6  -4  -2    0.98    0.15
   6  -4   2    1.08    0.17
   6  -4   2    0.85    0.16
   6  -4   2    1.06    0.20
  -6  -4  -2    1.01    0.15
  -6  -4  -2    0.99    0.15
  -6   4  -2    1.07    0.15
  -6   4  -2    0.98    0.18
   6   4   2    1.07    0.25
   6   4   2    1.26    0.17
   7  -4   2    2.43    0.25
  -7  -4  -2    2.42    0.21
  -7  -4  -2    2.73    0.23
   7  -4   2    2.55    0.30
   7  -4   2    2.66    0.29
  -7  -4  -2    2.59    0.22
  -7   4  -2    2.89    0.23
  -7   4  -2    2.16    0.25
   7   4   2    2.34    0.38
   7   4   2    2.75    0.24
   8  -4   2   12.50    0.59
  -8  -4  -2   12.77    0.51
   8  -4   2   13.79    0.55
  -8  -4  -2   13.36    0.51
  -8   4  -2   13.20    0.51
   8   4   2   13.91    0.88
  -8   4  -2   12.32    0.56
  -9  -4  -2    0.19    0.14
   9  -4   2    0.20    0.20
  -9  -4  -2    0.12    0.15
   9  -4   2    0.11    0.16
  -9   4  -2    0.45    0.20
  -9   4  -2    0.18    0.15
   9   4   2    0.58    0.29
 -10  -4  -2    0.04    0.15
  10  -4   2   -0.03    0.17
 -10  -4  -2    0.27    0.16
  10   4   2    0.28    0.28
 -10   4  -2    0.09    0.18
 -10   4  -2    0.09    0.15
 -11  -4  -2    0.31    0.20
  11  -4   2    0.16    0.19
 -11  -4  -2    0.20    0.17
 -11   4  -2    0.35    0.22
  11   4   2    0.27    0.22
 -11   4  -2    0.28    0.17
  12  -4   2    0.70    0.25
 -12  -4  -2    0.24    0.19
 -12   4  -2    0.66    0.25
  12   4   2    0.41    0.30
  13  -4   2    0.13    0.23
 -13  -4  -2    0.60    0.23
  13   4   2    0.08    0.29
 -13   4  -2    0.27    0.24
  14  -4   2    0.31    0.25
 -14  -4  -2    0.33    0.23
  14   4   2   -0.08    0.27
 -14   4  -2    0.31    0.26
 -15  -4  -2    0.78    0.28
  15  -4   2    1.15    0.35
  15   4   2    0.91    0.42
 -15   4  -2    1.19    0.34
  15  -5  -2    0.25    0.30
  15   5  -2   -0.24    0.34
 -14  -5   2    0.10    0.22
  14  -5  -2    0.25    0.27
 -14   5   2    0.27    0.24
  14   5  -2    0.61    0.39
 -13  -5   2   -0.31    0.16
  13  -5  -2   -0.14    0.21
 -13   5   2    0.00    0.20
  13   5  -2    0.45    0.36
  12  -5  -2    0.24    0.23
 -12  -5   2    0.16    0.18
  12   5  -2    0.36    0.32
 -12   5   2    0.29    0.22
  11  -5  -2    0.95    0.26
 -11  -5   2    1.03    0.23
  11   5  -2    1.62    0.42
 -11   5   2    0.88    0.24
 -10  -5   2   -0.07    0.15
  10  -5  -2    0.02    0.15
 -10   5   2    0.20    0.17
  10   5  -2    0.15    0.28
  -9  -5   2    1.27    0.22
   9  -5  -2    1.07    0.27
   9   5  -2    1.02    0.36
  -9   5   2    0.83    0.21
  -8  -5   2    9.04    0.42
  -8  -5   2    8.82    0.43
   8  -5  -2    8.58    0.43
   8  -5  -2    8.24    0.49
   8   5  -2    8.66    0.43
   8   5  -2    9.92    0.81
  -8   5   2    8.78    0.42
  -7  -5   2    1.26    0.18
  -7  -5   2    1.27    0.18
   7  -5  -2    1.33    0.23
   7  -5  -2    1.29    0.19
   7   5  -2    1.41    0.20
  -7   5   2    1.20    0.19
   7   5  -2    0.80    0.32
  -6  -5   2    1.31    0.17
   6  -5  -2    1.06    0.15
   6  -5  -2    1.23    0.16
   6  -5  -2    1.26    0.24
  -6  -5   2    1.14    0.16
  -6  -5   2    0.90    0.16
  -6   5   2    1.08    0.15
  -6   5   2    1.07    0.13
   6   5  -2    1.02    0.31
   6   5  -2    1.06    0.17
  -6   5   2    1.23    0.17
   5  -5  -2    0.09    0.08
   5  -5  -2    0.03    0.14
  -5  -5   2   -0.05    0.08
   5  -5  -2   -0.02    0.08
  -5  -5   2    0.02    0.09
  -5  -5   2    0.08    0.08
  -5   5   2   -0.06    0.08
  -5   5   2   -0.02    0.10
   5   5  -2    0.16    0.10
   5   5  -2   -0.22    0.20
   5   5  -2   -0.01    0.09
  -5   5   2    0.04    0.06
   4  -5  -2    7.31    0.19
  -4  -5   2    6.44    0.27
   4  -5  -2    7.33    0.44
  -4  -5   2    7.67    0.30
   4  -5  -2    7.64    0.27
  -4   5   2    7.76    0.29
  -4   5   2    7.41    0.43
   4   5  -2    8.30    0.62
   4   5  -2    7.40    0.31
  -4   5   2    7.25    0.23
   4   5  -2    7.68    0.31
   3  -5  -2    4.11    0.17
  -3  -5   2    4.21    0.21
   3  -5  -2    4.47    0.35
  -3   5   2    4.39    0.19
  -3   5   2    4.19    0.12
  -3   5   2    4.25    0.12
  -3   5   2    4.66    0.36
   3   5  -2    3.95    0.41
   3   5  -2    4.36    0.22
   3   5  -2    4.61    0.23
  -2  -5   2    0.82    0.10
  -2  -5   2    1.01    0.09
   2  -5  -2    0.87    0.06
   2  -5  -2    0.72    0.19
   2   5  -2    1.00    0.15
   2   5  -2    0.96    0.11
   2   5  -2    0.78    0.24
  -2   5   2    0.95    0.08
  -2   5   2    0.57    0.18
  -2   5   2    1.05    0.09
   2   5  -2    1.08    0.12
   1  -5  -2    1.02    0.19
  -1  -5   2    1.09    0.11
   1   5  -2    0.93    0.23
   1   5  -2    1.08    0.12
  -1   5   2    0.95    0.21
  -1   5   2    1.14    0.06
   1   5  -2    1.19    0.11
  -1   5   2    1.06    0.07
   1   5  -2    1.00    0.15
   0  -5  -2    2.75    0.29
   0  -5   2    2.30    0.26
   0  -5   2    2.49    0.15
   0   5   2    2.16    0.29
   0   5  -2    3.03    0.34
   0   5   2    2.59    0.09
   0   5  -2    2.88    0.16
   0   5   2    2.74    0.10
   0   5  -2    2.52    0.19
   0   5  -2    2.60    0.14
   1  -5   2    1.76    0.13
   1  -5   2    2.23    0.27
  -1  -5  -2    1.78    0.06
  -1  -5  -2    1.53    0.05
   1   5   2    1.53    0.09
   1   5   2    1.54    0.28
  -1   5  -2    1.51    0.26
  -1   5  -2    1.75    0.16
  -1   5  -2    1.60    0.12
  -1   5  -2    1.74    0.14
   2  -5   2    2.17    0.15
   2  -5   2    1.63    0.14
   2  -5   2    1.97    0.25
  -2  -5  -2    1.94    0.10
  -2  -5  -2    1.84    0.10
  -2   5  -2    1.99    0.13
  -2   5  -2    1.95    0.15
   2   5   2    1.47    0.29
   2   5   2    1.79    0.06
  -2   5  -2    2.12    0.19
   2   5   2    2.01    0.06
  -2   5  -2    1.79    0.24
   2   5   2    1.91    0.12
  -3  -5  -2    1.49    0.11
   3  -5   2    1.64    0.23
  -3  -5  -2    1.22    0.11
   3  -5   2    1.35    0.15
   3  -5   2    1.52    0.15
  -3   5  -2    1.24    0.18
   3   5   2    1.29    0.29
   3   5   2    1.29    0.11
   3   5   2    1.48    0.13
  -3   5  -2    1.15    0.16
  -3   5  -2    1.44    0.15
  -3   5  -2    1.23    0.12
   4  -5   2    0.71    0.19
  -4  -5  -2    1.22    0.11
  -4  -5  -2    1.11    0.12
  -4  -5  -2    1.06    0.12
   4  -5   2    1.18    0.16
   4  -5   2    1.10    0.15
  -4   5  -2    1.24    0.13
   4   5   2    1.00    0.25
   4   5   2    0.91    0.13
  -4   5  -2    1.08    0.17
   4   5   2    1.07    0.12
  -4   5  -2    0.85    0.15
   5  -5   2    0.45    0.18
   5  -5   2    0.01    0.11
  -5  -5  -2    0.33    0.10
   5  -5   2    0.14    0.11
  -5  -5  -2    0.28    0.10
   5   5   2    0.21    0.09
   5   5   2    0.20    0.23
  -5   5  -2   -0.11    0.11
   5   5   2    0.32    0.11
  -5   5  -2    0.32    0.10
  -5   5  -2    0.24    0.09
   6  -5   2    1.29    0.19
  -6  -5  -2    1.31    0.17
  -6  -5  -2    1.53    0.16
   6  -5   2    1.01    0.24
   6   5   2    1.59    0.18
  -6   5  -2    1.23    0.16
  -6   5  -2    1.06    0.19
   6   5   2    1.21    0.33
  -7  -5  -2    9.56    0.41
  -7  -5  -2   10.29    0.42
   7  -5   2    9.27    0.55
   7  -5   2   10.09    0.46
  -7   5  -2    9.73    0.41
   7   5   2    9.29    0.73
  -7   5  -2    9.98    0.48
  -8  -5  -2    4.99    0.33
   8  -5   2    5.21    0.36
   8  -5   2    4.74    0.43
  -8   5  -2    4.61    0.36
   8   5   2    3.28    0.52
   9  -5   2    1.24    0.29
  -9  -5  -2    0.98    0.20
   9  -5   2    0.88    0.23
   9   5   2    0.97    0.31
  -9   5  -2    0.78    0.22
  10  -5   2    0.99    0.23
  10  -5   2    0.71    0.26
 -10  -5  -2    0.84    0.21
 -10   5  -2    0.51    0.22
  10   5   2    0.42    0.31
 -11  -5  -2    2.32    0.30
  11  -5   2    2.19    0.32
  11  -5   2    2.91    0.41
 -11   5  -2    2.25    0.34
  11   5   2    1.28    0.41
  12  -5   2    1.91    0.33
 -12  -5  -2    1.63    0.29
  12  -5   2    1.83    0.35
  12   5   2    1.66    0.48
 -12   5  -2    2.23    0.36
  13  -5   2    1.72    0.35
 -13  -5  -2    1.07    0.26
  13  -5   2    1.45    0.35
 -13   5  -2    1.04    0.30
  13   5   2    1.30    0.45
  14  -5   2    0.13    0.20
  14  -5   2    0.27    0.27
 -14  -5  -2    0.35    0.23
 -14   5  -2    0.63    0.29
  14   5   2    0.08    0.33
 -14   6   2   -0.47    0.20
  14   6  -2   -0.18    0.35
 -13  -6   2    0.65    0.24
  13  -6  -2    0.39    0.28
  13   6  -2    1.02    0.45
 -13   6   2    0.81    0.27
 -12  -6   2    0.66    0.23
  12  -6  -2    0.91    0.32
  12   6  -2    0.82    0.41
 -12   6   2    1.40    0.30
 -11  -6   2    0.01    0.17
  11  -6  -2   -0.20    0.20
 -11   6   2   -0.14    0.17
  11   6  -2    0.06    0.29
 -10  -6   2   -0.08    0.15
  10  -6  -2   -0.03    0.22
 -10   6   2    0.20    0.17
  10   6  -2   -0.02    0.21
   9  -6  -2    0.43    0.25
  -9  -6   2    0.62    0.19
  -9   6   2    0.31    0.18
   9   6  -2    0.37    0.25
   8  -6  -2    3.36    0.42
  -8  -6   2    3.54    0.30
   8   6  -2    2.56    0.46
  -8   6   2    2.82    0.29
  -7  -6   2    1.35    0.20
   7  -6  -2    1.59    0.31
   7   6  -2    1.14    0.34
  -7   6   2    1.12    0.19
   6  -6  -2    0.68    0.24
  -6  -6   2    0.89    0.16
  -6   6   2    0.76    0.16
   6   6  -2    1.01    0.35
  -5  -6   2    0.56    0.13
   5  -6  -2    0.44    0.17
  -5   6   2    0.44    0.12
  -5   6   2    0.43    0.16
   5   6  -2    0.18    0.27
  -4  -6   2    0.49    0.12
   4  -6  -2    0.42    0.16
   4  -6  -2    0.40    0.08
   4   6  -2    0.51    0.28
  -4   6   2    0.44    0.18
  -4   6   2    0.41    0.10
   3  -6  -2    0.23    0.17
   3  -6  -2    0.07    0.04
  -3  -6   2    0.08    0.08
   3   6  -2    0.14    0.13
   3   6  -2   -0.23    0.19
  -3   6   2   -0.03    0.06
  -3   6   2   -0.06    0.12
  -3   6   2   -0.05    0.06
  -2  -6   2    4.53    0.21
   2  -6  -2    4.28    0.35
  -2   6   2    3.96    0.43
  -2   6   2    4.54    0.15
   2   6  -2    4.89    0.52
  -2   6   2    4.64    0.16
   2   6  -2    4.17    0.27
  -1  -6   2    0.09    0.07
   1  -6  -2    0.05    0.16
  -1  -6   2    0.27    0.08
  -1   6   2    0.20    0.04
   1   6  -2    0.28    0.11
  -1   6   2    0.21    0.18
   1   6  -2    0.18    0.08
   1   6  -2    0.01    0.18
  -1   6   2    0.21    0.03
   0  -6   2    2.38    0.15
   0  -6   2    1.99    0.15
   0  -6   2    2.43    0.30
   0   6  -2    2.45    0.15
   0   6  -2    2.39    0.20
   0   6   2    1.96    0.32
   0   6   2    2.40    0.08
   0   6   2    2.03    0.07
   0   6  -2    1.95    0.31
   1  -6   2   -0.10    0.06
   1  -6   2   -0.02    0.07
   1  -6   2    0.21    0.17
  -1   6  -2   -0.03    0.14
   1   6   2    0.01    0.04
   1   6   2    0.02    0.05
  -1   6  -2   -0.02    0.07
  -1   6  -2   -0.02    0.09
   1   6   2    0.00    0.18
  -2  -6  -2    4.43    0.13
   2  -6   2    4.43    0.21
  -2  -6  -2    4.41    0.13
   2  -6   2    4.20    0.38
   2   6   2    3.58    0.46
   2   6   2    4.08    0.18
  -2   6  -2    4.15    0.40
  -2   6  -2    4.41    0.26
  -3  -6  -2    1.44    0.12
  -3  -6  -2    1.46    0.11
   3  -6   2    1.51    0.27
   3  -6   2    1.34    0.15
  -3   6  -2    1.22    0.22
   3   6   2    1.49    0.35
  -3   6  -2    1.60    0.19
  -4  -6  -2   11.06    0.35
   4  -6   2   10.29    0.56
   4  -6   2   10.93    0.40
  -4   6  -2   11.03    0.56
   4   6   2   11.33    0.82
  -4   6  -2   11.05    0.44
   5  -6   2    0.45    0.14
  -5  -6  -2    0.46    0.11
   5  -6   2    0.44    0.23
  -5   6  -2    0.15    0.13
   5   6   2    0.33    0.28
  -5   6  -2    0.47    0.16
   6  -6   2    2.35    0.33
  -6  -6  -2    3.05    0.23
   6  -6   2    2.81    0.26
   6   6   2    2.11    0.45
  -6   6  -2    2.82    0.30
   7  -6   2    1.75    0.24
  -7  -6  -2    1.42    0.20
   7  -6   2    1.36    0.31
   7   6   2    1.19    0.37
  -7   6  -2    1.72    0.26
   8  -6   2   -0.05    0.16
  -8  -6  -2   -0.27    0.11
   8  -6   2   -0.08    0.14
  -8   6  -2    0.08    0.17
   8   6   2   -0.01    0.20
   9  -6   2    0.22    0.18
   9  -6   2   -0.16    0.21
  -9  -6  -2    0.02    0.14
   9   6   2    0.18    0.30
  -9   6  -2    0.10    0.19
  10  -6   2    0.21    0.24
 -10  -6  -2    0.13    0.15
  10  -6   2    0.02    0.18
  10   6   2    0.14    0.31
 -10   6  -2    0.15    0.19
  11  -6   2    0.08    0.21
  11  -6   2    0.66    0.29
 -11  -6  -2    0.25    0.18
 -11   6  -2    0.03    0.19
  11   6   2    0.22    0.35
  12  -6   2    0.27    0.25
 -12  -6  -2    0.13    0.19
  12  -6   2    0.35    0.22
 -12   6  -2    0.18    0.22
  12   6   2    0.28    0.37
 -13  -6  -2    0.09    0.19
  13  -6   2   -0.12    0.22
  13  -6   2   -0.15    0.16
  13   6   2   -0.01    0.36
 -13   6  -2    0.14    0.23
 -12  -7   2   -0.07    0.18
  12  -7  -2   -0.07    0.18
  12   7  -2   -0.14    0.24
 -12   7   2   -0.09    0.19
 -11  -7   2    0.50    0.20
  11  -7  -2    0.03    0.27
 -11   7   2    0.18    0.19
  11   7  -2    0.60    0.40
 -10  -7   2    0.09    0.16
  10  -7  -2   -0.02    0.20
 -10   7   2   -0.01    0.16
  10   7  -2    0.32    0.35
  -9  -7   2    0.29    0.18
   9  -7  -2   -0.14    0.21
   9   7  -2    0.32    0.32
  -9   7   2    0.25    0.17
  -8  -7   2   -0.01    0.13
   8  -7  -2   -0.25    0.15
  -8   7   2    0.29    0.15
   8   7  -2    0.02    0.23
   7  -7  -2    1.31    0.32
  -7  -7   2    1.25    0.19
  -7   7   2    1.18    0.19
   7   7  -2    0.53    0.36
  -6  -7   2    1.28    0.18
   6  -7  -2    0.82    0.24
  -6   7   2    1.22    0.17
   6   7  -2    0.91    0.37
  -5  -7   2    0.50    0.13
   5  -7  -2    0.78    0.26
   5   7  -2    0.19    0.27
  -5   7   2    0.26    0.10
   4  -7  -2    0.12    0.05
   4  -7  -2    0.04    0.16
  -4  -7   2    0.01    0.09
  -4   7   2    0.15    0.17
  -4   7   2    0.10    0.07
   4   7  -2    0.41    0.17
   4   7  -2    0.02    0.24
   3  -7  -2   -0.06    0.21
  -3  -7   2    0.36    0.09
   3   7  -2    0.35    0.16
  -3   7   2    0.45    0.07
  -3   7   2    0.28    0.19
   3   7  -2    0.07    0.25
   2  -7  -2    1.24    0.30
  -2  -7   2    1.30    0.12
  -2   7   2    1.33    0.07
  -2   7   2    1.05    0.28
   2   7  -2    1.42    0.19
   2   7  -2    0.99    0.31
   1  -7  -2    0.34    0.20
  -1  -7   2    0.28    0.08
  -1   7   2    0.24    0.20
   1   7  -2    0.08    0.20
   1   7  -2    0.44    0.13
   0  -7   2    0.04    0.07
   0   7  -2    0.25    0.23
   0   7  -2    0.09    0.10
   0   7   2    0.30    0.21
   1  -7   2    1.58    0.13
   1  -7   2    1.21    0.27
  -1   7  -2    1.45    0.18
   1   7   2    1.23    0.32
   1   7   2    1.67    0.08
  -1   7  -2    1.18    0.28
   2  -7   2    0.99    0.25
   2  -7   2    1.43    0.13
   2   7   2    1.35    0.13
   2   7   2    1.21    0.34
  -2   7  -2    0.77    0.22
  -2   7  -2    1.25    0.17
   3  -7   2    2.05    0.33
  -3  -7  -2    2.25    0.10
   3  -7   2    2.31    0.18
  -3   7  -2    2.11    0.21
  -3   7  -2    1.93    0.29
   3   7   2    1.88    0.40
   3   7   2    2.50    0.21
   4  -7   2    0.80    0.26
   4  -7   2    0.74    0.14
  -4  -7  -2    0.84    0.10
  -4   7  -2    0.95    0.18
   4   7   2    1.13    0.35
   5  -7   2   -0.02    0.11
   5  -7   2   -0.38    0.16
  -5  -7  -2    0.05    0.08
   5   7   2   -0.03    0.27
  -5   7  -2    0.14    0.15
  -6  -7  -2    3.63    0.24
   6  -7   2    3.40    0.28
   6  -7   2    4.47    0.48
  -6   7  -2    3.63    0.32
   6   7   2    3.74    0.58
   7  -7   2    2.57    0.41
  -7  -7  -2    1.96    0.22
   7  -7   2    2.28    0.26
   7   7   2    1.62    0.45
  -7   7  -2    2.40    0.29
   8  -7   2    0.17    0.16
   8  -7   2   -0.19    0.20
  -8  -7  -2   -0.19    0.11
  -8   7  -2    0.14    0.18
   8   7   2   -0.51    0.25
   9  -7   2    0.00    0.23
   9  -7   2    0.42    0.20
  -9  -7  -2    0.30    0.16
   9   7   2   -0.36    0.26
  -9   7  -2    0.10    0.20
  10  -7   2    0.07    0.20
  10  -7   2    0.04    0.17
 -10  -7  -2    0.07    0.16
 -10   7  -2    0.02    0.21
  10   7   2    0.20    0.28
  11  -7   2    0.02    0.20
  11  -7   2    0.02    0.18
 -11  -7  -2    0.19    0.18
  11   7   2    0.15    0.40
 -11   7  -2    0.55    0.25
 -12  -7  -2    0.14    0.19
  12  -7   2    0.08    0.23
 -12   7  -2   -0.28    0.22
 -11   8   2    0.07    0.20
 -10  -8   2    0.11    0.17
  10  -8  -2    0.26    0.30
  10   8  -2    0.20    0.28
 -10   8   2    0.40    0.20
   9  -8  -2    0.46    0.31
  -9  -8   2    0.65    0.19
   9   8  -2    0.46    0.30
  -9   8   2    0.46    0.19
  -8  -8   2    0.11    0.14
   8  -8  -2   -0.02    0.25
   8   8  -2    0.00    0.33
  -8   8   2    0.00    0.12
  -7  -8   2    0.45    0.15
   7  -8  -2    0.37    0.21
  -7   8   2    0.44    0.15
   7   8  -2    0.56    0.37
  -6  -8   2    0.53    0.14
   6  -8  -2    0.16    0.17
   6   8  -2    0.60    0.35
   6   8  -2    0.41    0.21
   5  -8  -2    2.00    0.36
  -5  -8   2    2.37    0.21
   5   8  -2    2.86    0.32
   5   8  -2    2.24    0.49
  -4  -8   2    0.15    0.09
   4  -8  -2    0.32    0.25
   4   8  -2    0.02    0.16
   4   8  -2    0.43    0.31
  -3  -8   2    0.84    0.11
   3  -8  -2    0.83    0.26
   3   8  -2    0.66    0.30
  -3   8   2    0.62    0.24
   3   8  -2    0.85    0.17
   2  -8  -2    1.61    0.36
   2   8  -2    2.08    0.41
   2   8  -2    2.41    0.22
  -2   8   2    1.91    0.35
   1   8  -2   -0.02    0.21
   1   8  -2   -0.14    0.09
  -1   8   2    0.03    0.22
   0   8  -2    0.11    0.25
   0   8  -2    0.67    0.13
   0   8   2    0.68    0.28
  -1   8  -2    0.33    0.24
   1   8   2   -0.13    0.22
  -1   8  -2    0.11    0.11
   2  -8   2    0.21    0.19
   2   8   2    0.46    0.29
  -2   8  -2    0.26    0.22
  -2   8  -2    0.47    0.14
   3  -8   2    0.87    0.31
   3   8   2    0.81    0.34
  -3   8  -2    1.59    0.19
   4  -8   2    0.31    0.19
   4  -8   2    0.17    0.10
  -4   8  -2    0.03    0.13
   4   8   2    0.39    0.31
   5  -8   2    1.93    0.38
   5  -8   2    1.36    0.17
   5   8   2    0.93    0.34
  -5   8  -2    1.53    0.22
   6  -8   2    1.08    0.18
   6  -8   2    1.84    0.38
  -6   8  -2    1.52    0.23
   6   8   2    0.63    0.40
   7  -8   2    0.27    0.25
   7  -8   2    0.20    0.14
  -7   8  -2    0.30    0.18
   7   8   2    0.11    0.33
   8  -8   2    0.02    0.14
  -8  -8  -2    0.25    0.14
   8  -8   2    0.15    0.25
   8   8   2    0.17    0.37
  -8   8  -2    0.24    0.19
   9  -8   2    0.13    0.28
  -9  -8  -2    0.09    0.15
   9  -8   2    0.11    0.18
   9   8   2    0.59    0.42
  -9   8  -2    0.15    0.19
  10  -8   2   -0.25    0.16
 -10  -8  -2   -0.12    0.15
 -10   8  -2   -0.04    0.19
   7  -9  -2    0.58    0.33
   7   9  -2    0.50    0.41
   6  -9  -2    0.25    0.27
   6   9  -2    0.06    0.25
   5  -9  -2    1.18    0.38
   5   9  -2    1.31    0.43
   4  -9  -2    0.76    0.33
   4   9  -2    1.22    0.39
   3  -9  -2    0.34    0.22
   3   9  -2    0.80    0.32
   2   9  -2    0.09    0.28
   1   9  -2    0.68    0.30
  -1   9   2    0.16    0.23
   0   9   2    0.62    0.31
   0   9  -2    0.37    0.24
   1   9   2    0.33    0.28
   2   9   2    0.21    0.26
   3  -9   2    0.49    0.30
   3   9   2    0.55    0.33
   4  -9   2    0.39    0.27
   4   9   2    0.34    0.28
   5  -9   2    2.07    0.43
   5   9   2    2.18    0.53
   6  -9   2    0.44    0.30
   6   9   2    0.04    0.27
   7   9   2    0.26    0.40
   3  10  -2    0.73    0.35
   2  10  -2    0.30    0.28
   1  10   2    0.23    0.30
   2  10   2    0.06    0.31
 -17   0   3   -0.34    0.21
  17   0  -3   -0.23    0.19
 -17   0   3    0.40    0.31
  16   0  -3   -0.28    0.15
 -16   0   3   -0.06    0.21
 -16   0   3   -0.13    0.23
 -15   0   3    1.03    0.31
 -15   0   3    0.53    0.24
 -14   0   3    0.56    0.22
 -14   0   3   -0.07    0.20
 -13   0   3    0.19    0.21
  13   0  -3   -0.03    0.18
 -13   0   3    0.14    0.16
  12   0  -3   -0.06    0.16
 -12   0   3   -0.06    0.16
 -12   0   3    0.13    0.19
 -11   0   3    3.90    0.33
  11   0  -3    4.30    0.41
 -11   0   3    4.44    0.37
 -10   0   3   -0.02    0.09
  10   0  -3    0.24    0.15
 -10   0   3   -0.02    0.14
   9   0  -3   39.31    1.37
  -9   0   3   38.14    1.07
  -9   0   3   38.67    1.11
  -8   0   3   -0.09    0.09
  -8   0   3    0.05    0.11
   8   0  -3    0.08    0.11
   7   0  -3  103.68    3.11
  -7   0   3  104.67    2.39
  -7   0   3  104.79    3.11
  -7   0   3  103.89    2.44
  -6   0   3   -0.13    0.08
  -6   0   3    0.08    0.09
  -6   0   3   -0.03    0.10
   6   0  -3    0.05    0.09
   5   0  -3   52.65    1.24
  -5   0   3   52.80    1.24
   5   0  -3   52.34    1.27
  -5   0   3   53.50    1.26
  -5   0   3   52.80    1.63
   5   0  -3   50.70    1.62
  -5   0   3   52.50    1.27
  -4   0   3   -0.03    0.05
  -4   0   3   -0.02    0.04
   4   0  -3    0.00    0.05
  -4   0   3    0.02    0.06
   4   0  -3    0.04    0.06
   4   0  -3    0.00    0.06
  -4   0   3    0.04    0.06
   3   0  -3   -0.10    0.05
   3   0  -3   -0.03    0.05
   3   0  -3    0.02    0.06
  -3   0   3   -0.01    0.06
  -3   0   3   -0.11    0.05
  -3   0   3   -0.08    0.03
   3   0  -3    0.02    0.05
   2   0  -3   -0.05    0.05
   2   0  -3   -0.02    0.04
   2   0  -3   -0.06    0.05
  -2   0   3   -0.08    0.04
  -2   0   3   -0.12    0.04
   2   0  -3   -0.14    0.03
  -2   0   3   -0.03    0.04
  -2   0   3   -0.15    0.04
   1   0  -3    0.37    0.06
   1   0  -3    0.56    0.08
  -1   0   3    0.56    0.06
   1   0  -3    0.76    0.10
  -1   0   3    0.66    0.07
  -1   0   3    0.50    0.06
  -1   0   3    0.77    0.10
   1   0  -3    0.51    0.06
   1   0  -3    0.54    0.05
   0   0   3   -0.07    0.03
   0   0   3   -0.04    0.02
   0   0   3    0.03    0.04
   0   0  -3    0.04    0.04
   0   0  -3   -0.07    0.03
   0   0   3   -0.05    0.03
   0   0  -3    0.07    0.05
   0   0  -3   -0.04    0.03
   0   0  -3   -0.03    0.04
   0   0   3    0.02    0.05
  -1   0  -3  171.05    3.67
  -1   0  -3  176.31    3.74
   1   0   3  172.38    3.67
  -1   0  -3  175.78    3.72
  -1   0  -3  171.11    3.68
   1   0   3  173.12    3.68
   1   0   3  171.47    3.73
   2   0   3   -0.01    0.06
   2   0   3   -0.12    0.04
   2   0   3   -0.19    0.05
  -2   0  -3   -0.18    0.04
  -2   0  -3   -0.23    0.04
  -2   0  -3   -0.16    0.04
   3   0   3  249.76    5.26
  -3   0  -3  251.10    5.33
   3   0   3  252.04    5.34
   3   0   3  230.34    5.24
  -3   0  -3  245.46    5.26
  -3   0  -3  249.19    5.25
   4   0   3    0.03    0.07
  -4   0  -3    0.12    0.09
  -4   0  -3    0.00    0.06
   4   0   3    0.00    0.06
  -4   0  -3   -0.03    0.07
   4   0   3    0.08    0.09
   5   0   3   15.60    0.49
  -5   0  -3   14.88    0.48
  -5   0  -3   14.85    0.50
  -6   0  -3    0.03    0.09
  -6   0  -3    0.02    0.08
   6   0   3    0.03    0.10
   6   0   3   -0.05    0.08
   7   0   3   13.84    0.50
  -7   0  -3   13.86    0.53
   7   0   3   13.39    0.60
  -7   0  -3   14.37    0.51
  -8   0  -3    0.23    0.13
  -8   0  -3   -0.07    0.13
   8   0   3   -0.09    0.10
   8   0   3    0.29    0.14
  -9   0  -3    0.84    0.19
   9   0   3    0.27    0.16
  -9   0  -3    0.51    0.18
   9   0   3    0.56    0.16
  10   0   3   -0.19    0.14
 -10   0  -3    0.07    0.16
 -10   0  -3    0.06    0.18
  10   0   3   -0.06    0.16
  11   0   3    1.06    0.23
  11   0   3    0.77    0.22
 -11   0  -3    1.03    0.24
 -11   0  -3    0.86    0.25
  12   0   3   -0.35    0.19
  12   0   3   -0.21    0.16
 -12   0  -3    0.31    0.19
 -12   0  -3   -0.20    0.12
  13   0   3    0.40    0.25
 -13   0  -3    0.29    0.23
 -13   0  -3    0.51    0.22
 -14   0  -3    0.44    0.25
  14   0   3   -0.11    0.16
 -14   0  -3   -0.04    0.20
 -15   0  -3    0.29    0.24
 -15   0  -3    0.39    0.20
 -16   0  -3    0.10    0.27
 -16   0  -3    0.45    0.28
 -17   0  -3    0.03    0.20
 -17   0  -3   -0.17    0.26
 -17  -1   3   -0.22    0.23
 -17  -1   3    0.37    0.27
  17  -1  -3    0.49    0.27
 -17   1   3    0.06    0.28
 -17   1   3    0.22    0.24
  17   1  -3   -0.09    0.31
 -16  -1   3    0.10    0.23
 -16  -1   3   -0.10    0.23
  16   1  -3   -0.06    0.27
 -16   1   3    0.00    0.17
 -16   1   3   -0.16    0.24
 -15  -1   3    1.54    0.28
 -15  -1   3    1.91    0.37
 -15   1   3    1.32    0.34
 -15   1   3    1.58    0.29
  15   1  -3    1.73    0.37
 -14  -1   3    0.72    0.23
 -14  -1   3    0.54    0.25
 -14   1   3    0.93    0.28
  14   1  -3    0.54    0.24
 -14   1   3    0.34    0.18
 -13  -1   3    2.31    0.32
 -13  -1   3    2.66    0.36
 -13   1   3    2.46    0.37
 -13   1   3    2.28    0.31
  13   1  -3    2.49    0.38
 -12  -1   3    3.86    0.40
 -12  -1   3    3.08    0.34
  12  -1  -3    3.58    0.34
 -12   1   3    3.57    0.39
 -12   1   3    3.17    0.34
  12   1  -3    2.85    0.40
 -11  -1   3    7.64    0.44
 -11  -1   3    8.32    0.48
  11  -1  -3    8.44    0.48
 -11   1   3    7.76    0.47
  11   1  -3    7.84    0.58
 -11   1   3    8.25    0.44
 -10  -1   3    5.76    0.39
 -10  -1   3    5.84    0.34
  10  -1  -3    6.41    0.41
 -10   1   3    6.23    0.39
  10   1  -3    7.07    0.51
 -10   1   3    5.69    0.33
   9  -1  -3    9.00    0.46
  -9  -1   3    9.81    0.45
  -9  -1   3    9.24    0.42
  -9   1   3    9.34    0.42
  -9   1   3    9.57    0.47
  -9   1   3    9.63    0.45
   9   1  -3    9.64    0.59
   8  -1  -3    2.19    0.22
  -8  -1   3    2.39    0.25
  -8  -1   3    1.85    0.19
  -8   1   3    1.97    0.23
  -8   1   3    2.15    0.22
   8   1  -3    1.73    0.26
  -8   1   3    2.32    0.24
   7  -1  -3   21.84    0.79
  -7  -1   3   22.89    0.70
  -7  -1   3   21.95    0.67
   7   1  -3   23.37    0.92
  -7   1   3   21.99    0.69
  -7   1   3   22.63    0.66
  -6  -1   3    1.40    0.16
  -6  -1   3    1.52    0.18
   6  -1  -3    1.59    0.16
   6  -1  -3    1.22    0.15
  -6   1   3    1.20    0.14
  -6   1   3    1.17    0.15
   6   1  -3    1.34    0.20
  -6   1   3    1.22    0.14
  -5  -1   3    1.25    0.14
   5  -1  -3    0.92    0.11
   5  -1  -3    0.94    0.12
  -5  -1   3    0.88    0.11
  -5  -1   3    0.75    0.15
  -5  -1   3    1.12    0.14
  -5   1   3    0.98    0.13
  -5   1   3    0.81    0.12
   5   1  -3    1.07    0.14
  -5   1   3    0.98    0.12
   5   1  -3    1.14    0.14
   5   1  -3    0.80    0.15
  -4  -1   3    2.47    0.22
   4  -1  -3    2.58    0.13
  -4  -1   3    2.57    0.16
  -4  -1   3    2.29    0.14
   4  -1  -3    2.62    0.15
   4  -1  -3    2.54    0.18
   4   1  -3    2.35    0.17
   4   1  -3    2.28    0.22
   4   1  -3    2.31    0.14
  -4   1   3    2.42    0.17
  -4   1   3    2.52    0.15
  -4   1   3    2.44    0.14
  -4   1   3    2.71    0.16
   4   1  -3    2.59    0.15
   3  -1  -3   37.29    0.86
  -3  -1   3   37.37    0.89
   3  -1  -3   36.43    1.12
  -3  -1   3   36.86    1.20
   3  -1  -3   36.57    0.88
  -3  -1   3   37.41    0.88
  -3  -1   3   37.15    0.89
   3   1  -3   35.92    1.19
   3   1  -3   37.79    0.90
  -3   1   3   36.59    0.86
   3   1  -3   38.10    0.88
  -3   1   3   36.52    1.12
   3   1  -3   37.19    0.90
  -3   1   3   37.23    0.87
  -3   1   3   37.58    0.88
  -2  -1   3    0.13    0.06
  -2  -1   3    0.06    0.05
   2  -1  -3    0.15    0.04
   2  -1  -3    0.21    0.05
  -2  -1   3    0.13    0.06
   2  -1  -3    0.07    0.05
  -2  -1   3    0.03    0.07
  -2   1   3    0.15    0.04
   2   1  -3    0.16    0.05
   2   1  -3    0.17    0.05
  -2   1   3    0.21    0.05
   2   1  -3    0.07    0.08
  -2   1   3    0.24    0.07
   2   1  -3    0.20    0.07
  -1  -1   3   25.40    0.61
   1  -1  -3   24.41    0.57
  -1  -1   3   27.11    0.83
   1  -1  -3   25.04    0.58
   1  -1  -3   24.55    0.62
   1  -1  -3   24.68    0.58
  -1  -1   3   25.20    0.61
  -1  -1   3   25.74    0.60
  -1   1   3   25.13    0.61
  -1   1   3   24.21    0.58
   1   1  -3   26.23    0.83
  -1   1   3   24.70    0.57
   1   1  -3   26.31    0.60
   1   1  -3   26.74    0.65
  -1   1   3   24.97    0.58
   1   1  -3   25.99    0.61
   1   1  -3   26.03    0.62
   1   1  -3   26.35    0.62
   0  -1   3  125.25    3.49
   0  -1   3  127.02    2.74
   0  -1   3  121.68    2.64
   0  -1   3  125.62    2.68
   0  -1  -3  124.28    2.64
   0  -1   3  126.45    2.71
   0  -1  -3  121.45    2.62
   0  -1  -3  114.23    2.61
   0  -1   3  123.55    2.66
   0   1   3  125.51    2.62
   0   1  -3  123.51    2.66
   0   1   3  121.45    2.65
   0   1  -3  127.09    3.49
   0   1  -3  123.45    2.70
   0   1   3  119.30    2.61
   0   1   3  121.00    2.66
   0   1  -3  126.99    2.68
   0   1  -3  129.23    2.74
   0   1   3  120.43    2.73
   0   1  -3  124.43    2.64
   1  -1   3   30.87    0.74
  -1  -1  -3   30.80    0.71
  -1  -1  -3   29.75    0.70
   1  -1   3   30.04    0.72
  -1  -1  -3   30.88    0.72
   1  -1   3   31.17    0.76
   1  -1   3   30.98    0.73
   1  -1   3   30.49    0.93
  -1  -1  -3   30.40    0.70
   1   1   3   31.34    0.72
  -1   1  -3   30.35    0.73
   1   1   3   31.03    0.70
  -1   1  -3   30.77    0.72
  -1   1  -3   30.95    0.76
   1   1   3   30.23    0.71
  -1   1  -3   30.98    0.74
  -1   1  -3   30.55    0.92
   2  -1   3  152.07    4.26
   2  -1   3  154.79    3.29
   2  -1   3  149.67    3.35
  -2  -1  -3  152.79    3.32
   2  -1   3  153.79    3.30
  -2  -1  -3  153.02    3.27
  -2  -1  -3  147.20    3.28
  -2   1  -3  154.32    3.30
   2   1   3  153.72    3.27
   2   1   3  151.45    3.28
   2   1   3  154.17    3.33
  -2   1  -3  157.00    3.29
  -2   1  -3  156.98    3.36
   3  -1   3    4.37    0.22
   3  -1   3    4.39    0.19
  -3  -1  -3    4.69    0.19
  -3  -1  -3    4.88    0.21
   3  -1   3    4.46    0.21
   3  -1   3    4.53    0.19
  -3  -1  -3    4.34    0.19
  -3   1  -3    4.72    0.20
   3   1   3    4.87    0.20
   3   1   3    4.57    0.21
   3   1   3    4.28    0.19
  -3   1  -3    4.30    0.21
  -3   1  -3    4.26    0.20
  -4  -1  -3   16.15    0.50
  -4  -1  -3   16.20    0.48
  -4  -1  -3   16.72    0.48
   4  -1   3   16.78    0.49
   4  -1   3   16.21    0.52
   4  -1   3   16.36    0.49
   4   1   3   17.09    0.51
  -4   1  -3   16.34    0.52
   4   1   3   15.83    0.48
  -4   1  -3   16.27    0.48
   4   1   3   17.21    0.49
  -4   1  -3   16.72    0.49
   5  -1   3    6.52    0.29
  -5  -1  -3    6.34    0.28
  -5  -1  -3    6.37    0.29
   5  -1   3    6.40    0.28
  -5  -1  -3    6.40    0.28
   5   1   3    6.95    0.31
  -5   1  -3    6.29    0.29
  -5   1  -3    6.41    0.32
   5   1   3    6.59    0.29
  -6  -1  -3   12.15    0.45
  -6  -1  -3   12.73    0.44
   6  -1   3   11.99    0.46
   6  -1   3   12.00    0.45
  -6   1  -3   12.10    0.45
   6   1   3   12.72    0.45
  -6   1  -3   12.78    0.47
   6   1   3   12.49    0.59
   7  -1   3    1.89    0.22
  -7  -1  -3    1.75    0.19
  -7  -1  -3    1.60    0.21
   7  -1   3    1.67    0.18
   7   1   3    1.74    0.20
  -7   1  -3    1.78    0.20
   7   1   3    1.68    0.24
  -7   1  -3    1.99    0.22
   8  -1   3    0.13    0.11
  -8  -1  -3   -0.04    0.12
   8  -1   3    0.08    0.09
  -8  -1  -3    0.07    0.10
  -8   1  -3    0.11    0.15
   8   1   3   -0.23    0.14
  -8   1  -3   -0.08    0.08
   8   1   3    0.14    0.14
   9  -1   3    0.08    0.11
  -9  -1  -3   -0.02    0.12
  -9  -1  -3   -0.05    0.14
   9  -1   3    0.20    0.17
   9   1   3    0.16    0.12
  -9   1  -3    0.18    0.14
   9   1   3    0.03    0.17
  -9   1  -3    0.08    0.14
 -10  -1  -3    0.93    0.24
 -10  -1  -3    1.00    0.21
  10  -1   3    0.88    0.17
  10  -1   3    1.19    0.24
  10   1   3    0.88    0.21
 -10   1  -3    0.95    0.22
 -10   1  -3    1.23    0.24
  10   1   3    0.77    0.25
  11  -1   3    7.07    0.44
  11  -1   3    6.72    0.48
 -11  -1  -3    7.67    0.46
 -11  -1  -3    7.68    0.49
 -11   1  -3    7.70    0.47
  11   1   3    7.19    0.49
 -11   1  -3    7.28    0.46
  11   1   3    7.14    0.62
 -12  -1  -3    2.94    0.38
 -12  -1  -3    3.34    0.36
  12  -1   3    3.50    0.39
  12   1   3    3.02    0.43
 -12   1  -3    3.01    0.40
  12   1   3    3.30    0.40
 -12   1  -3    3.77    0.37
 -13  -1  -3    2.26    0.36
  13  -1   3    2.08    0.33
 -13  -1  -3    2.87    0.37
 -13   1  -3    3.62    0.43
  13   1   3    2.54    0.38
 -13   1  -3    2.58    0.34
  13   1   3    2.21    0.37
 -14  -1  -3    1.80    0.33
  14  -1   3    1.73    0.36
 -14  -1  -3    2.47    0.38
 -14   1  -3    1.88    0.33
 -14   1  -3    2.60    0.39
  15  -1   3    0.37    0.28
 -15  -1  -3    0.31    0.25
 -15  -1  -3    0.42    0.25
 -15   1  -3    0.36    0.23
 -15   1  -3    0.16    0.22
 -16  -1  -3    2.34    0.43
 -16  -1  -3    2.46    0.40
 -16   1  -3    2.25    0.41
 -16   1  -3    1.44    0.35
 -17  -2   3   -0.05    0.26
 -17  -2   3    0.35    0.27
  17   2  -3   -0.24    0.29
 -16  -2   3   -0.10    0.22
 -16  -2   3   -0.04    0.24
 -16   2   3   -0.11    0.19
  16   2  -3   -0.32    0.26
 -16   2   3    0.07    0.26
 -15  -2   3    0.28    0.23
 -15  -2   3    0.19    0.23
 -15   2   3   -0.02    0.24
  15   2  -3   -0.10    0.25
 -15   2   3    0.07    0.20
  15   2  -3   -0.13    0.21
 -14  -2   3    0.98    0.28
 -14  -2   3    0.80    0.24
 -14   2   3    0.43    0.24
  14   2  -3    0.48    0.22
  14   2  -3    0.36    0.27
 -14   2   3    0.47    0.22
 -13  -2   3    0.17    0.19
 -13  -2   3    0.10    0.21
  13   2  -3   -0.19    0.20
 -13   2   3   -0.13    0.18
  13   2  -3    0.06    0.23
 -13   2   3   -0.04    0.16
 -12  -2   3    0.25    0.21
 -12  -2   3    0.56    0.21
 -12   2   3    0.60    0.17
 -12   2   3    0.85    0.22
  12   2  -3    0.42    0.24
  12   2  -3    0.59    0.19
 -11  -2   3    7.07    0.43
 -11  -2   3    6.86    0.45
  11  -2  -3    6.97    0.38
  11   2  -3    7.90    0.48
 -11   2   3    6.83    0.42
  11   2  -3    7.84    0.63
 -11   2   3    7.77    0.42
  10  -2  -3   -0.08    0.09
 -10  -2   3    0.17    0.16
 -10  -2   3    0.23    0.15
 -10   2   3    0.00    0.14
  10   2  -3    0.23    0.20
 -10   2   3    0.14    0.14
  10   2  -3    0.00    0.15
   9  -2  -3    1.23    0.15
  -9  -2   3    1.29    0.20
  -9  -2   3    1.67    0.23
   9   2  -3    1.01    0.23
  -9   2   3    1.61    0.22
  -9   2   3    1.55    0.19
   9   2  -3    1.11    0.19
  -9   2   3    1.14    0.15
  -8  -2   3    8.77    0.40
   8  -2  -3    7.85    0.35
  -8  -2   3    7.95    0.37
   8   2  -3    7.89    0.55
  -8   2   3    8.07    0.36
   8   2  -3    7.30    0.39
  -8   2   3    7.93    0.39
  -8   2   3    7.91    0.37
   7  -2  -3    1.76    0.18
  -7  -2   3    1.57    0.19
  -7  -2   3    1.86    0.19
  -7   2   3    1.83    0.16
  -7   2   3    1.69    0.19
   7   2  -3    1.58    0.27
   7   2  -3    1.83    0.21
  -7   2   3    1.58    0.17
  -6  -2   3   57.44    1.43
  -6  -2   3   56.70    1.41
  -6  -2   3   58.86    1.44
   6  -2  -3   60.58    1.40
   6   2  -3   61.89    1.51
  -6   2   3   57.56    1.74
  -6   2   3   58.72    1.39
   6   2  -3   58.29    1.44
  -6   2   3   58.42    1.43
   6   2  -3   57.36    1.95
  -5  -2   3   18.06    0.53
   5  -2  -3   17.34    0.51
  -5  -2   3   17.77    0.54
   5   2  -3   18.63    0.79
  -5   2   3   17.70    0.50
  -5   2   3   17.68    0.61
  -5   2   3   18.23    0.54
   5   2  -3   18.31    0.55
   5   2  -3   18.09    0.56
  -4  -2   3   59.47    1.41
  -4  -2   3   58.85    1.39
   4  -2  -3   59.84    1.37
   4  -2  -3   60.50    1.40
  -4   2   3   59.92    1.77
  -4   2   3   59.74    1.37
   4   2  -3   59.15    1.93
   4   2  -3   63.46    1.43
  -4   2   3   59.07    1.39
   4   2  -3   61.06    1.42
  -4   2   3   60.30    1.36
  -3  -2   3  102.06    2.26
  -3  -2   3   99.20    2.22
  -3  -2   3  100.84    2.24
  -3  -2   3  101.93    3.02
   3  -2  -3  102.70    2.23
   3  -2  -3  100.45    2.19
   3  -2  -3   98.33    2.34
  -3   2   3   99.19    2.19
   3   2  -3  100.52    2.26
  -3   2   3  102.55    2.20
  -3   2   3  100.74    2.23
   3   2  -3  105.44    3.04
   3   2  -3   99.96    2.25
   3   2  -3  104.06    2.23
   2  -2  -3  104.22    2.21
  -2  -2   3  101.26    2.26
  -2  -2   3  101.59    2.25
  -2  -2   3  100.90    2.23
   2  -2  -3  100.84    2.35
   2  -2  -3   99.94    2.20
  -2  -2   3  104.15    3.03
   2   2  -3  101.33    2.25
  -2   2   3  102.99    2.34
   2   2  -3   99.88    2.35
   2   2  -3  102.81    2.26
  -2   2   3  102.46    2.19
  -2   2   3  102.67    2.22
   2   2  -3  104.76    2.23
   2   2  -3  107.22    3.04
  -2   2   3  101.44    2.18
   1  -2  -3   59.54    1.29
   1  -2  -3   59.34    1.43
  -1  -2   3   58.56    1.33
  -1  -2   3   63.36    1.84
  -1  -2   3   61.48    1.36
  -1  -2   3   59.42    1.36
   1  -2  -3   56.23    1.28
  -1  -2   3   57.91    1.43
   1   2  -3   61.31    1.34
  -1   2   3   58.69    1.28
   1   2  -3   59.82    1.43
   1   2  -3   62.74    1.84
  -1   2   3   60.66    1.30
   1   2  -3   61.08    1.36
   1   2  -3   58.98    1.40
  -1   2   3   60.87    1.43
  -1   2   3   61.72    1.28
   1   2  -3   61.53    1.36
   0  -2   3   11.96    0.46
   0  -2   3   10.95    0.32
   0  -2   3   10.78    0.31
   0  -2   3   10.27    0.35
   0  -2  -3   10.44    0.25
   0  -2  -3   10.94    0.36
   0  -2   3   10.99    0.35
   0  -2  -3   10.73    0.26
   0  -2   3   10.92    0.33
   0   2  -3   11.47    0.31
   0   2   3   11.03    0.26
   0   2   3   10.92    0.25
   0   2  -3   11.07    0.32
   0   2  -3   11.56    0.36
   0   2  -3   11.21    0.32
   0   2  -3   10.43    0.45
   0   2   3   10.93    0.36
   0   2  -3   10.51    0.35
   0   2   3   10.90    0.25
   0   2   3   10.57    0.27
  -1  -2  -3    5.02    0.15
   1  -2   3    4.68    0.19
  -1  -2  -3    4.64    0.15
   1  -2   3    5.25    0.20
   1  -2   3    4.98    0.22
   1  -2   3    4.56    0.25
   1  -2   3    4.63    0.21
  -1   2  -3    4.89    0.22
  -1   2  -3    4.93    0.18
   1   2   3    4.45    0.21
  -1   2  -3    5.10    0.22
   1   2   3    4.70    0.16
   1   2   3    4.57    0.17
  -1   2  -3    4.77    0.19
  -1   2  -3    4.92    0.20
  -1   2  -3    4.66    0.26
   1   2   3    4.62    0.15
  -2  -2  -3   70.38    1.59
   2  -2   3   69.89    1.69
   2  -2   3   71.19    1.62
  -2  -2  -3   71.40    1.57
  -2  -2  -3   70.42    1.57
   2  -2   3   71.78    1.66
   2  -2   3   71.59    2.06
   2  -2   3   69.18    1.60
   2   2   3   73.27    1.58
   2   2   3   72.52    1.57
  -2   2  -3   71.96    1.66
  -2   2  -3   70.54    2.06
  -2   2  -3   75.00    1.60
  -2   2  -3   72.51    1.61
   2   2   3   72.24    1.61
  -3  -2  -3   24.70    0.63
   3  -2   3   24.41    0.66
   3  -2   3   24.48    0.75
   3  -2   3   24.02    0.69
   3  -2   3   24.52    0.65
  -3  -2  -3   25.37    0.63
  -3  -2  -3   24.67    0.64
   3   2   3   24.96    0.63
  -3   2  -3   24.84    0.66
   3   2   3   25.96    0.64
  -3   2  -3   25.62    0.65
  -3   2  -3   25.51    0.69
  -3   2  -3   25.08    0.74
   3   2   3   24.78    0.65
   4  -2   3    0.69    0.12
  -4  -2  -3    0.84    0.11
  -4  -2  -3    0.61    0.10
  -4  -2  -3    0.88    0.11
   4  -2   3    0.80    0.05
   4  -2   3    0.95    0.13
  -4   2  -3    0.83    0.12
  -4   2  -3    1.14    0.15
   4   2   3    0.89    0.12
   4   2   3    0.83    0.11
   5  -2   3   53.87    1.32
  -5  -2  -3   54.79    1.31
   5  -2   3   54.43    1.34
  -5  -2  -3   56.16    1.31
  -5  -2  -3   53.81    1.33
   5   2   3   53.90    1.31
   5   2   3   53.55    1.35
  -5   2  -3   53.52    1.37
  -5   2  -3   55.03    1.32
  -6  -2  -3   32.28    0.91
  -6  -2  -3   32.64    0.89
   6  -2   3   34.59    0.92
  -6  -2  -3   34.41    0.90
  -6   2  -3   32.80    0.95
   6   2   3   32.96    0.93
  -6   2  -3   33.45    0.90
   6   2   3   33.16    0.90
   6   2   3   32.56    1.25
   7  -2   3    0.57    0.15
  -7  -2  -3    0.49    0.13
  -7  -2  -3    0.65    0.15
   7   2   3    0.61    0.14
   7   2   3    0.24    0.17
  -7   2  -3    0.53    0.16
  -7   2  -3    0.38    0.13
  -8  -2  -3   22.23    0.72
   8  -2   3   22.69    0.75
  -8  -2  -3   23.11    0.75
   8   2   3   24.00    1.04
   8   2   3   23.28    0.75
  -8   2  -3   23.22    0.79
  -8   2  -3   21.83    0.72
  -9  -2  -3    6.33    0.37
  -9  -2  -3    5.85    0.37
   9  -2   3    6.10    0.37
   9   2   3    6.22    0.53
  -9   2  -3    6.11    0.37
   9   2   3    6.15    0.38
  -9   2  -3    6.47    0.42
 -10  -2  -3   10.87    0.50
 -10  -2  -3   11.57    0.55
  10  -2   3   11.10    0.53
 -10   2  -3   11.41    0.58
 -10   2  -3   11.36    0.53
  10   2   3   12.21    0.75
  10   2   3   11.04    0.52
 -11  -2  -3    0.03    0.18
 -11  -2  -3    0.04    0.17
  11  -2   3   -0.08    0.17
  11   2   3    0.09    0.19
  11   2   3    0.13    0.20
 -11   2  -3    0.24    0.23
 -11   2  -3    0.29    0.19
 -12  -2  -3    0.71    0.19
  12  -2   3    0.63    0.20
 -12  -2  -3    0.37    0.21
 -12   2  -3    0.72    0.26
  12   2   3    0.30    0.26
 -12   2  -3    0.54    0.22
  13  -2   3    0.36    0.19
 -13  -2  -3    0.44    0.24
 -13  -2  -3    0.32    0.21
 -13   2  -3    0.31    0.21
  13   2   3    0.19    0.24
 -13   2  -3    0.47    0.26
 -14  -2  -3   -0.08    0.21
  14  -2   3   -0.03    0.24
 -14  -2  -3   -0.13    0.22
 -14   2  -3    0.00    0.22
  14   2   3    0.02    0.24
 -14   2  -3   -0.01    0.16
 -15  -2  -3    0.07    0.24
 -15  -2  -3    0.26    0.19
  15  -2   3   -0.16    0.25
 -15   2  -3    0.21    0.24
 -15   2  -3    0.49    0.25
 -16  -2  -3    0.48    0.29
 -16  -2  -3    0.16    0.24
 -16   2  -3    0.38    0.26
 -16   2  -3    0.70    0.32
 -16  -3   3    1.28    0.32
 -16   3   3    1.38    0.37
  16   3  -3    0.96    0.33
  16   3  -3    0.68    0.36
 -15  -3   3    2.15    0.39
 -15  -3   3    1.69    0.34
 -15   3   3    2.12    0.39
  15   3  -3    2.38    0.40
  15   3  -3    1.77    0.44
 -14  -3   3   -0.06    0.20
 -14  -3   3   -0.02    0.19
  14   3  -3   -0.01    0.22
 -14   3   3    0.02    0.16
  14   3  -3    0.16    0.33
 -14   3   3   -0.08    0.23
 -13  -3   3    0.23    0.19
 -13  -3   3    0.19    0.21
  13   3  -3    0.22    0.27
  13   3  -3   -0.01    0.21
 -13   3   3   -0.25    0.18
 -13   3   3    0.09    0.17
 -12  -3   3    1.77    0.29
 -12  -3   3    2.30    0.33
  12   3  -3    1.56    0.38
 -12   3   3    1.94    0.27
  12   3  -3    2.11    0.33
 -12   3   3    1.55    0.29
 -11  -3   3    0.49    0.21
 -11  -3   3    0.79    0.21
  11   3  -3    0.83    0.23
 -11   3   3    0.81    0.23
 -11   3   3    0.44    0.17
  11   3  -3    0.70    0.30
 -10  -3   3    3.25    0.31
 -10  -3   3    2.91    0.32
 -10   3   3    2.95    0.32
  10   3  -3    2.95    0.42
 -10   3   3    2.86    0.27
  10   3  -3    3.21    0.34
  -9  -3   3    2.02    0.24
  -9  -3   3    2.03    0.26
   9   3  -3    1.41    0.33
  -9   3   3    2.00    0.22
  -9   3   3    1.87    0.14
  -9   3   3    1.75    0.24
   9   3  -3    2.24    0.26
  -8  -3   3    0.19    0.12
  -8  -3   3    0.10    0.12
   8   3  -3    0.13    0.13
  -8   3   3    0.10    0.10
  -8   3   3    0.18    0.07
  -8   3   3    0.00    0.12
   8   3  -3    0.31    0.21
   7  -3  -3    7.57    0.32
  -7  -3   3    7.29    0.34
  -7  -3   3    6.95    0.34
  -7   3   3    7.19    0.35
  -7   3   3    7.23    0.31
   7   3  -3    6.99    0.36
   7   3  -3    7.50    0.56
  -7   3   3    7.08    0.31
  -6  -3   3    1.44    0.18
   6  -3  -3    1.76    0.21
  -6  -3   3    1.73    0.19
   6  -3  -3    1.63    0.16
  -6  -3   3    1.39    0.17
  -6   3   3    1.54    0.16
  -6   3   3    1.58    0.15
   6   3  -3    1.51    0.27
   6   3  -3    1.51    0.19
   6   3  -3    1.77    0.20
  -6   3   3    1.40    0.17
   5  -3  -3   16.97    0.49
  -5  -3   3   17.17    0.52
   5  -3  -3   17.12    0.59
  -5  -3   3   16.82    0.52
   5   3  -3   17.21    0.81
  -5   3   3   17.52    0.61
   5   3  -3   17.03    0.54
  -5   3   3   17.22    0.52
  -5   3   3   16.74    0.48
   5   3  -3   17.88    0.55
   4  -3  -3    4.00    0.25
  -4  -3   3    3.93    0.20
  -4  -3   3    3.66    0.20
   4  -3  -3    3.91    0.18
  -4   3   3    4.07    0.19
   4   3  -3    3.41    0.35
  -4   3   3    3.79    0.16
   4   3  -3    3.89    0.21
   4   3  -3    3.70    0.21
  -3  -3   3   24.46    0.65
   3  -3  -3   23.74    0.72
  -3  -3   3   23.65    0.63
   3  -3  -3   24.81    0.59
  -3  -3   3   23.69    0.62
  -3   3   3   23.32    0.57
  -3   3   3   24.46    0.60
   3   3  -3   24.64    0.65
   3   3  -3   25.47    0.99
   3   3  -3   24.19    0.65
  -3   3   3   24.23    0.58
  -2  -3   3    2.65    0.15
   2  -3  -3    2.58    0.19
  -2  -3   3    2.80    0.15
  -2  -3   3    2.68    0.16
   2  -3  -3    2.51    0.10
   2  -3  -3    2.89    0.11
  -2   3   3    2.80    0.09
  -2   3   3    2.83    0.11
   2   3  -3    2.64    0.26
   2   3  -3    2.83    0.15
   2   3  -3    2.57    0.15
  -2   3   3    2.67    0.09
   2   3  -3    2.53    0.16
  -1  -3   3    4.11    0.19
  -1  -3   3    3.86    0.24
  -1  -3   3    4.53    0.32
  -1  -3   3    3.95    0.17
   1  -3  -3    4.78    0.26
  -1  -3   3    4.20    0.18
   1   3  -3    4.53    0.23
   1   3  -3    4.44    0.19
  -1   3   3    4.51    0.12
   1   3  -3    4.87    0.33
   1   3  -3    4.44    0.17
   1   3  -3    4.26    0.19
   0  -3   3    6.04    0.21
   0  -3   3    5.77    0.23
   0  -3   3    6.00    0.34
   0  -3  -3    5.62    0.28
   0  -3   3    5.83    0.29
   0   3  -3    6.01    0.21
   0   3  -3    5.59    0.22
   0   3   3    5.16    0.14
   0   3  -3    5.87    0.22
   0   3  -3    6.01    0.35
   0   3  -3    5.56    0.25
  -1  -3  -3   34.40    0.77
   1  -3   3   34.79    0.95
   1  -3   3   35.68    0.88
   1  -3   3   36.61    1.15
  -1  -3  -3   34.61    0.77
   1  -3   3   34.17    0.85
   1  -3   3   34.93    0.83
  -1   3  -3   34.41    0.84
   1   3   3   33.49    0.76
  -1   3  -3   34.40    0.88
  -1   3  -3   34.96    0.82
   1   3   3   35.04    0.79
  -1   3  -3   34.63    0.85
   1   3   3   34.69    0.76
  -1   3  -3   33.91    1.13
   2  -3   3   52.27    1.22
   2  -3   3   52.06    1.24
   2  -3   3   51.37    1.35
  -2  -3  -3   51.88    1.17
   2  -3   3   52.89    1.60
  -2  -3  -3   52.91    1.18
  -2   3  -3   53.88    1.25
   2   3   3   52.61    1.21
  -2   3  -3   52.97    1.61
  -2   3  -3   53.55    1.23
   2   3   3   54.74    1.18
  -2   3  -3   51.93    1.28
   3  -3   3    8.13    0.36
  -3  -3  -3    8.13    0.27
   3  -3   3    8.52    0.31
   3  -3   3    8.23    0.30
  -3  -3  -3    8.04    0.26
  -3  -3  -3    8.10    0.27
   3   3   3    8.47    0.29
  -3   3  -3    8.28    0.31
  -3   3  -3    8.21    0.34
  -3   3  -3    8.33    0.34
   4  -3   3    0.01    0.08
   4  -3   3    0.03    0.10
  -4  -3  -3   -0.04    0.06
   4  -3   3    0.09    0.09
  -4  -3  -3    0.01    0.07
  -4  -3  -3    0.11    0.07
  -4   3  -3    0.02    0.10
   4   3   3    0.03    0.07
  -4   3  -3    0.04    0.04
  -4   3  -3   -0.08    0.07
   4   3   3   -0.02    0.07
   5  -3   3    8.63    0.36
  -5  -3  -3    8.09    0.33
   5  -3   3    7.74    0.38
   5  -3   3    8.45    0.35
  -5  -3  -3    8.54    0.33
  -5  -3  -3    8.57    0.32
  -5   3  -3    8.87    0.39
   5   3   3    7.66    0.32
   5   3   3    8.49    0.35
   5   3   3    9.00    0.57
  -5   3  -3    8.33    0.34
   6  -3   3   15.05    0.52
  -6  -3  -3   14.81    0.48
  -6  -3  -3   14.55    0.48
   6  -3   3   14.15    0.51
  -6  -3  -3   14.12    0.49
  -6   3  -3   13.70    0.54
  -6   3  -3   14.45    0.50
   6   3   3   12.91    0.73
   6   3   3   14.39    0.52
   6   3   3   14.54    0.49
  -7  -3  -3    1.02    0.16
   7  -3   3    1.22    0.19
  -7  -3  -3    1.10    0.17
   7   3   3    0.79    0.25
   7   3   3    0.70    0.15
  -7   3  -3    0.99    0.17
  -7   3  -3    0.73    0.18
  -8  -3  -3   11.18    0.46
  -8  -3  -3   10.76    0.47
   8  -3   3   10.27    0.48
  -8   3  -3   11.32    0.52
  -8   3  -3   11.22    0.47
   8   3   3   11.55    0.75
  -9  -3  -3   18.92    0.69
  -9  -3  -3   18.95    0.67
   9  -3   3   19.05    0.71
   9   3   3   19.54    1.03
  -9   3  -3   18.83    0.74
  -9   3  -3   18.45    0.68
 -10  -3  -3   15.86    0.66
 -10  -3  -3   17.21    0.66
  10  -3   3   17.06    0.70
 -10   3  -3   16.32    0.65
  10   3   3   17.23    0.98
 -10   3  -3   16.11    0.70
 -11  -3  -3    0.07    0.17
  11  -3   3    0.02    0.19
 -11  -3  -3    0.09    0.17
 -11   3  -3    0.02    0.16
  11   3   3    0.12    0.24
 -11   3  -3    0.11    0.20
 -12  -3  -3    5.30    0.44
 -12  -3  -3    4.91    0.41
  12  -3   3    5.78    0.47
 -12   3  -3    4.94    0.40
  12   3   3    4.55    0.58
 -12   3  -3    5.34    0.47
  13  -3   3    0.44    0.26
 -13  -3  -3    0.70    0.27
 -13  -3  -3    0.79    0.24
  13   3   3    0.43    0.31
 -13   3  -3    0.10    0.23
 -13   3  -3    0.31    0.20
 -14  -3  -3    0.27    0.20
  14  -3   3   -0.19    0.23
  14   3   3    0.02    0.26
 -14   3  -3   -0.16    0.18
 -14   3  -3    0.30    0.27
 -15  -3  -3   -0.35    0.20
  15  -3   3   -0.01    0.27
 -15   3  -3   -0.12    0.22
  15   3   3    0.01    0.28
  16   4  -3    0.53    0.40
 -15  -4   3    0.27    0.23
  15   4  -3   -0.08    0.30
 -15   4   3    0.33    0.26
 -14  -4   3    0.14    0.20
  14   4  -3    0.30    0.33
 -14   4   3   -0.42    0.19
 -13  -4   3   -0.10    0.17
  13   4  -3    0.01    0.27
 -13   4   3   -0.27    0.19
  13   4  -3   -0.26    0.17
 -12  -4   3    0.04    0.17
 -12  -4   3    0.03    0.18
  12   4  -3    0.02    0.17
  12   4  -3   -0.17    0.25
 -12   4   3    0.12    0.20
 -11  -4   3    0.00    0.16
  11  -4  -3   -0.17    0.12
 -11  -4   3    0.01    0.16
 -11   4   3   -0.07    0.17
  11   4  -3    0.10    0.20
  11   4  -3    0.12    0.17
  10  -4  -3    1.58    0.28
 -10  -4   3    1.48    0.23
 -10  -4   3    1.66    0.26
 -10   4   3    1.38    0.24
  10   4  -3    1.62    0.38
  10   4  -3    1.41    0.25
 -10   4   3    1.29    0.20
  -9  -4   3    0.16    0.14
   9  -4  -3    0.44    0.16
  -9  -4   3    0.22    0.14
   9   4  -3    0.13    0.25
  -9   4   3    0.06    0.14
  -9   4   3    0.20    0.12
   9   4  -3    0.41    0.17
   8  -4  -3    1.31    0.23
  -8  -4   3    1.33    0.20
  -8  -4   3    1.36    0.20
   8  -4  -3    1.36    0.19
  -8   4   3    1.26    0.16
   8   4  -3    1.15    0.20
   8   4  -3    1.09    0.31
  -8   4   3    1.18    0.19
   7  -4  -3    2.10    0.27
   7  -4  -3    2.34    0.20
  -7  -4   3    2.03    0.22
  -7  -4   3    2.10    0.22
   7   4  -3    1.93    0.35
  -7   4   3    2.01    0.17
  -7   4   3    2.26    0.17
  -7   4   3    1.79    0.20
   7   4  -3    2.20    0.24
   6  -4  -3    3.34    0.20
  -6  -4   3    3.19    0.22
   6  -4  -3    3.81    0.30
  -6  -4   3    3.50    0.23
  -6  -4   3    2.94    0.23
   6   4  -3    2.38    0.35
   6   4  -3    2.84    0.22
   6   4  -3    2.91    0.24
  -6   4   3    3.09    0.18
  -6   4   3    3.02    0.23
  -6   4   3    3.28    0.22
   5  -4  -3    1.37    0.13
  -5  -4   3    1.37    0.17
   5  -4  -3    1.43    0.21
  -5  -4   3    1.22    0.16
  -5   4   3    1.26    0.15
  -5   4   3    1.23    0.12
   5   4  -3    1.18    0.17
   5   4  -3    1.32    0.17
   5   4  -3    0.76    0.25
  -4  -4   3    0.17    0.10
   4  -4  -3    0.25    0.06
   4  -4  -3    0.39    0.13
  -4  -4   3    0.43    0.10
  -4   4   3    0.41    0.09
   4   4  -3    0.26    0.10
   4   4  -3    0.49    0.12
   4   4  -3    0.03    0.14
  -4   4   3    0.33    0.06
  -3  -4   3    1.46    0.14
   3  -4  -3    1.19    0.19
   3  -4  -3    1.16    0.10
  -3  -4   3    1.50    0.14
  -3  -4   3    1.34    0.15
  -3   4   3    1.14    0.07
   3   4  -3    1.17    0.26
   3   4  -3    1.47    0.14
  -3   4   3    1.23    0.11
   3   4  -3    1.42    0.15
  -3   4   3    1.34    0.08
   2  -4  -3    6.63    0.36
  -2  -4   3    6.94    0.27
  -2  -4   3    6.78    0.25
   2  -4  -3    7.20    0.19
   2  -4  -3    6.82    0.18
  -2  -4   3    7.18    0.26
   2   4  -3    6.94    0.27
   2   4  -3    7.03    0.32
  -2   4   3    7.30    0.20
   2   4  -3    6.98    0.27
   2   4  -3    6.68    0.46
  -1  -4   3    5.08    0.21
  -1  -4   3    5.14    0.30
   1  -4  -3    4.74    0.30
  -1  -4   3    5.01    0.22
   1   4  -3    5.47    0.40
   1   4  -3    5.08    0.22
   1   4  -3    4.88    0.21
   1   4  -3    4.37    0.25
   0  -4  -3    0.25    0.13
   0  -4   3    0.16    0.08
   0  -4   3    0.17    0.07
   0  -4   3    0.10    0.10
   0   4  -3   -0.02    0.07
   0   4  -3   -0.02    0.09
   0   4  -3    0.03    0.07
   0   4  -3    0.18    0.13
   1  -4   3   10.97    0.35
   1  -4   3   11.87    0.48
  -1  -4  -3   10.73    0.26
  -1  -4  -3   11.11    0.26
   1  -4   3   10.61    0.36
  -1   4  -3   10.93    0.36
  -1   4  -3   10.99    0.39
  -1   4  -3   11.00    0.35
   1   4   3   10.58    0.28
  -1   4  -3   10.61    0.53
   2  -4   3    0.29    0.12
  -2  -4  -3   -0.06    0.05
  -2  -4  -3    0.00    0.05
   2  -4   3    0.21    0.09
   2  -4   3    0.19    0.08
   2   4   3    0.04    0.05
  -2   4  -3    0.29    0.09
  -2   4  -3    0.22    0.13
  -2   4  -3    0.34    0.12
  -2   4  -3    0.21    0.09
   2   4   3   -0.05    0.06
   2   4   3    0.00    0.05
   3  -4   3    2.78    0.20
   3  -4   3    2.52    0.19
  -3  -4  -3    2.77    0.15
   3  -4   3    3.10    0.28
  -3  -4  -3    2.45    0.13
   3   4   3    2.33    0.14
   3   4   3    2.62    0.17
  -3   4  -3    2.77    0.22
  -3   4  -3    2.65    0.20
  -3   4  -3    2.88    0.19
  -3   4  -3    2.11    0.23
   4  -4   3   28.98    0.80
  -4  -4  -3   29.04    0.74
   4  -4   3   29.58    0.92
  -4  -4  -3   28.68    0.74
   4  -4   3   28.87    0.78
   4   4   3   28.79    0.77
  -4   4  -3   28.91    0.83
  -4   4  -3   28.68    0.77
   4   4   3   28.13    1.20
  -4   4  -3   28.20    0.92
   5  -4   3    0.35    0.11
  -5  -4  -3    0.16    0.10
  -5  -4  -3    0.23    0.09
  -5  -4  -3    0.24    0.10
   5  -4   3    0.28    0.11
   5  -4   3    0.42    0.15
  -5   4  -3    0.04    0.12
   5   4   3    0.26    0.16
   5   4   3    0.24    0.10
  -5   4  -3    0.32    0.10
  -5   4  -3    0.12    0.05
  -6  -4  -3    4.83    0.27
   6  -4   3    5.57    0.31
   6  -4   3    5.38    0.30
  -6  -4  -3    5.20    0.27
   6  -4   3    4.95    0.36
  -6  -4  -3    5.02    0.27
  -6   4  -3    5.28    0.33
  -6   4  -3    5.40    0.29
   6   4   3    5.39    0.30
   6   4   3    5.01    0.52
  -7  -4  -3   14.86    0.53
   7  -4   3   15.66    0.57
   7  -4   3   15.01    0.65
  -7  -4  -3   14.99    0.53
  -7  -4  -3   15.65    0.54
   7   4   3   15.92    0.92
   7   4   3   15.22    0.57
  -7   4  -3   14.69    0.60
  -7   4  -3   15.77    0.55
   8  -4   3    3.31    0.36
  -8  -4  -3    3.82    0.29
   8  -4   3    4.22    0.34
  -8  -4  -3    3.18    0.27
   8   4   3    2.29    0.40
  -8   4  -3    3.54    0.27
  -8   4  -3    3.50    0.35
  -9  -4  -3    6.46    0.38
  -9  -4  -3    5.50    0.36
   9  -4   3    5.95    0.46
   9  -4   3    6.78    0.42
  -9   4  -3    6.76    0.44
  -9   4  -3    6.65    0.39
   9   4   3    6.27    0.66
  10  -4   3    0.14    0.18
 -10  -4  -3    0.13    0.16
 -10  -4  -3    0.28    0.18
  10   4   3    0.43    0.29
 -10   4  -3    0.31    0.21
 -10   4  -3    0.24    0.16
 -11  -4  -3    0.03    0.16
  11  -4   3    0.18    0.19
 -11   4  -3   -0.13    0.18
 -11   4  -3    0.07    0.17
  11   4   3    0.11    0.27
 -12  -4  -3    0.16    0.17
  12  -4   3   -0.29    0.17
  12   4   3    0.01    0.27
 -12   4  -3   -0.02    0.19
 -13  -4  -3   -0.06    0.17
  13  -4   3   -0.13    0.21
  13   4   3   -0.13    0.28
 -13   4  -3   -0.27    0.19
 -14  -4  -3    0.04    0.22
  14  -4   3   -0.03    0.24
  14   4   3   -0.02    0.30
 -14   4  -3    0.20    0.25
 -15  -4  -3    0.08    0.21
  15  -4   3   -0.18    0.27
 -15   4  -3    0.05    0.26
  15   4   3    0.71    0.37
  15  -5  -3    0.21    0.29
  15   5  -3    0.25    0.39
 -14  -5   3    0.01    0.20
  14  -5  -3    0.21    0.25
  14   5  -3   -0.31    0.32
 -14   5   3    0.01    0.24
  13  -5  -3   -0.09    0.15
 -13  -5   3   -0.03    0.19
  13   5  -3    0.30    0.33
 -13   5   3    0.01    0.21
  12  -5  -3   -0.06    0.20
 -12  -5   3   -0.01    0.17
 -12   5   3    0.13    0.20
  12   5  -3    0.20    0.30
  11  -5  -3    0.22    0.22
 -11  -5   3    0.39    0.19
  11   5  -3   -0.01    0.29
 -11   5   3    0.40    0.22
  10  -5  -3    0.25    0.21
 -10  -5   3    0.03    0.15
  10   5  -3   -0.03    0.28
 -10   5   3   -0.16    0.16
  -9  -5   3    0.28    0.16
   9  -5  -3    0.26    0.16
  -9   5   3    0.23    0.17
   9   5  -3    0.03    0.27
   9   5  -3   -0.06    0.14
   8  -5  -3    1.79    0.30
  -8  -5   3    2.17    0.24
  -8  -5   3    2.08    0.25
  -8   5   3    1.44    0.21
   8   5  -3    1.87    0.25
   8   5  -3    1.17    0.35
  -7  -5   3    2.01    0.22
  -7  -5   3    1.87    0.21
   7  -5  -3    1.85    0.28
   7   5  -3    1.52    0.36
   7   5  -3    2.09    0.25
  -7   5   3    2.09    0.22
  -7   5   3    1.46    0.17
  -6  -5   3    2.00    0.22
   6  -5  -3    1.66    0.25
   6  -5  -3    1.24    0.15
  -6  -5   3    1.56    0.18
  -6  -5   3    1.30    0.17
   6   5  -3    1.20    0.29
  -6   5   3    1.60    0.14
  -6   5   3    1.56    0.18
   6   5  -3    1.70    0.21
  -5  -5   3    0.59    0.12
  -5  -5   3    0.56    0.13
   5  -5  -3    0.23    0.07
   5  -5  -3    0.48    0.16
  -5  -5   3    0.61    0.13
   5   5  -3    0.42    0.23
   5   5  -3    0.59    0.13
  -5   5   3    0.47    0.08
   5   5  -3    0.82    0.14
  -5   5   3    0.48    0.11
  -4  -5   3    0.42    0.11
   4  -5  -3    0.57    0.09
   4  -5  -3    0.51    0.18
  -4  -5   3    0.41    0.11
  -4   5   3    0.51    0.06
  -4   5   3    0.48    0.10
   4   5  -3    0.41    0.12
   4   5  -3    0.42    0.12
   4   5  -3    0.56    0.21
  -3  -5   3    2.56    0.17
   3  -5  -3    1.97    0.26
   3  -5  -3    2.31    0.11
   3   5  -3    2.33    0.18
   3   5  -3    1.95    0.31
   3   5  -3    2.54    0.18
  -3   5   3    2.23    0.13
  -2  -5   3    3.13    0.19
   2  -5  -3    3.26    0.32
  -2  -5   3    3.06    0.18
   2   5  -3    3.68    0.20
  -2   5   3    3.35    0.12
  -2   5   3    2.99    0.11
   2   5  -3    2.38    0.33
   2   5  -3    3.21    0.18
   2   5  -3    3.15    0.24
  -1  -5   3    0.49    0.10
   1  -5  -3    1.01    0.19
  -1  -5   3    0.61    0.10
   1   5  -3    0.83    0.11
   1   5  -3    0.58    0.14
   1   5  -3    0.79    0.21
   1   5  -3    0.77    0.11
   0  -5   3   -0.06    0.06
   0  -5   3   -0.29    0.12
   0  -5   3    0.00    0.06
   0   5  -3    0.07    0.10
   0   5  -3   -0.02    0.06
   0   5  -3   -0.11    0.12
   0   5  -3    0.07    0.07
   1  -5   3    0.15    0.12
   1  -5   3    0.36    0.09
   1  -5   3    0.29    0.09
   1   5   3    0.26    0.16
  -1   5  -3    0.22    0.11
  -1   5  -3    0.34    0.09
   1   5   3    0.24    0.05
  -1   5  -3    0.35    0.08
  -1   5  -3    0.29    0.16
  -2  -5  -3    0.00    0.04
   2  -5   3    0.04    0.08
   2  -5   3    0.15    0.09
  -2  -5  -3   -0.02    0.04
   2  -5   3   -0.02    0.14
  -2   5  -3    0.03    0.10
  -2   5  -3    0.13    0.12
  -2   5  -3    0.08    0.08
  -2   5  -3   -0.02    0.07
   2   5   3   -0.02    0.05
   2   5   3    0.07    0.17
   3  -5   3    0.52    0.11
  -3  -5  -3    0.33    0.07
   3  -5   3    0.62    0.18
   3  -5   3    0.39    0.11
  -3  -5  -3    0.48    0.08
   3   5   3    0.51    0.07
  -3   5  -3    0.50    0.12
   3   5   3    0.43    0.21
   3   5   3    0.38    0.09
  -3   5  -3    0.54    0.14
  -3   5  -3    0.57    0.15
  -3   5  -3    0.48    0.10
   4  -5   3   23.24    0.66
   4  -5   3   23.37    0.68
   4  -5   3   21.23    0.80
  -4  -5  -3   19.26    0.59
  -4  -5  -3   23.12    0.60
  -4  -5  -3   22.25    0.55
   4   5   3   23.92    1.13
  -4   5  -3   23.16    0.64
  -4   5  -3   23.14    0.71
  -4   5  -3   23.07    0.82
   4   5   3   22.30    0.64
   4   5   3   22.17    0.60
  -4   5  -3   23.42    0.68
   5  -5   3   -0.09    0.10
  -5  -5  -3    0.01    0.03
   5  -5   3    0.08    0.11
   5  -5   3   -0.04    0.10
  -5  -5  -3    0.13    0.09
  -5  -5  -3    0.11    0.08
  -5   5  -3    0.01    0.13
  -5   5  -3    0.06    0.08
  -5   5  -3    0.11    0.09
   5   5   3    0.10    0.08
   5   5   3    0.06    0.16
  -6  -5  -3    2.77    0.20
  -6  -5  -3    2.69    0.22
   6  -5   3    2.49    0.32
   6  -5   3    2.43    0.25
  -6   5  -3    2.76    0.29
   6   5   3    2.02    0.39
   6   5   3    2.85    0.22
  -6   5  -3    2.67    0.23
   7  -5   3    3.40    0.29
   7  -5   3    3.26    0.38
  -7  -5  -3    3.76    0.27
  -7   5  -3    3.15    0.25
  -7   5  -3    2.99    0.32
   7   5   3    2.51    0.42
   8  -5   3    7.99    0.53
   8  -5   3    8.94    0.47
  -8  -5  -3    8.61    0.42
  -8   5  -3    7.77    0.46
   8   5   3    7.97    0.76
   9  -5   3    0.15    0.18
  -9  -5  -3    0.58    0.16
   9  -5   3    0.11    0.21
   9   5   3    0.32    0.30
  -9   5  -3    0.21    0.19
 -10  -5  -3    0.38    0.18
  10  -5   3    0.03    0.17
  10  -5   3   -0.20    0.12
  10   5   3   -0.01    0.20
 -10   5  -3   -0.16    0.17
  11  -5   3    2.08    0.32
  11  -5   3    2.34    0.39
 -11  -5  -3    2.10    0.29
  11   5   3    2.12    0.48
 -11   5  -3    1.97    0.34
  12  -5   3    2.33    0.36
 -12  -5  -3    2.98    0.36
  12  -5   3    2.37    0.39
 -12   5  -3    2.68    0.38
  12   5   3    2.33    0.51
  13  -5   3    0.35    0.24
 -13  -5  -3    0.06    0.20
  13  -5   3    0.13    0.24
 -13   5  -3    0.34    0.26
  13   5   3    0.09    0.34
 -14  -5  -3    0.16    0.23
  14  -5   3    0.08    0.25
  14  -5   3   -0.11    0.16
  14   5   3    0.21    0.36
 -14   5  -3   -0.10    0.27
  14   6  -3    0.42    0.45
 -14   6   3    0.23    0.26
  13  -6  -3    0.79    0.27
 -13  -6   3    0.29    0.23
  13   6  -3    0.95    0.44
 -13   6   3    0.42    0.25
 -12  -6   3   -0.09    0.17
  12  -6  -3   -0.13    0.21
 -12   6   3   -0.05    0.20
  12   6  -3   -0.03    0.23
 -11  -6   3    0.06    0.17
  11  -6  -3   -0.21    0.20
 -11   6   3   -0.08    0.18
  11   6  -3    0.15    0.31
  10  -6  -3    1.49    0.34
 -10  -6   3    1.03    0.22
 -10   6   3    0.91    0.22
  10   6  -3    0.56    0.36
   9  -6  -3    1.00    0.26
  -9  -6   3    1.34    0.23
  -9   6   3    1.22    0.22
   9   6  -3    1.35    0.41
   8  -6  -3    1.54    0.32
  -8  -6   3    0.81    0.19
   8   6  -3    1.20    0.37
  -8   6   3    1.06    0.19
  -7  -6   3    0.43    0.14
   7  -6  -3    0.60    0.23
  -7   6   3    0.42    0.15
   7   6  -3    0.28    0.24
   6  -6  -3    2.75    0.34
  -6  -6   3    2.86    0.25
  -6   6   3    3.16    0.23
   6   6  -3    2.27    0.44
  -6   6   3    2.60    0.29
  -5  -6   3    1.47    0.18
   5  -6  -3    1.25    0.27
  -5   6   3    1.11    0.14
   5   6  -3    0.71    0.27
  -5   6   3    0.80    0.20
   4  -6  -3    0.26    0.07
   4  -6  -3    0.26    0.18
  -4  -6   3    0.28    0.11
   4  -6  -3    0.37    0.07
  -4   6   3    0.11    0.16
  -4   6   3    0.21    0.08
   4   6  -3   -0.08    0.21
  -3  -6   3    4.10    0.22
   3  -6  -3    4.09    0.34
  -3   6   3    4.20    0.16
  -3   6   3    3.71    0.40
  -3   6   3    3.95    0.16
   3   6  -3    5.00    0.54
   3   6  -3    3.51    0.29
  -2  -6   3   -0.01    0.08
  -2  -6   3   -0.01    0.07
   2  -6  -3    0.23    0.17
   2   6  -3   -0.01    0.12
  -2   6   3    0.03    0.03
  -2   6   3    0.01    0.15
  -2   6   3    0.03    0.02
   2   6  -3   -0.28    0.15
  -1  -6   3   -0.01    0.08
   1  -6  -3    0.12    0.17
  -1  -6   3   -0.05    0.03
  -1   6   3    0.00    0.16
   1   6  -3    0.06    0.12
   1   6  -3    0.17    0.19
   0  -6   3    9.60    0.54
   0  -6   3   10.11    0.34
   0   6  -3    9.01    0.39
   0   6   3    9.71    0.66
   0   6  -3    9.72    0.63
   1  -6   3    2.56    0.18
   1  -6   3    2.86    0.33
  -1   6  -3    2.47    0.33
  -1   6  -3    2.82    0.23
   1   6   3    2.74    0.10
   1   6   3    2.85    0.11
   1   6   3    2.50    0.38
   2  -6   3    0.04    0.18
   2  -6   3    0.13    0.08
   2  -6   3    0.00    0.08
   2   6   3    0.01    0.21
  -2   6  -3   -0.11    0.14
   2   6   3   -0.04    0.05
  -2   6  -3   -0.09    0.11
   3  -6   3    3.20    0.21
   3  -6   3    2.92    0.34
  -3  -6  -3    2.69    0.14
  -3  -6  -3    2.96    0.14
   3   6   3    2.79    0.43
  -3   6  -3    3.05    0.33
  -3   6  -3    3.29    0.25
   4  -6   3    7.03    0.33
   4  -6   3    5.86    0.43
  -4  -6  -3    6.37    0.25
  -4   6  -3    6.35    0.42
   4   6   3    6.40    0.65
  -4   6  -3    6.60    0.36
   5  -6   3    0.22    0.14
  -5  -6  -3    0.25    0.10
   5  -6   3    0.04    0.14
   5   6   3   -0.01    0.25
  -5   6  -3   -0.10    0.13
   6  -6   3    0.11    0.14
   6  -6   3    0.41    0.22
  -6  -6  -3    0.06    0.10
  -6   6  -3   -0.03    0.16
   6   6   3    0.10    0.28
  -7  -6  -3    2.43    0.23
   7  -6   3    2.23    0.36
   7  -6   3    2.60    0.28
  -7   6  -3    2.31    0.29
   7   6   3    2.64    0.46
  -8  -6  -3    0.51    0.16
   8  -6   3    0.58    0.20
   8  -6   3    0.38    0.20
   8   6   3    0.01    0.30
  -8   6  -3    0.31    0.18
  -9  -6  -3    0.16    0.15
   9  -6   3    0.53    0.21
   9  -6   3    0.25    0.23
  -9   6  -3   -0.09    0.19
   9   6   3    0.03    0.29
 -10  -6  -3    0.12    0.14
  10  -6   3   -0.09    0.21
  10  -6   3    0.40    0.21
  10   6   3   -0.11    0.29
 -10   6  -3    0.09    0.20
 -11  -6  -3    0.94    0.22
  11  -6   3    1.41    0.35
  11  -6   3    1.39    0.29
  11   6   3    0.60    0.39
 -11   6  -3    1.20    0.31
  12  -6   3    0.31    0.24
 -12  -6  -3    0.10    0.18
  12  -6   3    0.15    0.24
  12   6   3   -0.30    0.32
 -12   6  -3    0.23    0.26
  13  -6   3    0.25    0.21
  13  -6   3   -0.02    0.22
 -13  -6  -3   -0.11    0.20
 -13   6  -3    0.08    0.27
  13   6   3    0.35    0.41
  12  -7  -3   -0.09    0.27
 -12  -7   3   -0.15    0.19
  12   7  -3    0.10    0.38
 -12   7   3    0.16    0.22
 -11  -7   3    0.07    0.18
  11  -7  -3   -0.02    0.25
  11   7  -3    0.49    0.40
 -11   7   3   -0.03    0.19
  10  -7  -3    0.36    0.29
 -10  -7   3    0.64    0.21
  10   7  -3    0.43    0.37
 -10   7   3    0.00    0.17
   9  -7  -3    0.16    0.23
  -9  -7   3   -0.14    0.15
   9   7  -3    0.15    0.33
  -9   7   3    0.15    0.15
  -8  -7   3    2.82    0.29
   8  -7  -3    2.97    0.44
  -8   7   3    2.71    0.27
   8   7  -3    2.42    0.52
   7  -7  -3    0.55    0.25
  -7  -7   3    0.51    0.16
  -7   7   3    0.74    0.16
   7   7  -3    0.42    0.29
   6  -7  -3    2.56    0.39
  -6  -7   3    2.38    0.23
   6  -7  -3    2.40    0.19
  -6   7   3    2.50    0.21
   6   7  -3    3.07    0.52
   5  -7  -3    1.36    0.11
  -5  -7   3    1.31    0.17
   5  -7  -3    1.66    0.30
   5   7  -3    1.40    0.39
   5   7  -3    1.33    0.25
  -5   7   3    1.37    0.15
   4  -7  -3    0.76    0.27
  -4  -7   3    0.57    0.13
   4   7  -3    0.44    0.19
   4   7  -3    0.60    0.26
  -4   7   3    0.60    0.21
  -4   7   3    0.51    0.09
   3  -7  -3   -0.04    0.20
  -3  -7   3    0.10    0.09
  -3   7   3   -0.01    0.16
   3   7  -3    0.06    0.18
  -3   7   3    0.18    0.05
   3   7  -3    0.49    0.16
   2  -7  -3   -0.11    0.19
  -2  -7   3    0.04    0.08
  -2   7   3   -0.09    0.18
   2   7  -3   -0.07    0.11
   2   7  -3    0.16    0.21
  -1  -7   3   -0.06    0.08
  -1   7   3   -0.13    0.17
   1   7  -3    0.03    0.12
   1   7  -3    0.05    0.18
   0  -7   3    1.76    0.15
   0   7  -3    1.14    0.28
   0   7  -3    1.99    0.21
   0   7   3    1.67    0.34
   1  -7   3    0.09    0.08
   1  -7   3   -0.10    0.18
   1   7   3    0.17    0.22
  -1   7  -3    0.23    0.20
  -1   7  -3    0.16    0.12
   2  -7   3    0.44    0.25
   2  -7   3    0.67    0.12
  -2   7  -3    0.54    0.15
   2   7   3    0.63    0.08
  -2   7  -3    0.70    0.23
   2   7   3    0.41    0.28
   3  -7   3    0.41    0.23
   3  -7   3    0.42    0.12
   3   7   3    0.42    0.28
  -3   7  -3    0.40    0.15
  -3   7  -3    0.50    0.19
   4  -7   3    0.05    0.16
  -4  -7  -3   -0.02    0.06
   4  -7   3   -0.16    0.10
   4   7   3   -0.17    0.16
  -4   7  -3    0.07    0.14
   5  -7   3    0.41    0.15
   5  -7   3    0.64    0.25
  -5  -7  -3    0.66    0.11
   5   7   3    1.03    0.37
  -5   7  -3    0.64    0.19
   6  -7   3    0.31    0.15
   6  -7   3    0.00    0.20
  -6  -7  -3    0.00    0.10
  -6   7  -3   -0.03    0.16
   6   7   3    0.00    0.29
   7  -7   3    0.03    0.23
   7  -7   3    0.20    0.17
  -7  -7  -3    0.21    0.13
   7   7   3    0.31    0.26
  -7   7  -3    0.39    0.19
   8  -7   3    0.36    0.19
  -8  -7  -3    0.20    0.14
   8  -7   3    0.49    0.26
   8   7   3    0.43    0.29
  -8   7  -3    0.70    0.22
   9  -7   3    0.03    0.16
   9  -7   3   -0.16    0.22
  -9  -7  -3   -0.03    0.14
  -9   7  -3    0.05    0.19
   9   7   3    0.19    0.33
 -10  -7  -3    0.35    0.17
  10  -7   3    0.46    0.24
  10  -7   3    0.40    0.22
  10   7   3    0.17    0.36
 -10   7  -3   -0.08    0.20
  11  -7   3   -0.02    0.19
  11  -7   3   -0.12    0.20
 -11  -7  -3    0.20    0.18
 -11   7  -3    0.19    0.23
  11   7   3    0.35    0.39
  12  -7   3    0.96    0.30
 -12  -7  -3    0.85    0.26
 -12   7  -3    0.79    0.29
 -11   8   3    0.67    0.22
  10  -8  -3    0.30    0.29
 -10  -8   3   -0.21    0.16
 -10   8   3    0.07    0.17
  10   8  -3    0.29    0.39
  -9  -8   3    0.06    0.16
   9  -8  -3    0.05    0.25
   9   8  -3    0.22    0.36
  -9   8   3   -0.01    0.16
   8  -8  -3   -0.37    0.21
  -8  -8   3    0.07    0.14
   8   8  -3   -0.04    0.25
   7  -8  -3    1.35    0.36
  -7  -8   3    1.10    0.19
   7   8  -3    0.70    0.38
   7   8  -3    1.37    0.31
   6  -8  -3    1.11    0.32
  -6  -8   3    1.29    0.18
   6   8  -3    1.64    0.30
   6   8  -3    1.16    0.37
   5  -8  -3    0.11    0.24
  -5  -8   3    0.01    0.11
   5   8  -3    0.39    0.32
   5   8  -3    0.15    0.19
   4  -8  -3    1.23    0.30
  -4  -8   3    1.57    0.17
   4   8  -3    1.21    0.23
   4   8  -3    1.23    0.39
   3  -8  -3   -0.26    0.22
  -3  -8   3   -0.01    0.08
  -3   8   3   -0.06    0.20
   3   8  -3    0.17    0.24
   3   8  -3   -0.09    0.13
  -2  -8   3    0.51    0.10
   2   8  -3    0.68    0.29
  -2   8   3    0.37    0.25
   2   8  -3    0.49    0.16
  -1  -8   3    0.03    0.08
   1   8  -3    0.08    0.13
  -1   8   3    0.09    0.22
   1   8  -3    0.31    0.24
   0  -8   3    0.13    0.08
   0   8   3   -0.21    0.20
   0   8  -3    0.08    0.12
   0   8  -3    0.18    0.21
   1  -8   3    0.29    0.09
  -1   8  -3    0.36    0.14
   1   8   3    0.32    0.26
  -1   8  -3    0.61    0.26
   2  -8   3   -0.23    0.21
   2  -8   3    0.16    0.09
  -2   8  -3    0.10    0.20
   2   8   3    0.10    0.25
  -2   8  -3    0.10    0.13
   3  -8   3    0.00    0.17
   3  -8   3   -0.02    0.09
  -3   8  -3   -0.03    0.13
   3   8   3   -0.06    0.25
   4  -8   3    0.15    0.12
   4  -8   3    0.12    0.21
  -4   8  -3    0.22    0.16
   4   8   3   -0.03    0.27
   5  -8   3    0.57    0.27
   5  -8   3    0.14    0.13
   5   8   3    0.72    0.38
  -5   8  -3    0.36    0.18
   6  -8   3    0.10    0.22
   6  -8   3    0.13    0.14
   6   8   3    0.17    0.34
  -6   8  -3   -0.04    0.16
   7  -8   3    0.38    0.18
   7  -8   3    0.38    0.28
   7   8   3    0.20    0.29
  -7   8  -3    0.74    0.22
   8  -8   3    0.09    0.17
   8  -8   3   -0.20    0.16
  -8   8  -3    0.33    0.20
   8   8   3   -0.10    0.24
  -9  -8  -3    0.16    0.15
   9  -8   3    0.06    0.18
   9  -8   3    0.08    0.26
   9   8   3    0.23    0.38
  -9   8  -3    0.33    0.21
  10  -8   3    0.08    0.18
 -10  -8  -3    0.00    0.16
 -10   8  -3    0.29    0.23
   7  -9  -3    0.73    0.32
   7   9  -3    0.14    0.27
   6  -9  -3    0.33    0.24
   6   9  -3    0.77    0.39
   5  -9  -3    0.26    0.22
   5   9  -3    0.08    0.32
   4  -9  -3    0.08    0.25
   4   9  -3    0.00    0.27
   3   9  -3    0.39    0.26
   2   9  -3    0.00    0.23
  -1   9   3    0.17    0.23
   1   9  -3    0.02    0.22
   0   9  -3   -0.01    0.20
   0   9   3    0.15    0.25
   1   9   3    0.00    0.24
   2   9   3   -0.17    0.22
   3  -9   3   -0.39    0.21
   3   9   3   -0.10    0.18
   4  -9   3    0.86    0.29
   4   9   3    1.69    0.45
   5  -9   3    0.38    0.24
   5   9   3    0.01    0.25
   6  -9   3    0.35    0.28
   6   9   3   -0.25    0.30
   3  10  -3    0.43    0.33
   2  10  -3    0.40    0.30
   1  10   3    0.15    0.31
   2  10   3    0.70    0.37
  17   0  -4   -0.56    0.26
 -17   0   4   -0.25    0.19
 -17   0   4    0.03    0.28
  16   0  -4   -0.02    0.27
 -16   0   4    0.45    0.30
 -16   0   4    0.11    0.22
  15   0  -4    0.05    0.25
 -15   0   4    0.06    0.23
 -15   0   4   -0.09    0.20
 -14   0   4    3.33    0.38
  14   0  -4    3.06    0.43
 -14   0   4    3.45    0.42
 -13   0   4    0.00    0.14
  13   0  -4    0.18    0.20
 -13   0   4    0.32    0.22
 -12   0   4    1.21    0.27
 -12   0   4    0.88    0.23
  12   0  -4    1.10    0.24
  11   0  -4    0.09    0.14
 -11   0   4   -0.24    0.10
 -11   0   4   -0.22    0.09
  10   0  -4    3.99    0.37
 -10   0   4    4.12    0.34
 -10   0   4    4.50    0.32
  -9   0   4    0.28    0.14
  -9   0   4    0.11    0.11
   9   0  -4   -0.01    0.13
  -8   0   4   26.33    0.78
  -8   0   4   26.88    0.82
   8   0  -4   26.56    1.01
  -7   0   4    0.24    0.11
   7   0  -4    0.09    0.11
  -7   0   4   -0.03    0.10
   6   0  -4    2.53    0.24
  -6   0   4    2.23    0.20
  -6   0   4    2.27    0.18
  -6   0   4    2.34    0.23
   5   0  -4   -0.03    0.07
  -5   0   4   -0.01    0.06
   5   0  -4   -0.15    0.06
  -5   0   4    0.09    0.08
   5   0  -4   -0.14    0.05
  -5   0   4   -0.05    0.07
  -5   0   4   -0.06    0.07
   5   0  -4   -0.14    0.07
  -4   0   4    9.75    0.32
   4   0  -4   10.03    0.33
   4   0  -4    9.80    0.31
   4   0  -4    9.37    0.42
   4   0  -4    9.65    0.33
  -4   0   4    9.53    0.33
  -4   0   4    9.84    0.43
  -3   0   4   -0.11    0.05
  -3   0   4    0.02    0.04
   3   0  -4    0.01    0.05
  -3   0   4   -0.06    0.05
   3   0  -4    0.05    0.06
  -3   0   4    0.01    0.04
   3   0  -4    0.03    0.07
   3   0  -4    0.12    0.07
   2   0  -4   61.94    1.82
   2   0  -4   61.07    1.38
   2   0  -4   62.30    1.38
  -2   0   4   62.30    1.82
   2   0  -4   62.79    1.36
  -2   0   4   60.86    1.36
  -2   0   4   60.07    1.38
  -2   0   4   60.65    1.38
  -1   0   4   -0.03    0.04
  -1   0   4   -0.02    0.03
   1   0  -4   -0.07    0.03
   1   0  -4   -0.08    0.05
   1   0  -4   -0.08    0.03
  -1   0   4   -0.02    0.03
  -1   0   4    0.00    0.06
   1   0  -4    0.03    0.04
  -1   0   4   -0.08    0.05
   1   0  -4    0.03    0.06
   0   0   4  170.44    3.66
   0   0   4  175.38    4.73
   0   0  -4  167.49    3.58
   0   0   4  166.75    3.58
   0   0   4  165.49    3.63
   0   0  -4  165.88    3.65
   0   0  -4  165.31    3.60
   0   0   4  170.36    3.60
   0   0  -4  170.08    3.63
  -1   0  -4    0.20    0.07
  -1   0  -4   -0.01    0.05
   1   0   4    0.11    0.05
  -1   0  -4   -0.03    0.04
  -1   0  -4    0.01    0.04
   1   0   4   -0.05    0.05
   1   0   4   -0.05    0.03
   2   0   4   15.60    0.43
  -2   0  -4   16.12    0.46
  -2   0  -4   15.86    0.44
  -2   0  -4   16.18    0.43
   2   0   4   16.07    0.46
   2   0   4   15.69    0.44
  -3   0  -4   -0.02    0.08
   3   0   4    0.04    0.08
   3   0   4    0.06    0.07
   3   0   4   -0.03    0.06
  -3   0  -4   -0.05    0.07
  -3   0  -4   -0.01    0.06
  -4   0  -4  109.47    2.36
   4   0   4  106.76    2.42
  -4   0  -4  103.18    2.37
  -4   0  -4  104.62    2.42
   4   0   4  105.73    2.37
   4   0   4  103.72    2.36
  -5   0  -4   -0.01    0.09
  -5   0  -4   -0.07    0.07
   5   0   4   -0.08    0.08
  -6   0  -4    3.99    0.27
  -6   0  -4    3.81    0.23
   6   0   4    4.11    0.26
   7   0   4   -0.02    0.10
  -7   0  -4   -0.06    0.09
  -7   0  -4    0.01    0.10
   7   0   4   -0.02    0.11
   8   0   4    0.45    0.14
   8   0   4    0.41    0.14
  -8   0  -4    0.44    0.17
  -8   0  -4    0.18    0.13
   9   0   4   -0.09    0.11
  -9   0  -4    0.17    0.14
   9   0   4    0.25    0.16
  -9   0  -4    0.13    0.16
 -10   0  -4   44.62    1.29
 -10   0  -4   44.86    1.34
  10   0   4   45.20    1.31
  10   0   4   45.40    1.57
 -11   0  -4    0.10    0.18
  11   0   4    0.86    0.25
 -11   0  -4    0.35    0.21
  12   0   4    4.75    0.44
 -12   0  -4    4.98    0.42
  12   0   4    4.15    0.43
 -12   0  -4    4.01    0.44
 -13   0  -4    0.09    0.22
 -13   0  -4   -0.15    0.18
  13   0   4   -0.15    0.15
 -14   0  -4   -0.06    0.15
 -14   0  -4    0.32    0.20
  14   0   4    0.44    0.26
 -15   0  -4    0.05    0.23
  15   0   4    0.10    0.25
 -15   0  -4    0.19    0.25
 -16   0  -4    1.21    0.32
 -16   0  -4    1.28    0.37
 -17  -1   4   -0.14    0.25
  17  -1  -4   -0.77    0.22
 -17  -1   4   -0.05    0.22
  17   1  -4   -0.70    0.23
 -17   1   4   -0.12    0.23
 -17   1   4   -0.24    0.25
 -16  -1   4    0.06    0.26
 -16  -1   4    0.17    0.23
  16  -1  -4   -0.37    0.24
 -16   1   4   -0.16    0.21
  16   1  -4   -0.09    0.20
 -16   1   4    0.03    0.20
 -15  -1   4    0.87    0.30
 -15  -1   4    1.09    0.29
 -15   1   4    0.74    0.25
  15   1  -4    0.44    0.29
  15   1  -4    0.40    0.27
 -15   1   4    0.78    0.25
 -14  -1   4    0.21    0.22
 -14  -1   4    0.36    0.21
 -14   1   4    0.23    0.22
  14   1  -4    0.44    0.26
 -14   1   4    0.21    0.19
  14   1  -4    0.17    0.21
 -13  -1   4   13.13    0.66
 -13  -1   4   12.63    0.62
 -13   1   4   12.42    0.60
 -13   1   4   12.95    0.66
  13   1  -4   12.22    0.63
  13   1  -4   13.91    0.84
 -12  -1   4    5.54    0.43
  12  -1  -4    5.12    0.41
 -12  -1   4    5.36    0.40
  12   1  -4    5.82    0.46
 -12   1   4    4.91    0.42
 -12   1   4    5.49    0.40
  12   1  -4    5.17    0.51
 -11  -1   4    0.37    0.19
  11  -1  -4    0.22    0.15
 -11  -1   4    0.14    0.17
  11   1  -4    0.30    0.20
  11   1  -4    0.13    0.21
 -11   1   4   -0.01    0.17
 -11   1   4    0.24    0.13
 -10  -1   4    0.02    0.14
  10  -1  -4   -0.15    0.10
 -10  -1   4   -0.24    0.13
 -10   1   4   -0.06    0.13
 -10   1   4   -0.30    0.14
  10   1  -4   -0.27    0.08
  10   1  -4    0.15    0.18
  -9  -1   4    3.54    0.27
   9  -1  -4    3.24    0.29
  -9  -1   4    3.29    0.26
   9   1  -4    3.34    0.29
   9   1  -4    2.66    0.33
  -9   1   4    3.26    0.26
  -9   1   4    3.32    0.26
  -8  -1   4    2.99    0.22
   8  -1  -4    3.34    0.28
  -8  -1   4    3.03    0.26
  -8   1   4    3.55    0.26
  -8   1   4    3.05    0.23
   8   1  -4    3.23    0.34
   8   1  -4    3.10    0.26
   7  -1  -4    6.93    0.37
  -7  -1   4    5.94    0.30
  -7  -1   4    6.48    0.33
  -7   1   4    6.46    0.29
  -7   1   4    6.94    0.32
   7   1  -4    6.17    0.43
   7   1  -4    6.77    0.34
  -6  -1   4    1.45    0.17
   6  -1  -4    1.23    0.16
  -6  -1   4    1.67    0.17
   6  -1  -4    1.56    0.16
   6   1  -4    1.47    0.18
  -6   1   4    1.17    0.16
   6   1  -4    1.30    0.20
  -6   1   4    1.51    0.17
  -6   1   4    1.42    0.14
   5  -1  -4    8.76    0.39
   5  -1  -4    9.18    0.31
  -5  -1   4    9.02    0.46
  -5  -1   4    8.80    0.34
  -5  -1   4    8.48    0.32
  -5   1   4    9.30    0.41
   5   1  -4    9.03    0.35
  -5   1   4    9.66    0.32
   5   1  -4    9.02    0.46
   5   1  -4    9.55    0.35
  -5   1   4    9.23    0.34
  -4  -1   4   29.45    0.77
   4  -1  -4   29.23    0.75
  -4  -1   4   29.88    0.76
   4  -1  -4   30.65    0.74
  -4  -1   4   30.54    1.04
   4  -1  -4   29.06    0.76
   4  -1  -4   29.61    0.96
   4   1  -4   31.02    0.79
   4   1  -4   30.06    0.75
  -4   1   4   30.29    0.74
   4   1  -4   28.50    1.03
  -4   1   4   30.60    0.75
  -4   1   4   29.24    0.76
  -4   1   4   29.41    0.97
   4   1  -4   30.58    0.78
  -3  -1   4    4.37    0.20
  -3  -1   4    4.42    0.28
   3  -1  -4    4.67    0.18
   3  -1  -4    4.70    0.19
  -3  -1   4    5.00    0.20
   3  -1  -4    4.62    0.25
  -3  -1   4    4.95    0.20
   3  -1  -4    4.72    0.19
  -3   1   4    4.49    0.19
   3   1  -4    4.95    0.20
   3   1  -4    4.81    0.22
   3   1  -4    4.58    0.28
  -3   1   4    4.66    0.25
  -3   1   4    4.56    0.17
   3   1  -4    4.52    0.18
   2  -1  -4    2.09    0.11
   2  -1  -4    2.12    0.11
  -2  -1   4    2.25    0.12
  -2  -1   4    1.91    0.17
  -2  -1   4    2.18    0.13
  -2  -1   4    1.93    0.11
   2  -1  -4    1.98    0.11
   2  -1  -4    2.00    0.10
   2   1  -4    2.09    0.11
  -2   1   4    2.16    0.11
  -2   1   4    2.04    0.10
   2   1  -4    2.07    0.13
  -2   1   4    2.07    0.11
  -2   1   4    2.30    0.17
   2   1  -4    1.79    0.17
   2   1  -4    2.11    0.12
   1  -1  -4    0.17    0.06
  -1  -1   4    0.37    0.07
   1  -1  -4    0.19    0.04
  -1  -1   4    0.23    0.06
   1  -1  -4    0.16    0.04
   1  -1  -4    0.18    0.05
   1  -1  -4    0.19    0.04
  -1  -1   4    0.16    0.05
  -1   1   4    0.13    0.06
   1   1  -4    0.15    0.05
  -1   1   4    0.19    0.04
   1   1  -4    0.20    0.05
   1   1  -4    0.18    0.07
   1   1  -4    0.30    0.06
  -1   1   4    0.22    0.05
  -1   1   4    0.18    0.04
  -1   1   4    0.17    0.04
   1   1  -4    0.19    0.05
   0  -1   4   85.10    1.87
   0  -1   4   83.09    1.85
   0  -1   4   86.49    2.40
   0  -1  -4   80.60    1.78
   0  -1  -4   80.46    1.79
   0  -1  -4   84.41    1.80
   0  -1   4   83.39    1.81
   0  -1  -4   79.27    1.81
   0  -1   4   82.15    1.84
   0  -1   4   82.65    1.83
   0   1   4   81.50    1.81
   0   1  -4   84.59    2.39
   0   1   4   78.63    1.77
   0   1   4   79.21    1.82
   0   1   4   81.40    1.85
   0   1  -4   86.98    1.85
   0   1  -4   83.46    1.83
   0   1  -4   80.76    1.83
   0   1  -4   84.05    1.87
   0   1  -4   84.66    1.81
   0   1   4   82.69    1.79
  -1  -1  -4    4.31    0.15
   1  -1   4    4.30    0.17
  -1  -1  -4    4.21    0.17
  -1  -1  -4    4.23    0.17
   1  -1   4    4.20    0.21
   1  -1   4    4.35    0.19
  -1  -1  -4    4.21    0.16
   1  -1   4    4.20    0.19
  -1   1  -4    4.63    0.19
  -1   1  -4    4.13    0.16
  -1   1  -4    4.28    0.19
   1   1   4    4.29    0.17
  -1   1  -4    4.27    0.19
   1   1   4    4.36    0.16
  -1   1  -4    4.42    0.22
   1   1   4    4.22    0.15
   2  -1   4    0.15    0.06
   2  -1   4    0.03    0.07
  -2  -1  -4    0.12    0.06
  -2  -1  -4    0.07    0.06
   2  -1   4    0.34    0.09
  -2  -1  -4    0.12    0.06
   2  -1   4    0.14    0.06
  -2   1  -4    0.14    0.09
  -2   1  -4    0.18    0.06
   2   1   4    0.11    0.07
   2   1   4    0.11    0.06
  -2   1  -4    0.03    0.05
   2   1   4    0.15    0.06
   3  -1   4    2.17    0.15
   3  -1   4    2.19    0.14
   3  -1   4    2.36    0.16
  -3  -1  -4    2.33    0.14
   3  -1   4    2.37    0.16
  -3  -1  -4    2.16    0.15
  -3  -1  -4    2.25    0.15
   3   1   4    2.05    0.13
   3   1   4    2.00    0.14
  -3   1  -4    2.33    0.15
   3   1   4    2.33    0.16
  -3   1  -4    2.27    0.15
  -3   1  -4    2.38    0.18
  -4  -1  -4   11.09    0.37
  -4  -1  -4   10.59    0.38
   4  -1   4   10.62    0.38
  -4  -1  -4   11.05    0.37
   4  -1   4   11.64    0.39
   4   1   4   11.02    0.40
  -4   1  -4   10.70    0.40
  -4   1  -4   11.13    0.38
   4   1   4   11.13    0.37
  -5  -1  -4   27.89    0.77
  -5  -1  -4   28.71    0.80
   5  -1   4   28.46    0.78
  -5  -1  -4   28.43    0.78
   5   1   4   28.71    0.81
  -5   1  -4   28.35    0.79
   5   1   4   28.89    0.78
  -5   1  -4   29.12    0.83
   6  -1   4    0.52    0.12
  -6  -1  -4    0.37    0.11
  -6  -1  -4    0.40    0.13
   6   1   4    0.12    0.10
  -6   1  -4    0.26    0.09
  -6   1  -4    0.17    0.14
   7  -1   4   16.00    0.60
  -7  -1  -4   15.75    0.58
  -7  -1  -4   16.18    0.56
   7  -1   4   16.76    0.57
  -7   1  -4   15.13    0.55
   7   1   4   15.44    0.55
   7   1   4   16.24    0.74
  -7   1  -4   16.91    0.61
  -8  -1  -4    0.41    0.16
   8  -1   4    0.47    0.16
  -8  -1  -4    0.59    0.16
   8  -1   4    0.49    0.12
   8   1   4    0.43    0.19
   8   1   4    0.53    0.16
  -8   1  -4    0.53    0.18
  -8   1  -4    0.67    0.16
  -9  -1  -4    7.23    0.40
  -9  -1  -4    6.52    0.41
   9  -1   4    6.56    0.41
   9  -1   4    6.90    0.39
  -9   1  -4    6.68    0.39
   9   1   4    7.36    0.39
  -9   1  -4    6.52    0.40
   9   1   4    7.40    0.51
 -10  -1  -4   44.35    1.29
  10  -1   4   46.11    1.33
 -10  -1  -4   44.21    1.31
  10  -1   4   44.28    1.47
 -10   1  -4   45.86    1.36
 -10   1  -4   46.01    1.30
  10   1   4   44.63    1.65
  10   1   4   45.25    1.30
 -11  -1  -4    1.91    0.29
  11  -1   4    1.58    0.23
  11  -1   4    2.97    0.36
 -11  -1  -4    2.45    0.33
 -11   1  -4    2.52    0.36
  11   1   4    2.89    0.35
 -11   1  -4    2.21    0.31
  11   1   4    1.75    0.32
 -12  -1  -4    8.44    0.54
 -12  -1  -4    8.11    0.50
  12  -1   4    8.28    0.55
  12   1   4    7.43    0.64
 -12   1  -4   10.04    0.59
  12   1   4    7.99    0.53
 -12   1  -4    8.31    0.52
 -13  -1  -4    0.29    0.22
 -13  -1  -4    0.20    0.20
  13  -1   4   -0.06    0.22
 -13   1  -4    0.17    0.24
  13   1   4    0.21    0.22
 -13   1  -4    0.23    0.21
  13   1   4    0.08    0.16
 -14  -1  -4   -0.01    0.22
  14  -1   4    0.02    0.24
 -14  -1  -4   -0.23    0.19
 -14   1  -4   -0.03    0.22
 -14   1  -4    0.05    0.19
  14   1   4    0.01    0.24
 -15  -1  -4    0.14    0.18
 -15  -1  -4    0.46    0.26
  15  -1   4   -0.13    0.17
 -15   1  -4    0.30    0.24
 -15   1  -4    0.10    0.20
 -16  -1  -4    1.57    0.40
  16  -1   4    1.35    0.38
 -16  -1  -4    1.29    0.35
 -16   1  -4    1.66    0.38
 -16   1  -4    0.95    0.31
 -17  -2   4    0.65    0.29
  17  -2  -4    1.17    0.40
 -17  -2   4    1.21    0.37
 -17   2   4    0.74    0.35
  17   2  -4    0.81    0.35
 -16  -2   4    0.62    0.25
 -16  -2   4    0.89    0.28
 -16   2   4    0.19    0.23
 -16   2   4    0.72    0.29
  16   2  -4    0.59    0.26
 -15  -2   4   -0.04    0.18
 -15  -2   4    0.13    0.24
 -15   2   4    0.03    0.22
  15   2  -4    0.04    0.25
  15   2  -4   -0.21    0.26
 -15   2   4   -0.41    0.17
 -14  -2   4    1.65    0.31
 -14  -2   4    1.05    0.27
 -14   2   4    1.13    0.26
 -14   2   4    0.98    0.27
  14   2  -4    0.84    0.29
  14   2  -4    1.16    0.33
 -13  -2   4    0.06    0.21
 -13  -2   4    0.00    0.13
  13   2  -4   -0.16    0.19
  13   2  -4    0.09    0.23
 -13   2   4   -0.09    0.18
 -13   2   4    0.04    0.16
 -12  -2   4    1.37    0.26
 -12  -2   4    1.29    0.27
 -12   2   4    1.55    0.26
  12   2  -4    1.80    0.29
 -12   2   4    1.81    0.28
  12   2  -4    1.67    0.34
 -11  -2   4    2.38    0.31
  11  -2  -4    2.02    0.23
 -11  -2   4    2.35    0.29
  11   2  -4    2.13    0.36
  11   2  -4    2.37    0.31
 -11   2   4    2.32    0.27
 -11   2   4    2.12    0.31
 -10  -2   4    0.97    0.21
 -10  -2   4    0.52    0.18
  10  -2  -4    0.67    0.15
 -10   2   4    0.64    0.17
  10   2  -4    0.80    0.19
 -10   2   4    0.87    0.22
  10   2  -4    0.79    0.26
  -9  -2   4    7.10    0.37
  -9  -2   4    7.14    0.36
   9  -2  -4    6.35    0.36
   9   2  -4    7.17    0.41
  -9   2   4    6.45    0.36
   9   2  -4    7.10    0.55
  -9   2   4    7.12    0.37
  -9   2   4    6.63    0.33
  -8  -2   4    1.15    0.18
  -8  -2   4    1.05    0.18
   8  -2  -4    1.05    0.15
  -8   2   4    1.12    0.18
   8   2  -4    1.02    0.19
   8   2  -4    0.67    0.22
  -8   2   4    1.20    0.16
  -8   2   4    0.72    0.13
  -7  -2   4    2.55    0.19
  -7  -2   4    2.22    0.22
   7  -2  -4    2.06    0.18
   7   2  -4    2.10    0.28
  -7   2   4    2.51    0.21
  -7   2   4    2.19    0.18
   7   2  -4    2.22    0.24
  -7   2   4    2.28    0.21
   6  -2  -4   18.36    0.54
  -6  -2   4   18.16    0.56
  -6  -2   4   17.72    0.57
  -6   2   4   17.74    0.65
  -6   2   4   18.23    0.53
   6   2  -4   17.86    0.59
  -6   2   4   17.94    0.56
   6   2  -4   18.65    0.83
  -5  -2   4   73.81    1.72
   5  -2  -4   75.60    1.70
  -5  -2   4   73.54    1.75
   5   2  -4   74.23    2.37
   5   2  -4   75.82    1.76
  -5   2   4   75.20    2.20
   5   2  -4   72.41    1.75
  -5   2   4   74.59    1.69
  -5   2   4   74.22    1.73
  -4  -2   4    0.41    0.09
   4  -2  -4    0.52    0.10
  -4  -2   4    0.29    0.09
   4  -2  -4    0.47    0.09
  -4  -2   4    0.44    0.11
   4  -2  -4    0.40    0.08
   4   2  -4    0.51    0.10
  -4   2   4    0.23    0.08
  -4   2   4    0.42    0.08
   4   2  -4    0.37    0.10
   4   2  -4    0.46    0.15
  -4   2   4    0.38    0.08
  -4   2   4    0.32    0.10
  -3  -2   4   -0.03    0.07
  -3  -2   4   -0.01    0.07
   3  -2  -4   -0.02    0.05
   3  -2  -4    0.04    0.07
   3  -2  -4    0.03    0.04
   3  -2  -4    0.06    0.05
  -3  -2   4    0.07    0.08
  -3  -2   4    0.04    0.07
   3   2  -4    0.02    0.06
  -3   2   4   -0.16    0.04
  -3   2   4   -0.02    0.04
   3   2  -4   -0.02    0.07
   3   2  -4   -0.13    0.09
   3   2  -4    0.03    0.05
  -3   2   4   -0.10    0.05
  -2  -2   4    0.78    0.10
   2  -2  -4    0.77    0.11
   2  -2  -4    0.82    0.08
  -2  -2   4    0.81    0.11
   2  -2  -4    0.90    0.07
  -2  -2   4    0.95    0.10
  -2  -2   4    0.74    0.15
   2  -2  -4    0.76    0.06
   2   2  -4    0.91    0.10
   2   2  -4    0.85    0.11
  -2   2   4    0.79    0.07
   2   2  -4    0.91    0.11
  -2   2   4    1.03    0.08
   2   2  -4    0.96    0.11
  -2   2   4    0.76    0.10
   2   2  -4    0.82    0.14
   1  -2  -4   83.00    1.93
  -1  -2   4   84.59    1.86
  -1  -2   4   81.02    1.83
  -1  -2   4   82.93    1.86
   1  -2  -4   83.96    1.79
   1  -2  -4   78.63    1.79
  -1  -2   4   85.75    1.94
   1  -2  -4   81.20    1.79
  -1  -2   4   87.21    2.49
   1   2  -4   84.48    1.83
  -1   2   4   84.52    1.78
  -1   2   4   81.98    1.77
   1   2  -4   86.98    2.49
  -1   2   4   82.10    1.92
   1   2  -4   84.82    1.86
  -1   2   4   81.09    1.80
   1   2  -4   85.77    1.92
   1   2  -4   78.91    1.92
   1   2  -4   83.32    1.86
   0  -2  -4    0.83    0.07
   0  -2  -4    0.80    0.06
   0  -2   4    1.16    0.12
   0  -2   4    1.10    0.11
   0  -2   4    1.05    0.14
   0  -2   4    0.87    0.11
   0  -2   4    0.95    0.10
   0  -2  -4    0.94    0.06
   0  -2   4    0.83    0.12
   0   2   4    0.99    0.06
   0   2  -4    1.25    0.11
   0   2   4    1.03    0.12
   0   2  -4    0.81    0.12
   0   2  -4    0.99    0.13
   0   2   4    0.94    0.07
   0   2  -4    1.25    0.12
   0   2  -4    0.92    0.09
   0   2  -4    1.18    0.12
   0   2   4    1.00    0.08
   0   2   4    1.06    0.07
  -1  -2  -4  102.66    2.25
   1  -2   4  108.63    3.02
  -1  -2  -4  105.71    2.27
   1  -2   4  104.11    2.36
   1  -2   4  105.06    2.32
  -1  -2  -4   92.33    2.24
   1  -2   4  105.81    2.41
   1  -2   4  105.05    2.29
  -1   2  -4  105.59    2.37
   1   2   4  102.66    2.29
   1   2   4  105.28    2.25
   1   2   4  103.78    2.41
  -1   2  -4  106.08    2.31
  -1   2  -4  111.65    2.40
  -1   2  -4  106.88    2.33
   1   2   4  104.88    2.24
  -1   2  -4  106.71    2.29
  -1   2  -4  103.29    3.01
  -2  -2  -4   49.48    1.14
   2  -2   4   48.65    1.22
   2  -2   4   50.31    1.19
   2  -2   4   49.43    1.17
   2  -2   4   48.32    1.23
   2  -2   4   51.21    1.49
  -2  -2  -4   48.04    1.15
  -2  -2  -4   50.43    1.13
  -2   2  -4   50.69    1.18
   2   2   4   50.07    1.13
   2   2   4   50.40    1.14
  -2   2  -4   49.46    1.48
  -2   2  -4   51.01    1.23
  -2   2  -4   51.65    1.20
   2   2   4   50.09    1.17
  -2   2  -4   50.97    1.16
   3  -2   4   43.79    1.30
  -3  -2  -4   44.05    1.06
  -3  -2  -4   43.99    1.04
   3  -2   4   43.55    1.07
   3  -2   4   44.50    1.09
  -3  -2  -4   44.72    1.04
  -3   2  -4   44.58    1.29
  -3   2  -4   41.21    1.06
   3   2   4   44.85    1.05
   3   2   4   43.40    1.03
  -3   2  -4   44.43    1.12
   3   2   4   45.63    1.08
   4  -2   4    9.23    0.33
  -4  -2  -4    8.94    0.32
  -4  -2  -4    9.36    0.33
   4  -2   4    9.40    0.36
  -4  -2  -4    9.34    0.34
   4  -2   4    9.49    0.35
  -4   2  -4    9.23    0.38
   4   2   4    9.10    0.33
  -4   2  -4    9.19    0.35
   4   2   4    9.79    0.36
  -5  -2  -4    0.56    0.12
   5  -2   4    0.46    0.12
  -5  -2  -4    0.36    0.10
  -5  -2  -4    0.43    0.11
   5  -2   4    0.35    0.05
   5  -2   4    0.71    0.14
  -5   2  -4    0.25    0.12
  -5   2  -4    0.60    0.12
   5   2   4    0.65    0.13
   5   2   4    0.39    0.10
   6  -2   4    8.36    0.26
  -6  -2  -4    8.43    0.35
   6  -2   4    7.53    0.26
  -6  -2  -4    8.12    0.36
   6  -2   4    8.30    0.37
  -6  -2  -4    7.80    0.34
   6   2   4    8.88    0.36
  -6   2  -4    8.19    0.40
  -6   2  -4    8.87    0.36
   7  -2   4    4.74    0.30
   7  -2   4    3.52    0.14
  -7  -2  -4    4.34    0.26
  -7  -2  -4    4.62    0.29
  -7   2  -4    4.45    0.32
   7   2   4    4.31    0.27
  -7   2  -4    4.59    0.29
   7   2   4    4.28    0.41
  -8  -2  -4   16.41    0.61
   8  -2   4   16.54    0.62
  -8  -2  -4   16.00    0.59
  -8   2  -4   17.19    0.66
  -8   2  -4   15.30    0.57
   8   2   4   16.38    0.59
   8   2   4   16.43    0.84
  -9  -2  -4    9.31    0.45
  -9  -2  -4    8.95    0.46
   9  -2   4    8.54    0.44
  -9   2  -4    8.66    0.47
   9   2   4    9.09    0.46
   9   2   4    9.05    0.64
  -9   2  -4    8.91    0.45
 -10  -2  -4    4.01    0.35
 -10  -2  -4    3.95    0.34
  10  -2   4    4.76    0.39
 -10   2  -4    4.10    0.35
 -10   2  -4    3.49    0.38
  10   2   4    3.14    0.42
  10   2   4    4.50    0.36
  11  -2   4    3.26    0.38
 -11  -2  -4    2.48    0.31
 -11  -2  -4    3.46    0.37
  11   2   4    2.61    0.41
 -11   2  -4    2.68    0.31
  11   2   4    3.06    0.34
 -11   2  -4    2.78    0.36
 -12  -2  -4    4.08    0.41
 -12  -2  -4    4.24    0.42
  12  -2   4    3.90    0.42
 -12   2  -4    4.08    0.44
 -12   2  -4    4.15    0.40
  12   2   4    3.27    0.46
  12   2   4    3.40    0.38
 -13  -2  -4   -0.06    0.18
 -13  -2  -4    0.08    0.20
  13  -2   4    0.55    0.27
 -13   2  -4    0.04    0.18
 -13   2  -4    0.47    0.25
  13   2   4    0.10    0.24
  14  -2   4    0.46    0.27
 -14  -2  -4   -0.16    0.19
 -14  -2  -4   -0.01    0.22
  14   2   4    0.08    0.24
 -14   2  -4    0.07    0.25
 -14   2  -4    0.24    0.22
  15  -2   4    0.11    0.27
 -15  -2  -4   -0.16    0.21
 -15  -2  -4    0.02    0.25
 -15   2  -4    0.03    0.25
 -15   2  -4    0.14    0.23
  16  -2   4    0.08    0.23
 -16  -2  -4    0.22    0.26
 -16   2  -4    0.07    0.24
 -16   2  -4    0.00    0.29
 -16  -3   4   -0.11    0.25
 -16  -3   4    0.65    0.28
  16   3  -4    0.26    0.37
 -16   3   4    0.53    0.30
  16   3  -4    0.19    0.29
 -15  -3   4    1.93    0.37
 -15  -3   4    2.13    0.36
  15   3  -4    2.43    0.41
  15   3  -4    1.66    0.42
 -15   3   4    2.64    0.41
 -14  -3   4    0.15    0.21
 -14  -3   4    0.19    0.21
  14   3  -4    0.37    0.26
 -14   3   4    0.63    0.27
  14   3  -4    0.56    0.33
 -13  -3   4    2.14    0.34
 -13  -3   4    2.48    0.35
  13   3  -4    2.21    0.44
 -13   3   4    2.28    0.30
 -13   3   4    2.51    0.36
  13   3  -4    2.54    0.37
 -12  -3   4   -0.01    0.18
 -12  -3   4    0.47    0.21
 -12   3   4    0.27    0.21
  12   3  -4    0.01    0.19
 -12   3   4    0.23    0.17
  12   3  -4    0.57    0.29
 -11  -3   4    7.86    0.45
 -11  -3   4    7.81    0.47
 -11   3   4    7.54    0.47
  11   3  -4    7.32    0.48
 -11   3   4    7.68    0.43
  11   3  -4    8.43    0.72
 -10  -3   4    3.19    0.33
 -10  -3   4    3.39    0.32
  10   3  -4    2.48    0.42
 -10   3   4    3.54    0.35
  10   3  -4    3.23    0.34
 -10   3   4    3.09    0.29
  -9  -3   4    2.14    0.25
  -9  -3   4    2.41    0.27
   9   3  -4    2.21    0.28
  -9   3   4    2.56    0.25
   9   3  -4    2.16    0.37
  -9   3   4    2.03    0.26
  -8  -3   4    0.67    0.15
  -8  -3   4    0.62    0.16
  -8   3   4    0.80    0.17
  -8   3   4    0.67    0.12
   8   3  -4    0.81    0.18
  -8   3   4    0.72    0.14
   8   3  -4    0.46    0.22
  -7  -3   4    0.52    0.14
   7  -3  -4    0.43    0.11
  -7  -3   4    0.32    0.12
   7   3  -4    0.40    0.21
   7   3  -4    0.57    0.15
  -7   3   4    0.34    0.10
  -7   3   4    0.58    0.14
  -7   3   4    0.26    0.10
  -6  -3   4   10.73    0.41
  -6  -3   4   10.43    0.40
   6  -3  -4   10.88    0.38
   6  -3  -4   10.22    0.44
   6   3  -4   11.46    0.47
   6   3  -4   11.09    0.64
  -6   3   4   10.26    0.36
   6   3  -4   10.70    0.43
  -6   3   4   10.77    0.40
  -6   3   4   10.78    0.45
  -5  -3   4    2.52    0.18
   5  -3  -4    2.36    0.16
  -5  -3   4    2.03    0.18
   5  -3  -4    2.32    0.21
   5   3  -4    1.99    0.20
  -5   3   4    2.18    0.14
  -5   3   4    2.30    0.21
   5   3  -4    2.07    0.18
   5   3  -4    1.59    0.26
  -5   3   4    2.18    0.17
   4  -3  -4    0.11    0.05
  -4  -3   4    0.12    0.08
   4  -3  -4   -0.04    0.09
  -4  -3   4    0.02    0.07
  -4  -3   4    0.06    0.08
   4   3  -4    0.10    0.08
  -4   3   4    0.16    0.05
   4   3  -4    0.29    0.15
  -4   3   4    0.12    0.06
   4   3  -4   -0.08    0.07
  -3  -3   4   21.40    0.58
   3  -3  -4   20.94    0.66
  -3  -3   4   21.24    0.60
   3  -3  -4   22.59    0.53
  -3  -3   4   20.73    0.58
   3  -3  -4   21.18    0.54
  -3   3   4   21.68    0.52
  -3   3   4   21.66    0.55
   3   3  -4   22.57    0.91
   3   3  -4   21.05    0.60
   3   3  -4   22.17    0.60
  -3   3   4   21.66    0.52
   2  -3  -4    1.96    0.19
   2  -3  -4    2.00    0.09
  -2  -3   4    1.97    0.15
  -2  -3   4    1.94    0.14
  -2  -3   4    1.93    0.14
   2  -3  -4    2.04    0.10
   2   3  -4    1.89    0.14
  -2   3   4    1.99    0.10
   2   3  -4    1.63    0.22
  -2   3   4    2.00    0.08
   2   3  -4    2.40    0.16
   2   3  -4    1.78    0.18
  -2   3   4    1.99    0.08
  -1  -3   4    4.46    0.21
   1  -3  -4    4.78    0.13
  -1  -3   4    4.59    0.20
  -1  -3   4    4.92    0.26
   1  -3  -4    4.46    0.25
  -1  -3   4    4.49    0.19
  -1  -3   4    4.95    0.34
   1  -3  -4    4.33    0.12
   1   3  -4    4.75    0.25
  -1   3   4    4.62    0.13
   1   3  -4    4.55    0.20
   1   3  -4    4.94    0.32
   1   3  -4    4.98    0.22
   0  -3   4    0.81    0.13
   0  -3   4    0.74    0.15
   0  -3   4    0.77    0.10
   0  -3  -4    0.80    0.05
   0  -3  -4    0.65    0.04
   0  -3   4    1.48    0.14
   0  -3  -4    0.76    0.12
   0  -3   4    0.76    0.10
   0   3  -4    0.88    0.14
   0   3  -4    0.62    0.10
   0   3  -4    0.46    0.13
   0   3   4    0.65    0.06
   0   3  -4    0.72    0.11
   1  -3   4   35.75    0.98
  -1  -3  -4   33.57    0.80
   1  -3   4   35.29    0.87
  -1  -3  -4   36.49    0.80
   1  -3   4   36.35    0.90
   1  -3   4   38.01    1.19
   1   3   4   36.89    0.80
   1   3   4   35.12    0.83
  -1   3  -4   35.30    0.93
  -1   3  -4   37.25    0.89
  -1   3  -4   35.31    0.89
   1   3   4   35.59    0.79
  -1   3  -4   35.82    1.18
   2  -3   4   22.38    0.79
   2  -3   4   21.96    0.69
  -2  -3  -4   23.09    0.55
   2  -3   4   22.63    0.61
  -2  -3  -4   22.41    0.56
   2  -3   4   22.46    0.63
   2   3   4   22.76    0.55
  -2   3  -4   23.31    0.79
  -2   3  -4   23.56    0.67
  -2   3  -4   22.61    0.62
   2   3   4   22.42    0.58
   2   3   4   23.19    0.56
  -2   3  -4   23.35    0.63
   3  -3   4   27.78    0.76
   3  -3   4   28.15    0.74
   3  -3   4   28.13    0.90
  -3  -3  -4   26.89    0.69
  -3  -3  -4   27.82    0.70
   3  -3   4   27.49    0.82
  -3  -3  -4   27.66    0.69
   3   3   4   27.54    0.69
   3   3   4   28.22    0.73
  -3   3  -4   29.10    0.75
  -3   3  -4   27.95    0.89
  -3   3  -4   28.07    0.79
   4  -3   4    1.26    0.17
   4  -3   4    1.18    0.15
  -4  -3  -4    1.66    0.14
  -4  -3  -4    1.16    0.13
   4  -3   4    1.02    0.15
  -4  -3  -4    1.27    0.14
   4   3   4    1.27    0.15
  -4   3  -4    1.18    0.15
   4   3   4    1.18    0.14
  -4   3  -4    1.18    0.12
  -4   3  -4    1.23    0.18
  -5  -3  -4    2.79    0.19
  -5  -3  -4    3.35    0.21
   5  -3   4    2.43    0.21
  -5  -3  -4    2.96    0.19
   5  -3   4    2.76    0.23
   5  -3   4    3.11    0.23
   5   3   4    2.94    0.22
  -5   3  -4    2.87    0.21
  -5   3  -4    2.72    0.26
   5   3   4    2.91    0.20
   6  -3   4    0.44    0.14
  -6  -3  -4    0.34    0.11
  -6  -3  -4    0.67    0.13
  -6  -3  -4    0.51    0.12
   6   3   4    0.47    0.20
  -6   3  -4    0.18    0.14
   6   3   4    0.49    0.12
   6   3   4    0.16    0.12
  -6   3  -4    0.72    0.14
  -7  -3  -4    4.56    0.28
   7  -3   4    4.17    0.30
  -7  -3  -4    5.10    0.29
  -7   3  -4    4.87    0.30
   7   3   4    4.57    0.28
   7   3   4    4.58    0.44
  -7   3  -4    4.56    0.33
   8  -3   4   25.47    0.81
  -8  -3  -4   25.12    0.77
  -8  -3  -4   24.48    0.78
   8   3   4   24.66    1.16
   8   3   4   24.81    0.78
  -8   3  -4   23.58    0.77
  -8   3  -4   22.61    0.81
  -9  -3  -4    5.53    0.36
  -9  -3  -4    5.86    0.36
   9  -3   4    5.94    0.41
  -9   3  -4    5.92    0.42
   9   3   4    4.87    0.35
  -9   3  -4    5.54    0.37
   9   3   4    5.41    0.58
 -10  -3  -4    5.57    0.39
  10  -3   4    4.54    0.39
 -10  -3  -4    5.02    0.37
 -10   3  -4    4.80    0.36
 -10   3  -4    3.96    0.40
  10   3   4    3.93    0.51
 -11  -3  -4    0.66    0.21
  11  -3   4    0.82    0.21
 -11  -3  -4    1.02    0.25
 -11   3  -4    0.71    0.25
  11   3   4    0.73    0.30
 -11   3  -4    0.66    0.19
 -12  -3  -4    0.37    0.20
 -12  -3  -4    0.30    0.21
  12  -3   4    0.11    0.20
  12   3   4    0.12    0.27
 -12   3  -4    0.14    0.22
 -12   3  -4    0.47    0.18
  13  -3   4    1.61    0.32
 -13  -3  -4    2.29    0.35
 -13  -3  -4    1.84    0.32
  13   3   4    1.46    0.39
 -13   3  -4    1.59    0.27
 -13   3  -4    1.58    0.31
  14  -3   4    0.06    0.20
 -14  -3  -4   -0.02    0.20
  14   3   4    0.00    0.27
 -14   3  -4   -0.05    0.19
 -14   3  -4    0.17    0.21
  15  -3   4    0.17    0.25
 -15  -3  -4    0.11    0.22
  15   3   4    0.16    0.27
 -15   3  -4   -0.04    0.25
  16   4  -4   -0.06    0.33
 -15  -4   4    1.34    0.31
  15   4  -4    0.88    0.42
 -15   4   4    0.44    0.27
 -14  -4   4   -0.31    0.18
 -14   4   4   -0.06    0.23
  14   4  -4   -0.08    0.28
 -13  -4   4    0.03    0.19
 -13  -4   4    0.07    0.21
  13   4  -4   -0.03    0.28
 -13   4   4   -0.51    0.19
  13   4  -4   -0.13    0.20
 -12  -4   4    1.95    0.30
 -12  -4   4    1.59    0.28
 -12   4   4    1.90    0.32
  12   4  -4    1.89    0.44
  12   4  -4    1.67    0.30
 -11  -4   4    0.13    0.18
  11  -4  -4    0.44    0.22
 -11  -4   4    0.01    0.17
  11   4  -4   -0.02    0.16
 -11   4   4    0.24    0.21
  11   4  -4    0.14    0.20
 -10  -4   4    0.89    0.22
  10  -4  -4    0.75    0.22
 -10  -4   4    0.97    0.21
 -10   4   4    0.66    0.17
 -10   4   4    1.14    0.23
  10   4  -4    0.66    0.21
  10   4  -4    1.12    0.34
  -9  -4   4    0.19    0.15
   9  -4  -4    0.08    0.16
  -9  -4   4    0.14    0.11
  -9   4   4    0.14    0.15
  -9   4   4    0.23    0.12
   9   4  -4    0.28    0.26
   9   4  -4    0.36    0.17
   8  -4  -4    0.02    0.09
  -8  -4   4   -0.06    0.11
   8  -4  -4   -0.14    0.13
  -8  -4   4    0.03    0.12
   8   4  -4   -0.25    0.10
  -8   4   4   -0.08    0.11
   8   4  -4   -0.09    0.14
  -8   4   4   -0.05    0.09
   7  -4  -4    0.67    0.12
   7  -4  -4    0.31    0.15
  -7  -4   4    0.36    0.14
  -7  -4   4    0.72    0.15
  -7   4   4    0.49    0.12
   7   4  -4    0.27    0.18
   7   4  -4    0.36    0.15
  -7   4   4    0.55    0.14
  -7   4   4    0.60    0.12
  -6  -4   4    0.32    0.12
  -6  -4   4    0.36    0.12
   6  -4  -4    0.40    0.13
   6  -4  -4    0.34    0.09
   6   4  -4    0.24    0.21
  -6   4   4    0.29    0.11
   6   4  -4    0.40    0.14
  -6   4   4    0.39    0.12
   6   4  -4    0.59    0.15
  -6   4   4    0.53    0.10
  -5  -4   4    0.51    0.13
   5  -4  -4    0.57    0.16
  -5  -4   4    0.50    0.12
   5  -4  -4    0.50    0.09
  -5   4   4    0.44    0.10
   5   4  -4    0.16    0.17
  -5   4   4    0.57    0.09
   5   4  -4    0.66    0.13
   5   4  -4    0.45    0.13
   4  -4  -4    5.67    0.35
  -4  -4   4    6.03    0.28
  -4  -4   4    6.19    0.27
   4  -4  -4    6.82    0.23
   4   4  -4    6.12    0.29
  -4   4   4    5.91    0.20
   4   4  -4    5.87    0.29
   4   4  -4    5.91    0.47
  -4   4   4    5.81    0.24
  -3  -4   4   68.87    1.65
   3  -4  -4   70.58    1.56
  -3  -4   4   70.92    1.67
   3  -4  -4   70.46    1.57
   3  -4  -4   71.31    1.83
  -3  -4   4   70.03    1.64
  -3   4   4   71.09    1.53
   3   4  -4   71.54    1.67
   3   4  -4   74.34    2.39
  -3   4   4   73.62    1.60
   3   4  -4   72.42    1.68
  -3   4   4   73.44    1.54
  -2  -4   4    4.10    0.21
   2  -4  -4    3.82    0.11
   2  -4  -4    4.11    0.12
  -2  -4   4    4.50    0.23
  -2  -4   4    3.91    0.20
   2  -4  -4    3.97    0.27
   2   4  -4    4.25    0.39
   2   4  -4    4.43    0.22
   2   4  -4    3.90    0.26
  -2   4   4    4.09    0.14
   2   4  -4    3.97    0.22
  -1  -4   4    0.60    0.10
  -1  -4   4    0.43    0.14
  -1  -4   4    0.52    0.10
  -1  -4   4    0.46    0.10
   1  -4  -4    0.30    0.13
   1   4  -4    0.77    0.19
  -1   4   4    0.63    0.03
   1   4  -4    0.41    0.13
   1   4  -4    0.56    0.11
   1   4  -4    0.62    0.11
   0  -4   4    3.75    0.19
   0  -4   4    3.84    0.28
   0  -4   4    3.80    0.21
   0   4   4    3.43    0.10
   0   4  -4    3.63    0.24
   0   4  -4    4.24    0.34
   0   4  -4    4.02    0.20
   0   4  -4    3.75    0.20
   1  -4   4    4.05    0.22
  -1  -4  -4    4.32    0.12
   1  -4   4    3.98    0.21
   1  -4   4    3.72    0.26
  -1  -4  -4    4.22    0.12
  -1   4  -4    3.81    0.21
  -1   4  -4    3.77    0.25
  -1   4  -4    4.25    0.34
   1   4   4    3.59    0.14
  -1   4  -4    3.79    0.21
   2  -4   4    9.03    0.34
  -2  -4  -4    8.58    0.26
   2  -4   4    8.90    0.43
  -2  -4  -4    8.70    0.26
   2  -4   4    9.35    0.33
  -2   4  -4    8.65    0.33
  -2   4  -4    8.49    0.37
   2   4   4    8.55    0.25
  -2   4  -4    8.36    0.45
   2   4   4    8.53    0.25
  -2   4  -4    9.16    0.33
   2   4   4    8.24    0.28
   3  -4   4   63.11    1.68
   3  -4   4   64.26    1.55
   3  -4   4   65.92    1.52
  -3  -4  -4   63.29    1.43
  -3  -4  -4   65.34    1.46
   3   4   4   64.29    1.50
  -3   4  -4   65.13    1.52
  -3   4  -4   64.13    1.59
  -3   4  -4   65.21    1.55
  -3   4  -4   64.00    1.96
   4  -4   4    3.08    0.22
   4  -4   4    3.15    0.22
  -4  -4  -4    2.18    0.15
  -4  -4  -4    2.70    0.18
   4  -4   4    3.27    0.28
  -4  -4  -4    2.72    0.18
  -4   4  -4    2.86    0.24
   4   4   4    2.28    0.19
  -4   4  -4    2.70    0.21
  -4   4  -4    3.18    0.21
   5  -4   4    8.26    0.37
  -5  -4  -4    8.37    0.32
  -5  -4  -4    8.50    0.32
   5  -4   4    8.66    0.43
   5  -4   4    8.46    0.37
  -5  -4  -4    8.66    0.33
   5   4   4    7.97    0.61
  -5   4  -4    8.14    0.29
  -5   4  -4    8.80    0.41
  -5   4  -4    8.44    0.35
   5   4   4    7.77    0.35
   6  -4   4    1.79    0.21
   6  -4   4    2.11    0.27
  -6  -4  -4    2.02    0.19
  -6  -4  -4    1.77    0.19
  -6  -4  -4    2.02    0.20
   6  -4   4    1.85    0.24
  -6   4  -4    2.34    0.26
   6   4   4    1.44    0.32
  -6   4  -4    1.93    0.21
   6   4   4    2.17    0.22
   7  -4   4    1.23    0.21
  -7  -4  -4    1.21    0.18
  -7  -4  -4    1.12    0.17
  -7  -4  -4    1.20    0.18
   7  -4   4    1.11    0.22
  -7   4  -4    1.29    0.24
   7   4   4    0.92    0.29
  -7   4  -4    1.45    0.20
  -8  -4  -4    2.17    0.25
  -8  -4  -4    2.00    0.23
   8  -4   4    2.56    0.33
   8  -4   4    2.00    0.26
  -8   4  -4    2.01    0.25
   8   4   4    1.77    0.38
  -8   4  -4    1.93    0.28
   9  -4   4    0.76    0.21
  -9  -4  -4    0.34    0.16
   9  -4   4    0.34    0.21
  -9  -4  -4    0.23    0.15
  -9   4  -4    0.59    0.22
  -9   4  -4    0.44    0.18
   9   4   4    0.06    0.25
 -10  -4  -4    0.22    0.16
 -10  -4  -4    0.24    0.18
  10  -4   4    0.27    0.19
 -10   4  -4    0.57    0.23
  10   4   4    0.42    0.30
 -10   4  -4    0.19    0.17
 -11  -4  -4   -0.15    0.15
  11  -4   4    0.07    0.20
 -11   4  -4   -0.16    0.14
 -11   4  -4   -0.10    0.20
  11   4   4    0.12    0.28
  12  -4   4    0.00    0.22
 -12  -4  -4    0.02    0.18
  12   4   4    0.28    0.31
 -12   4  -4    0.21    0.24
 -13  -4  -4    0.06    0.20
  13  -4   4   -0.23    0.21
  13   4   4    0.08    0.28
 -13   4  -4   -0.46    0.19
  14  -4   4    0.21    0.25
 -14  -4  -4    0.05    0.21
  14   4   4    0.27    0.34
 -14   4  -4    0.52    0.29
  15   4   4    0.41    0.33
  15  -5  -4    0.20    0.26
  15   5  -4    0.10    0.38
 -15   5   4    0.17    0.24
 -14  -5   4    0.16    0.22
  14  -5  -4    0.23    0.19
  14   5  -4    0.13    0.35
 -14   5   4    0.40    0.27
  13  -5  -4    0.65    0.28
 -13  -5   4    0.60    0.24
  13   5  -4    0.46    0.37
 -13   5   4    1.19    0.29
  12  -5  -4    1.01    0.26
 -12  -5   4    0.59    0.22
 -12   5   4    0.08    0.20
  12   5  -4    0.51    0.36
  11  -5  -4    3.36    0.42
 -11  -5   4    3.05    0.33
 -11   5   4    2.41    0.33
  11   5  -4    2.61    0.51
  10  -5  -4    0.82    0.22
 -10  -5   4    1.13    0.23
  10   5  -4    0.92    0.35
 -10   5   4    0.62    0.20
   9  -5  -4    0.33    0.20
  -9  -5   4    0.17    0.15
  -9  -5   4    0.31    0.16
  -9   5   4    0.39    0.18
   9   5  -4   -0.11    0.26
   9   5  -4    0.38    0.19
   8  -5  -4    0.86    0.24
  -8  -5   4    0.43    0.16
  -8  -5   4    1.04    0.20
   8   5  -4    0.54    0.33
  -8   5   4    0.80    0.18
   8   5  -4    0.86    0.19
  -7  -5   4    1.90    0.22
  -7  -5   4    1.86    0.22
   7  -5  -4    1.83    0.29
  -7   5   4    1.65    0.21
   7   5  -4    1.84    0.24
   7   5  -4    1.46    0.37
  -6  -5   4    0.15    0.12
  -6  -5   4    0.19    0.12
   6  -5  -4    0.24    0.09
   6  -5  -4    0.09    0.16
  -6  -5   4    0.13    0.11
  -6   5   4    0.09    0.10
   6   5  -4    0.09    0.12
   6   5  -4    0.12    0.21
  -6   5   4    0.14    0.07
  -5  -5   4   18.22    0.57
  -5  -5   4   18.47    0.57
   5  -5  -4   17.98    0.70
   5   5  -4   18.48    0.60
  -5   5   4   17.75    0.47
   5   5  -4   17.60    0.95
  -5   5   4   18.01    0.53
   5   5  -4   18.21    0.60
   4  -5  -4    0.05    0.14
   4  -5  -4    0.11    0.06
   4  -5  -4    0.00    0.05
  -4  -5   4   -0.08    0.08
  -4  -5   4    0.04    0.09
  -4   5   4    0.08    0.04
   4   5  -4    0.32    0.21
  -4   5   4    0.05    0.07
   4   5  -4    0.02    0.09
   4   5  -4   -0.02    0.10
  -3  -5   4    5.11    0.26
  -3  -5   4    4.73    0.23
   3  -5  -4    4.46    0.34
  -3  -5   4    4.81    0.24
   3  -5  -4    4.65    0.15
   3  -5  -4    4.47    0.15
   3   5  -4    5.12    0.25
   3   5  -4    4.87    0.26
  -3   5   4    4.93    0.18
   3   5  -4    4.10    0.42
   3   5  -4    4.76    0.31
  -2  -5   4    4.67    0.23
  -2  -5   4    4.47    0.24
   2  -5  -4    4.86    0.35
  -2  -5   4    4.17    0.21
   2   5  -4    4.64    0.30
   2   5  -4    5.22    0.25
   2   5  -4    5.20    0.47
   2   5  -4    4.48    0.24
  -2   5   4    4.66    0.13
  -1  -5   4   -0.05    0.08
   1  -5  -4   -0.02    0.10
  -1  -5   4    0.03    0.08
   1   5  -4    0.03    0.14
   1   5  -4    0.05    0.08
   1   5  -4    0.35    0.13
   1   5  -4   -0.11    0.07
   0  -5   4    0.33    0.13
   0  -5   4    0.36    0.09
   0  -5   4    0.36    0.10
   0   5  -4    0.37    0.10
   0   5  -4    0.26    0.09
   0   5  -4    0.49    0.17
   0   5  -4    0.43    0.13
   1  -5   4    0.69    0.12
   1  -5   4    0.62    0.18
   1  -5   4    0.59    0.11
  -1   5  -4    0.60    0.11
  -1   5  -4    0.65    0.12
  -1   5  -4    0.48    0.16
   1   5   4    0.47    0.06
  -1   5  -4    0.53    0.14
   2  -5   4    1.40    0.24
   2  -5   4    1.55    0.17
   2  -5   4    1.41    0.15
  -2  -5  -4    1.49    0.08
  -2  -5  -4    1.33    0.08
  -2   5  -4    1.39    0.19
   2   5   4    1.33    0.11
  -2   5  -4    1.26    0.20
  -2   5  -4    1.68    0.17
  -2   5  -4    1.39    0.15
   3  -5   4   14.96    0.64
  -3  -5  -4   15.76    0.42
  -3  -5  -4   15.68    0.42
   3  -5   4   16.02    0.50
   3  -5   4   15.95    0.52
   3   5   4   14.72    0.40
  -3   5  -4   15.43    0.49
   3   5   4   14.21    0.82
  -3   5  -4   15.64    0.66
   3   5   4   15.72    0.46
  -3   5  -4   15.07    0.54
  -3   5  -4   16.07    0.52
   4  -5   4    0.12    0.11
   4  -5   4    0.29    0.12
   4  -5   4    0.05    0.10
  -4  -5  -4    0.10    0.07
  -4  -5  -4    0.01    0.07
  -4  -5  -4    0.06    0.05
  -4   5  -4    0.36    0.15
   4   5   4    0.02    0.20
  -4   5  -4    0.15    0.09
  -4   5  -4    0.13    0.11
   4   5   4    0.05    0.07
   4   5   4    0.00    0.09
  -4   5  -4   -0.05    0.11
   5  -5   4    3.03    0.26
   5  -5   4    3.54    0.31
   5  -5   4    3.36    0.26
  -5  -5  -4    3.35    0.21
  -5  -5  -4    3.31    0.20
  -5   5  -4    2.93    0.29
  -5   5  -4    2.87    0.21
   5   5   4    2.89    0.41
  -5   5  -4    2.78    0.22
   5   5   4    2.99    0.20
  -6  -5  -4    3.42    0.24
   6  -5   4    3.41    0.29
   6  -5   4    3.86    0.39
  -6   5  -4    3.63    0.34
  -6   5  -4    3.72    0.26
   6   5   4    3.41    0.48
   7  -5   4    5.26    0.37
  -7  -5  -4    4.23    0.28
   7  -5   4    4.97    0.42
  -7   5  -4    4.34    0.30
  -7   5  -4    4.66    0.37
   7   5   4    3.68    0.52
   8  -5   4    2.53    0.35
  -8  -5  -4    2.25    0.25
   8  -5   4    2.36    0.28
  -8   5  -4    2.44    0.31
   8   5   4    2.08    0.40
   9  -5   4    4.31    0.37
   9  -5   4    3.95    0.44
  -9  -5  -4    4.19    0.32
  -9   5  -4    4.77    0.40
   9   5   4    3.72    0.56
  10  -5   4   -0.04    0.19
  10  -5   4    0.27    0.20
 -10  -5  -4   -0.15    0.15
  10   5   4    0.13    0.29
 -10   5  -4    0.22    0.22
 -11  -5  -4    0.73    0.22
  11  -5   4    0.53    0.23
  11  -5   4    0.53    0.26
  11   5   4    0.27    0.33
 -11   5  -4    0.94    0.28
 -12  -5  -4    0.72    0.21
  12  -5   4    1.31    0.29
  12  -5   4    1.01    0.30
 -12   5  -4    1.06    0.29
  12   5   4    0.76    0.40
 -13  -5  -4    0.49    0.23
  13  -5   4    0.58    0.28
  13  -5   4    0.53    0.28
  13   5   4    0.43    0.38
 -13   5  -4    0.68    0.28
 -14  -5  -4    1.15    0.29
  14  -5   4    1.86    0.41
  14  -5   4    2.02    0.38
 -14   5  -4    1.45    0.38
  14   5   4    0.65    0.41
  14  -6  -4    0.21    0.24
 -14   6   4    0.20    0.23
  14   6  -4    0.04    0.38
 -13  -6   4    0.21    0.21
  13  -6  -4    0.23    0.27
 -13   6   4   -0.07    0.17
  13   6  -4    0.11    0.38
 -12  -6   4   -0.17    0.18
  12  -6  -4   -0.04    0.17
 -12   6   4   -0.26    0.16
  12   6  -4    0.51    0.37
  11  -6  -4    0.74    0.26
 -11  -6   4    1.13    0.25
  11   6  -4    1.01    0.42
 -11   6   4    0.89    0.24
  10  -6  -4    0.17    0.22
 -10  -6   4   -0.12    0.14
  10   6  -4    0.04    0.29
 -10   6   4    0.16    0.17
   9  -6  -4   -0.04    0.20
  -9  -6   4    0.23    0.16
  -9   6   4   -0.13    0.14
   9   6  -4    0.15    0.31
  -8  -6   4    0.50    0.18
   8  -6  -4    0.62    0.25
   8   6  -4    0.50    0.34
  -8   6   4    0.58    0.17
  -7  -6   4    0.03    0.13
   7  -6  -4    0.28    0.21
  -7   6   4    0.16    0.13
   7   6  -4    0.13    0.22
   6  -6  -4    1.87    0.30
  -6  -6   4    2.20    0.23
   6  -6  -4    1.97    0.18
   6   6  -4    1.50    0.39
  -6   6   4    1.58    0.24
  -6   6   4    1.94    0.19
  -5  -6   4    6.30    0.31
   5  -6  -4    6.11    0.24
   5  -6  -4    6.68    0.47
  -5   6   4    5.49    0.43
  -5   6   4    5.64    0.26
   5   6  -4    5.88    0.64
   4  -6  -4    2.55    0.11
  -4  -6   4    2.79    0.21
   4  -6  -4    2.92    0.35
   4  -6  -4    2.57    0.12
  -4   6   4    2.41    0.15
   4   6  -4    2.89    0.30
   4   6  -4    2.71    0.42
  -3  -6   4    0.69    0.13
   3  -6  -4    0.47    0.17
  -3   6   4    0.78    0.07
  -3   6   4    0.60    0.07
   3   6  -4    0.35    0.25
   3   6  -4    0.63    0.18
   2  -6  -4    2.22    0.31
  -2  -6   4    2.08    0.18
   2   6  -4    2.01    0.24
   2   6  -4    2.03    0.34
  -1  -6   4    2.84    0.20
   1  -6  -4    2.98    0.35
  -1  -6   4    3.02    0.19
  -1   6   4    2.36    0.34
   1   6  -4    2.75    0.38
   1   6  -4    3.00    0.26
   0  -6   4    1.06    0.15
   0  -6   4    1.21    0.14
   0  -6   4    1.15    0.25
   0   6   4    1.02    0.26
   0   6  -4    1.19    0.26
   0   6  -4    1.05    0.18
   1  -6   4    1.43    0.17
   1  -6   4    1.28    0.15
   1  -6   4    1.31    0.26
   1   6   4    0.89    0.26
  -1   6  -4    1.00    0.23
  -1   6  -4    1.35    0.19
   2  -6   4    0.22    0.11
   2  -6   4    0.17    0.13
   2   6   4    0.00    0.20
  -2   6  -4    0.27    0.18
  -2   6  -4    0.01    0.13
   2   6   4    0.41    0.07
   3  -6   4    3.78    0.39
  -3  -6  -4    3.45    0.15
  -3  -6  -4    3.40    0.15
   3  -6   4    3.70    0.24
   3   6   4    2.48    0.42
  -3   6  -4    3.86    0.29
  -3   6  -4    3.54    0.37
  -4  -6  -4    0.37    0.09
   4  -6   4    0.78    0.24
   4  -6   4    0.15    0.13
  -4   6  -4    0.19    0.14
  -4   6  -4    0.42    0.17
   4   6   4    0.56    0.29
  -5  -6  -4    9.52    0.35
   5  -6   4    8.93    0.41
   5  -6   4    9.38    0.54
   5   6   4   10.59    0.82
  -5   6  -4    9.19    0.46
   6  -6   4    0.18    0.16
   6  -6   4    0.43    0.23
  -6  -6  -4    0.39    0.12
  -6   6  -4    0.17    0.18
   6   6   4    0.14    0.23
   7  -6   4    0.02    0.15
   7  -6   4    0.25    0.22
  -7  -6  -4    0.23    0.13
   7   6   4    0.44    0.31
  -7   6  -4   -0.03    0.16
  -8  -6  -4    0.19    0.14
   8  -6   4    0.27    0.17
   8  -6   4    0.02    0.16
  -8   6  -4    0.18    0.18
   8   6   4   -0.20    0.28
  -9  -6  -4    1.96    0.25
   9  -6   4    1.89    0.30
   9  -6   4    2.38    0.40
   9   6   4    1.53    0.44
  -9   6  -4    2.72    0.34
  10  -6   4    0.19    0.21
 -10  -6  -4    0.14    0.15
  10  -6   4    0.15    0.25
 -10   6  -4    0.28    0.23
  10   6   4    0.20    0.27
 -11  -6  -4    0.21    0.16
  11  -6   4    0.39    0.26
  11  -6   4    0.51    0.23
 -11   6  -4    0.13    0.22
  11   6   4   -0.06    0.32
  12  -6   4    0.45    0.24
  12  -6   4    0.74    0.31
 -12  -6  -4    0.25    0.20
 -12   6  -4    0.50    0.27
  12   6   4    0.09    0.36
  13  -6   4    0.56    0.27
  13  -6   4    0.37    0.32
 -13  -6  -4    0.53    0.23
  13   6   4    0.12    0.31
 -13   6  -4    0.48    0.28
  12  -7  -4   -0.12    0.20
  12  -7  -4    0.26    0.28
 -12  -7   4   -0.10    0.18
 -12   7   4   -0.03    0.18
  12   7  -4    0.33    0.39
  11  -7  -4   -0.22    0.24
 -11  -7   4    0.28    0.20
  11  -7  -4    0.49    0.22
 -11   7   4    0.52    0.21
  11   7  -4    0.83    0.45
 -10  -7   4   -0.22    0.16
  10  -7  -4    0.09    0.17
  10  -7  -4    0.08    0.24
  10   7  -4   -0.03    0.24
 -10   7   4    0.15    0.17
   9  -7  -4    1.00    0.20
   9  -7  -4    0.61    0.29
  -9  -7   4    1.20    0.24
  -9   7   4    0.88    0.20
   9   7  -4    0.88    0.33
   8  -7  -4    0.92    0.17
  -8  -7   4    1.46    0.23
   8  -7  -4    1.09    0.29
   8   7  -4    0.94    0.41
  -8   7   4    1.19    0.20
   7  -7  -4   -0.10    0.09
  -7  -7   4    0.21    0.14
   7  -7  -4    0.10    0.16
   7   7  -4    0.20    0.25
  -7   7   4    0.29    0.13
   6  -7  -4    0.89    0.12
   6  -7  -4    1.32    0.28
  -6  -7   4    1.34    0.20
   6   7  -4    0.41    0.33
  -6   7   4    0.99    0.15
   5  -7  -4    0.34    0.21
  -5  -7   4    0.06    0.11
   5   7  -4    0.40    0.28
   5   7  -4    0.13    0.19
  -5   7   4    0.18    0.09
  -5   7   4    0.07    0.16
  -4  -7   4    1.63    0.18
   4  -7  -4    1.38    0.31
   4   7  -4    1.39    0.24
   4   7  -4    1.32    0.35
  -4   7   4    1.31    0.11
  -4   7   4    1.19    0.26
  -3  -7   4    1.41    0.16
   3  -7  -4    1.20    0.27
   3   7  -4    1.45    0.24
  -3   7   4    0.94    0.25
   3   7  -4    1.05    0.33
  -2  -7   4    0.17    0.10
   2  -7  -4    0.29    0.21
  -2   7   4   -0.07    0.16
   2   7  -4    0.27    0.15
   2   7  -4    0.35    0.23
  -1  -7   4    0.73    0.12
   1   7  -4    0.92    0.18
   1   7  -4    0.63    0.25
  -1   7   4    0.67    0.26
   0  -7   4    0.13    0.09
   0   7  -4    0.32    0.15
   0   7  -4    0.18    0.20
   0   7   4    0.25    0.22
   1  -7   4    0.19    0.21
   1  -7   4    0.42    0.11
  -1   7  -4    0.50    0.22
   1   7   4    0.27    0.20
  -1   7  -4    0.44    0.16
   2  -7   4   -0.07    0.09
   2  -7   4   -0.28    0.19
  -2   7  -4    0.16    0.14
  -2   7  -4    0.32    0.18
   2   7   4   -0.02    0.22
   3  -7   4    0.09    0.21
   3  -7   4   -0.09    0.10
   3   7   4    0.25    0.27
  -3   7  -4   -0.03    0.17
  -3   7  -4   -0.23    0.12
   4  -7   4    0.40    0.14
   4  -7   4    0.23    0.22
  -4  -7  -4    0.55    0.08
   4   7   4    0.88    0.33
  -4   7  -4    0.59    0.19
   5  -7   4    0.18    0.22
   5  -7   4    0.20    0.14
  -5  -7  -4    0.25    0.09
   5   7   4    0.16    0.30
  -5   7  -4    0.11    0.17
   6  -7   4   -0.05    0.15
   6  -7   4    0.61    0.26
  -6  -7  -4   -0.14    0.10
  -6   7  -4    0.22    0.19
   6   7   4    0.34    0.34
  -7  -7  -4    2.82    0.25
   7  -7   4    2.16    0.39
   7  -7   4    3.59    0.33
   7   7   4    2.67    0.53
  -7   7  -4    2.96    0.33
  -8  -7  -4    0.86    0.18
   8  -7   4    0.63    0.21
   8  -7   4    1.21    0.33
  -8   7  -4    1.50    0.28
   8   7   4    1.41    0.45
  -9  -7  -4    0.12    0.15
   9  -7   4    0.12    0.24
   9  -7   4    0.16    0.19
   9   7   4    0.24    0.27
  -9   7  -4    0.29    0.22
  10  -7   4    0.44    0.21
  10  -7   4    0.12    0.21
 -10  -7  -4   -0.13    0.15
  10   7   4   -0.54    0.27
 -10   7  -4    0.10    0.20
  11  -7   4    0.75    0.25
  11  -7   4    0.44    0.25
 -11  -7  -4    0.62    0.21
  11   7   4    0.26    0.31
 -11   7  -4    0.51    0.25
 -12  -7  -4    0.00    0.17
  12  -7   4    0.03    0.23
 -11   8   4    0.20    0.19
  10  -8  -4    0.02    0.26
 -10  -8   4    0.34    0.21
  10   8  -4    0.13    0.38
 -10   8   4    0.36    0.19
   9  -8  -4    0.71    0.32
  -9  -8   4    0.60    0.20
   9   8  -4    1.05    0.45
   8  -8  -4    0.36    0.28
  -8  -8   4    0.24    0.17
   8   8  -4    0.17    0.35
   7  -8  -4    1.04    0.30
  -7  -8   4    0.91    0.18
   7   8  -4    0.87    0.36
   7   8  -4    1.02    0.30
  -6  -8   4    2.83    0.25
   6  -8  -4    3.10    0.43
   6   8  -4    2.29    0.52
   6   8  -4    2.64    0.36
   5  -8  -4    0.12    0.23
  -5  -8   4    0.22    0.12
   5   8  -4   -0.01    0.27
   5   8  -4   -0.19    0.17
   4  -8  -4    0.34    0.26
  -4  -8   4    0.28    0.12
   4   8  -4    0.26    0.30
   4   8  -4    0.25    0.19
   3  -8  -4    0.19    0.20
  -3  -8   4    0.02    0.09
  -3   8   4    0.14    0.23
   3   8  -4    0.39    0.26
   3   8  -4    0.16    0.15
  -2  -8   4    0.27    0.10
  -2   8   4    0.24    0.22
   2   8  -4    0.05    0.14
   2   8  -4    0.19    0.26
  -1  -8   4    0.63    0.12
   1   8  -4    0.87    0.31
  -1   8   4    0.42    0.27
   1   8  -4    0.48    0.17
   0  -8   4    0.46    0.11
   0   8  -4    0.42    0.25
   0   8   4    0.20    0.24
   0   8  -4    0.36    0.15
   1  -8   4    0.16    0.10
   1   8   4    0.22    0.28
  -1   8  -4    0.16    0.20
  -1   8  -4    0.27    0.15
   2  -8   4    0.34    0.27
   2  -8   4    1.01    0.15
   2   8   4    0.62    0.33
  -2   8  -4    0.92    0.19
   3  -8   4    0.88    0.26
   3  -8   4    0.55    0.14
  -3   8  -4    0.28    0.17
   3   8   4    0.40    0.32
   4  -8   4    2.05    0.39
   4  -8   4    1.73    0.20
  -4   8  -4    2.00    0.26
   4   8   4    1.04    0.36
   5  -8   4    0.15    0.14
   5  -8   4    0.34    0.25
  -5   8  -4    0.59    0.20
   5   8   4    0.32    0.34
   6  -8   4    0.01    0.23
   6  -8   4   -0.02    0.15
   6   8   4   -0.28    0.31
  -6   8  -4   -0.06    0.17
   7  -8   4    0.07    0.26
   7  -8   4   -0.17    0.15
  -7   8  -4    0.23    0.19
   7   8   4   -0.18    0.30
   8  -8   4    0.84    0.22
   8  -8   4    1.16    0.32
   8   8   4    1.50    0.47
  -8   8  -4    0.85    0.26
   9  -8   4    0.10    0.18
   9  -8   4   -0.16    0.25
  -9   8  -4    0.09    0.21
   9   8   4    0.10    0.27
 -10  -8  -4    0.14    0.18
  10  -8   4    0.18    0.21
 -10   8  -4    0.07    0.22
   8   9  -4    0.05    0.25
   7  -9  -4    0.59    0.30
   7   9  -4    0.13    0.24
   7   9  -4   -0.04    0.33
   6  -9  -4    0.56    0.31
   6   9  -4    0.46    0.37
   5  -9  -4    0.24    0.28
   5   9  -4    0.27    0.32
   4  -9  -4    0.17    0.25
   4   9  -4    0.54    0.33
   3   9  -4    0.50    0.31
  -2   9   4   -0.02    0.21
   2   9  -4    0.03    0.24
  -1   9   4    0.67    0.32
   1   9  -4    0.88    0.36
   0   9  -4    0.30    0.27
   0   9   4    0.00    0.27
   1   9   4   -0.43    0.20
   2   9   4    0.01    0.26
   3  -9   4    0.51    0.29
   3   9   4    0.04    0.29
   4  -9   4    0.66    0.26
   4   9   4    0.40    0.29
   5  -9   4    1.08    0.31
   5   9   4    0.72    0.40
   6  -9   4    0.31    0.31
   6   9   4    0.36    0.39
   2  10  -4    0.20    0.29
   0  10   4    0.73    0.34
   1  10   4    0.30    0.32
 -17   0   5    0.71    0.31
  17   0  -5    0.18    0.31
 -17   0   5    0.44    0.27
 -16   0   5   -0.15    0.21
  16   0  -5   -0.15    0.19
 -16   0   5   -0.14    0.20
 -15   0   5    0.40    0.19
 -15   0   5    1.08    0.32
  15   0  -5    0.63    0.30
 -14   0   5   -0.01    0.19
 -14   0   5    0.25    0.23
  14   0  -5    0.01    0.20
  14   0  -5   -0.09    0.21
 -13   0   5    5.82    0.43
  13   0  -5    6.41    0.56
 -13   0   5    6.34    0.42
  13   0  -5    6.36    0.46
 -12   0   5   -0.16    0.15
 -12   0   5   -0.16    0.19
  12   0  -5   -0.03    0.20
  12   0  -5   -0.11    0.18
 -11   0   5    0.15    0.17
 -11   0   5   -0.03    0.18
  11   0  -5    0.42    0.19
  11   0  -5    0.07    0.19
  10   0  -5   -0.12    0.11
  10   0  -5   -0.08    0.15
 -10   0   5   -0.23    0.13
 -10   0   5   -0.27    0.10
  -9   0   5    4.26    0.31
  -9   0   5    4.89    0.30
   9   0  -5    4.04    0.38
   9   0  -5    5.19    0.34
  -8   0   5    0.03    0.09
   8   0  -5    0.04    0.09
  -8   0   5    0.03    0.07
   8   0  -5   -0.10    0.11
  -7   0   5   19.14    0.59
   7   0  -5   19.51    0.63
   7   0  -5   19.56    0.79
  -7   0   5   18.78    0.62
   6   0  -5    0.25    0.11
  -6   0   5    0.06    0.09
  -6   0   5    0.13    0.10
  -6   0   5    0.02    0.06
   6   0  -5    0.11    0.11
   5   0  -5   18.20    0.52
   5   0  -5   18.21    0.55
  -5   0   5   17.66    0.70
   5   0  -5   17.13    0.69
  -5   0   5   17.91    0.52
  -5   0   5   17.59    0.53
   4   0  -5    0.00    0.04
   4   0  -5    0.03    0.06
   4   0  -5    0.03    0.05
  -4   0   5    0.03    0.05
  -4   0   5   -0.01    0.07
  -4   0   5   -0.04    0.06
   4   0  -5    0.06    0.08
  -3   0   5   14.90    0.57
  -3   0   5   15.36    0.42
   3   0  -5   15.27    0.44
   3   0  -5   15.15    0.43
   3   0  -5   14.98    0.42
  -3   0   5   14.81    0.43
   3   0  -5   14.62    0.57
  -3   0   5   14.65    0.43
  -2   0   5   -0.06    0.05
  -2   0   5    0.00    0.05
   2   0  -5   -0.03    0.04
  -2   0   5   -0.03    0.04
   2   0  -5    0.03    0.06
  -2   0   5    0.02    0.04
   2   0  -5   -0.08    0.06
   2   0  -5   -0.05    0.05
   2   0  -5   -0.05    0.04
  -1   0   5  115.08    2.59
   1   0  -5  115.17    3.33
  -1   0   5  117.91    2.54
   1   0  -5  116.74    2.55
  -1   0   5  115.98    2.55
   1   0  -5  114.80    2.54
  -1   0   5  114.01    2.51
   1   0  -5  115.50    2.59
   1   0  -5  118.08    2.51
  -1   0   5  116.42    3.34
   0   0  -5   -0.01    0.03
   0   0   5   -0.07    0.04
   0   0   5    0.01    0.06
   0   0  -5   -0.01    0.06
   0   0   5   -0.03    0.05
   0   0   5    0.04    0.05
   0   0   5   -0.02    0.05
   0   0  -5   -0.02    0.05
   0   0  -5   -0.11    0.03
   1   0   5    0.02    0.06
  -1   0  -5   -0.07    0.06
   1   0   5   -0.03    0.04
   1   0   5    0.00    0.05
  -1   0  -5    0.02    0.06
  -1   0  -5   -0.01    0.04
  -1   0  -5    0.12    0.06
   1   0   5   -0.01    0.06
  -2   0  -5   -0.11    0.06
  -2   0  -5   -0.09    0.06
   2   0   5   -0.10    0.04
   2   0   5   -0.10    0.07
  -2   0  -5   -0.02    0.06
   2   0   5   -0.11    0.06
  -3   0  -5   53.67    1.25
  -3   0  -5   54.56    1.28
  -3   0  -5   54.04    1.31
   3   0   5   53.57    1.31
   3   0   5   52.95    1.27
   3   0   5   52.07    1.26
  -4   0  -5    0.08    0.08
   4   0   5   -0.05    0.07
  -4   0  -5   -0.03    0.09
   4   0   5    0.04    0.07
  -4   0  -5   -0.01    0.06
  -5   0  -5   -0.03    0.09
   5   0   5   -0.12    0.09
  -5   0  -5   -0.06    0.10
   6   0   5   -0.13    0.09
  -6   0  -5   -0.14    0.10
  -6   0  -5   -0.04    0.10
   7   0   5    4.25    0.29
  -7   0  -5    4.21    0.29
  -7   0  -5    4.14    0.28
   8   0   5   -0.16    0.10
  -8   0  -5   -0.10    0.11
  -8   0  -5   -0.07    0.13
   8   0   5    0.11    0.11
  -9   0  -5   61.04    1.67
   9   0   5   63.82    2.03
   9   0   5   61.62    1.64
  -9   0  -5   61.24    1.62
  10   0   5    0.35    0.17
 -10   0  -5    0.32    0.15
  11   0   5    3.59    0.38
  11   0   5    2.41    0.32
 -11   0  -5    3.79    0.41
 -11   0  -5    2.97    0.33
  12   0   5    0.12    0.18
 -12   0  -5   -0.20    0.12
 -12   0  -5    0.25    0.23
  12   0   5    0.36    0.23
  13   0   5   -0.02    0.20
 -13   0  -5    0.14    0.16
 -13   0  -5    0.25    0.20
 -14   0  -5    0.09    0.21
  14   0   5   -0.24    0.20
 -14   0  -5   -0.20    0.20
 -15   0  -5    0.39    0.27
  15   0   5    0.00    0.26
 -15   0  -5    0.14    0.26
 -16   0  -5    0.16    0.25
 -16   0  -5    0.18    0.26
  16   0   5    0.17    0.22
 -17  -1   5    0.01    0.25
  17  -1  -5   -0.37    0.26
 -17  -1   5    0.22    0.26
 -17   1   5   -0.20    0.28
  17   1  -5   -0.33    0.25
 -17   1   5    0.22    0.19
 -16  -1   5    0.00    0.21
 -16  -1   5   -0.02    0.19
  16  -1  -5    0.09    0.21
  16   1  -5    0.20    0.27
 -16   1   5    0.11    0.20
 -16   1   5   -0.30    0.22
  15  -1  -5    1.13    0.32
 -15  -1   5    1.46    0.33
 -15  -1   5    1.09    0.28
 -15   1   5    2.02    0.37
 -15   1   5    1.40    0.30
  15   1  -5    1.11    0.34
  15   1  -5    1.31    0.34
 -14  -1   5    3.19    0.38
 -14  -1   5    3.56    0.43
  14  -1  -5    3.12    0.41
 -14   1   5    2.96    0.36
 -14   1   5    3.37    0.42
  14   1  -5    2.80    0.41
  14   1  -5    3.02    0.43
  13  -1  -5    4.90    0.45
 -13  -1   5    6.02    0.47
 -13  -1   5    5.72    0.43
  13   1  -5    5.57    0.59
 -13   1   5    5.93    0.42
  13   1  -5    5.29    0.50
 -13   1   5    6.03    0.47
 -12  -1   5    3.53    0.35
 -12  -1   5    4.38    0.42
  12  -1  -5    4.02    0.40
  12   1  -5    4.54    0.49
  12   1  -5    3.88    0.42
 -12   1   5    3.12    0.34
 -12   1   5    3.79    0.40
  11  -1  -5    0.91    0.21
 -11  -1   5    0.62    0.20
 -11  -1   5    0.84    0.21
 -11   1   5    1.19    0.23
 -11   1   5    1.25    0.26
  11   1  -5    0.68    0.24
  11   1  -5    0.71    0.24
 -10  -1   5    0.26    0.18
 -10  -1   5    0.61    0.15
  10  -1  -5    0.48    0.16
  10   1  -5    0.38    0.19
  10   1  -5    0.41    0.19
 -10   1   5    0.08    0.14
 -10   1   5    0.19    0.17
  -9  -1   5    0.89    0.17
  -9  -1   5    1.06    0.20
   9  -1  -5    1.03    0.18
   9   1  -5    0.89    0.21
  -9   1   5    1.06    0.18
  -9   1   5    1.18    0.21
   9   1  -5    1.24    0.20
  -8  -1   5    0.02    0.12
   8  -1  -5   -0.02    0.10
  -8  -1   5    0.11    0.08
   8   1  -5    0.16    0.14
  -8   1   5    0.02    0.10
  -8   1   5    0.06    0.09
   8   1  -5    0.01    0.11
  -8   1   5    0.24    0.09
   7  -1  -5    4.79    0.33
  -7  -1   5    5.16    0.28
  -7  -1   5    4.72    0.29
  -7   1   5    5.25    0.29
   7   1  -5    4.91    0.39
  -7   1   5    5.18    0.34
  -7   1   5    5.16    0.26
   7   1  -5    5.00    0.29
   6  -1  -5    0.09    0.11
   6  -1  -5    0.30    0.11
  -6  -1   5    0.11    0.07
  -6  -1   5    0.31    0.12
   6  -1  -5    0.22    0.07
  -6   1   5    0.17    0.08
   6   1  -5    0.07    0.12
   6   1  -5    0.13    0.09
  -6   1   5    0.02    0.08
  -6   1   5    0.14    0.09
   5  -1  -5   27.00    0.69
   5  -1  -5   26.13    0.90
   5  -1  -5   26.52    0.73
  -5  -1   5   25.66    0.70
  -5  -1   5   26.02    0.73
   5   1  -5   26.29    0.74
  -5   1   5   26.56    0.91
  -5   1   5   26.71    0.72
   5   1  -5   25.57    0.97
   5   1  -5   26.14    0.73
  -5   1   5   25.44    0.69
  -4  -1   5    1.55    0.13
   4  -1  -5    1.14    0.13
   4  -1  -5    1.69    0.18
   4  -1  -5    1.55    0.11
  -4  -1   5    1.44    0.15
  -4  -1   5    1.41    0.18
  -4  -1   5    1.67    0.16
   4  -1  -5    1.55    0.12
  -4   1   5    1.70    0.12
   4   1  -5    1.17    0.17
  -4   1   5    1.48    0.17
   4   1  -5    1.37    0.15
  -4   1   5    1.43    0.14
   4   1  -5    1.65    0.16
   4   1  -5    1.47    0.13
  -3  -1   5   26.64    0.95
  -3  -1   5   27.45    0.71
   3  -1  -5   27.71    0.68
  -3  -1   5   27.75    0.69
   3  -1  -5   27.24    0.90
   3  -1  -5   26.58    0.66
   3  -1  -5   26.67    0.69
  -3  -1   5   28.09    0.71
   3   1  -5   27.20    0.72
   3   1  -5   27.76    0.70
  -3   1   5   27.35    0.66
  -3   1   5   26.87    0.68
  -3   1   5   26.71    0.68
   3   1  -5   26.65    0.95
   3   1  -5   27.30    0.68
  -3   1   5   26.34    0.90
   2  -1  -5    6.51    0.21
   2  -1  -5    6.25    0.21
   2  -1  -5    6.48    0.21
   2  -1  -5    6.16    0.23
   2  -1  -5    6.37    0.25
  -2  -1   5    6.61    0.34
  -2  -1   5    6.53    0.24
  -2  -1   5    6.66    0.24
  -2  -1   5    6.44    0.23
   2   1  -5    6.42    0.25
  -2   1   5    6.36    0.22
   2   1  -5    6.54    0.28
  -2   1   5    6.09    0.21
   2   1  -5    6.72    0.24
   2   1  -5    6.16    0.34
   2   1  -5    6.69    0.23
  -2   1   5    6.10    0.21
  -1  -1   5    8.91    0.32
   1  -1  -5    8.21    0.25
  -1  -1   5    9.06    0.40
   1  -1  -5    8.70    0.27
  -1  -1   5    9.18    0.28
   1  -1  -5    8.58    0.28
   1  -1  -5    8.60    0.25
  -1  -1   5    8.76    0.29
   1  -1  -5    8.46    0.25
  -1  -1   5    8.99    0.30
   1   1  -5    8.90    0.25
  -1   1   5    8.17    0.25
  -1   1   5    8.87    0.27
   1   1  -5    8.51    0.29
   1   1  -5    9.05    0.29
   1   1  -5    9.23    0.40
   1   1  -5    9.16    0.32
  -1   1   5    8.69    0.29
  -1   1   5    8.55    0.25
   1   1  -5    8.87    0.27
  -1   1   5    8.44    0.26
   0  -1  -5    0.75    0.09
   0  -1   5    0.83    0.12
   0  -1   5    0.66    0.07
   0  -1   5    0.82    0.09
   0  -1   5    0.73    0.10
   0  -1  -5    0.66    0.07
   0  -1  -5    0.73    0.08
   0  -1  -5    0.73    0.08
   0  -1   5    0.72    0.10
   0  -1   5    0.49    0.10
   0   1  -5    0.82    0.07
   0   1  -5    0.64    0.11
   0   1   5    0.76    0.07
   0   1  -5    0.65    0.10
   0   1  -5    0.71    0.09
   0   1  -5    0.78    0.09
   0   1  -5    0.81    0.09
   0   1   5    0.72    0.09
  -1  -1  -5   32.00    0.78
   1  -1   5   33.06    0.85
   1  -1   5   32.08    0.81
   1  -1   5   32.24    0.79
   1  -1   5   33.71    1.03
  -1  -1  -5   32.21    0.80
  -1  -1  -5   31.95    0.77
  -1  -1  -5   32.84    0.78
   1   1   5   32.88    0.78
  -1   1  -5   33.32    1.03
  -1   1  -5   31.94    0.78
  -1   1  -5   33.39    0.82
  -1   1  -5   34.79    0.82
   1   1   5   31.60    0.77
   1   1   5   31.75    0.80
  -1   1  -5   32.95    0.85
  -2  -1  -5   11.91    0.39
   2  -1   5   15.08    0.40
   2  -1   5   12.42    0.40
   2  -1   5   12.30    0.42
   2  -1   5   12.81    0.47
  -2  -1  -5   12.11    0.36
  -2  -1  -5   12.48    0.38
   2   1   5   12.48    0.37
  -2   1  -5   12.97    0.43
  -2   1  -5   12.48    0.38
  -2   1  -5   11.81    0.39
   2   1   5   12.45    0.36
  -2   1  -5   12.89    0.40
   2   1   5   12.00    0.39
  -3  -1  -5    0.03    0.06
   3  -1   5    0.07    0.07
  -3  -1  -5    0.16    0.08
   3  -1   5    0.18    0.09
   3  -1   5    0.16    0.09
  -3  -1  -5    0.17    0.08
   3  -1   5    0.04    0.06
   3   1   5   -0.04    0.07
  -3   1  -5    0.08    0.07
  -3   1  -5   -0.07    0.09
  -3   1  -5    0.10    0.06
   3   1   5    0.17    0.06
   3   1   5    0.04    0.06
   4  -1   5   10.04    0.38
   4  -1   5    9.73    0.36
  -4  -1  -5   10.15    0.38
  -4  -1  -5   10.12    0.35
  -4  -1  -5   10.15    0.36
   4   1   5    9.87    0.35
  -4   1  -5    9.79    0.37
  -4   1  -5   10.09    0.41
   4   1   5   10.12    0.39
  -5  -1  -5    0.53    0.13
  -5  -1  -5    0.50    0.12
  -5  -1  -5    0.52    0.12
   5  -1   5    0.52    0.13
  -5   1  -5    0.52    0.15
   5   1   5    0.48    0.12
   5   1   5    0.76    0.14
  -5   1  -5    0.49    0.13
  -6  -1  -5    2.15    0.21
  -6  -1  -5    2.46    0.24
   6  -1   5    1.73    0.20
   6   1   5    2.07    0.18
  -6   1  -5    1.80    0.23
  -6   1  -5    2.15    0.22
  -7  -1  -5    0.31    0.14
   7  -1   5    0.23    0.12
  -7  -1  -5    0.30    0.11
  -7   1  -5    0.26    0.13
  -7   1  -5    0.21    0.16
   7   1   5    0.57    0.15
   8  -1   5    3.00    0.25
  -8  -1  -5    2.63    0.26
   8  -1   5    2.76    0.24
  -8  -1  -5    2.80    0.29
   8   1   5    2.68    0.26
   8   1   5    2.26    0.30
  -8   1  -5    2.41    0.26
  -8   1  -5    3.10    0.32
  -9  -1  -5    4.50    0.36
  -9  -1  -5    4.24    0.33
   9  -1   5    3.67    0.35
   9  -1   5    4.23    0.32
  -9   1  -5    4.92    0.38
   9   1   5    4.05    0.41
  -9   1  -5    4.41    0.34
   9   1   5    4.46    0.35
 -10  -1  -5   55.49    1.54
 -10  -1  -5   57.18    1.60
  10  -1   5   55.62    1.57
  10  -1   5   57.54    1.82
  10   1   5   57.80    2.02
  10   1   5   55.50    1.56
 -10   1  -5   57.97    1.63
 -10   1  -5   59.99    1.57
 -11  -1  -5   23.49    0.84
  11  -1   5   21.26    0.82
 -11  -1  -5   23.95    0.88
 -11   1  -5   21.83    0.81
 -11   1  -5   19.92    0.83
  11   1   5   21.24    1.02
  11   1   5   21.34    0.82
 -12  -1  -5    9.05    0.56
 -12  -1  -5    8.61    0.52
  12  -1   5    7.93    0.54
 -12   1  -5    8.63    0.56
  12   1   5    7.81    0.62
  12   1   5    8.63    0.51
 -12   1  -5    8.08    0.49
 -13  -1  -5    2.99    0.39
  13  -1   5    2.77    0.39
 -13  -1  -5    2.91    0.37
 -13   1  -5    2.86    0.39
 -13   1  -5    3.10    0.37
  13   1   5    2.58    0.38
  13   1   5    2.13    0.37
 -14  -1  -5   -0.01    0.22
  14  -1   5   -0.09    0.16
 -14  -1  -5    0.10    0.21
  14   1   5    0.03    0.24
 -14   1  -5    0.13    0.21
 -14   1  -5    0.29    0.22
 -15  -1  -5    0.11    0.24
 -15  -1  -5    0.09    0.22
  15  -1   5    0.08    0.19
  15   1   5   -0.18    0.16
 -15   1  -5    0.11    0.23
 -15   1  -5   -0.11    0.21
  16  -1   5   -0.13    0.28
 -16  -1  -5   -0.12    0.26
 -16  -1  -5   -0.17    0.23
 -16   1  -5   -0.15    0.23
 -16   1  -5   -0.12    0.26
 -17  -2   5    0.10    0.25
 -17  -2   5    0.34    0.22
  17   2  -5   -0.21    0.19
  16  -2  -5   -0.10    0.26
 -16  -2   5   -0.14    0.24
 -16  -2   5    0.03    0.22
  16   2  -5   -0.27    0.25
  16   2  -5   -0.20    0.25
 -16   2   5   -0.10    0.18
 -16   2   5    0.05    0.27
 -15  -2   5    0.30    0.25
  15  -2  -5    0.48    0.29
 -15  -2   5    0.27    0.22
 -15   2   5    0.61    0.28
 -15   2   5    0.10    0.20
  15   2  -5    0.10    0.25
  15   2  -5    0.17    0.26
 -14  -2   5    0.35    0.24
 -14  -2   5    0.67    0.24
 -14   2   5    0.82    0.24
  14   2  -5    0.42    0.27
  14   2  -5    0.91    0.29
 -14   2   5    0.91    0.28
 -13  -2   5    2.07    0.29
 -13  -2   5    1.83    0.32
  13   2  -5    2.34    0.36
 -13   2   5    1.75    0.30
  13   2  -5    1.48    0.35
 -13   2   5    1.62    0.24
 -12  -2   5    3.95    0.38
 -12  -2   5    4.58    0.40
  12   2  -5    3.31    0.45
  12   2  -5    4.01    0.40
 -12   2   5    3.77    0.35
 -12   2   5    3.98    0.40
 -11  -2   5    1.55    0.25
  11  -2  -5    1.74    0.22
 -11  -2   5    1.75    0.29
 -11   2   5    1.97    0.26
  11   2  -5    1.54    0.26
 -11   2   5    1.71    0.28
  11   2  -5    2.08    0.37
 -10  -2   5   -0.05    0.15
  10  -2  -5   -0.02    0.11
 -10  -2   5   -0.11    0.09
  10   2  -5   -0.05    0.16
  10   2  -5   -0.12    0.16
 -10   2   5   -0.08    0.09
 -10   2   5   -0.29    0.14
   9  -2  -5    2.39    0.25
  -9  -2   5    2.27    0.27
  -9  -2   5    2.48    0.26
   9   2  -5    2.47    0.36
  -9   2   5    2.54    0.24
   9   2  -5    2.39    0.27
  -9   2   5    2.08    0.25
  -8  -2   5    3.07    0.24
   8  -2  -5    3.13    0.26
  -8  -2   5    2.94    0.26
   8   2  -5    2.56    0.34
   8   2  -5    3.10    0.29
  -8   2   5    3.21    0.25
  -8   2   5    3.53    0.23
  -7  -2   5    0.24    0.13
  -7  -2   5    0.19    0.09
   7  -2  -5    0.22    0.10
   7   2  -5    0.35    0.18
  -7   2   5    0.16    0.09
  -7   2   5    0.16    0.10
  -7   2   5    0.38    0.11
   7   2  -5   -0.03    0.10
  -6  -2   5    4.03    0.24
  -6  -2   5    4.15    0.25
   6  -2  -5    4.04    0.22
   6   2  -5    4.74    0.26
  -6   2   5    3.98    0.21
   6   2  -5    4.20    0.36
  -6   2   5    3.63    0.23
  -6   2   5    4.27    0.28
  -5  -2   5   16.69    0.52
   5  -2  -5   17.04    0.52
  -5  -2   5   17.48    0.54
   5  -2  -5   17.47    0.49
   5   2  -5   17.44    0.56
   5   2  -5   16.73    0.54
  -5   2   5   16.68    0.52
  -5   2   5   17.04    0.64
  -5   2   5   16.38    0.48
   5   2  -5   17.13    0.77
  -4  -2   5    2.17    0.17
   4  -2  -5    1.89    0.15
   4  -2  -5    1.83    0.13
  -4  -2   5    1.72    0.15
   4  -2  -5    2.03    0.16
  -4  -2   5    1.53    0.16
   4  -2  -5    1.93    0.15
   4   2  -5    1.72    0.17
   4   2  -5    1.74    0.17
  -4   2   5    1.75    0.12
  -4   2   5    2.12    0.20
  -4   2   5    1.76    0.15
   4   2  -5    1.55    0.21
   3  -2  -5   18.81    0.55
   3  -2  -5   18.50    0.50
  -3  -2   5   19.39    0.55
   3  -2  -5   18.17    0.48
  -3  -2   5   18.41    0.52
   3  -2  -5   18.61    0.49
  -3  -2   5   18.21    0.53
  -3   2   5   18.98    0.68
   3   2  -5   19.35    0.55
  -3   2   5   18.85    0.48
   3   2  -5   18.15    0.75
  -3   2   5   18.81    0.50
   3   2  -5   19.24    0.54
   2  -2  -5    8.23    0.25
   2  -2  -5    8.25    0.24
  -2  -2   5    8.16    0.30
  -2  -2   5    9.23    0.45
   2  -2  -5    8.38    0.31
  -2  -2   5    8.26    0.31
   2  -2  -5    8.08    0.26
  -2  -2   5    8.61    0.29
   2   2  -5    8.66    0.43
   2   2  -5    8.62    0.29
  -2   2   5    8.15    0.29
  -2   2   5    8.14    0.24
   2   2  -5    8.63    0.30
   2   2  -5    8.57    0.35
  -2   2   5    8.36    0.25
   2   2  -5    8.90    0.31
   2   2  -5    8.78    0.31
  -2   2   5    8.51    0.26
   1  -2  -5    0.58    0.06
   1  -2  -5    1.08    0.11
  -1  -2   5    1.18    0.12
   1  -2  -5    0.83    0.08
  -1  -2   5    0.91    0.10
  -1  -2   5    0.96    0.11
   1  -2  -5    0.90    0.07
  -1  -2   5    1.01    0.12
  -1  -2   5    1.03    0.15
   1   2  -5    0.64    0.12
  -1   2   5    0.93    0.08
  -1   2   5    0.91    0.07
   1   2  -5    0.90    0.11
  -1   2   5    0.86    0.10
   1   2  -5    0.90    0.12
   1   2  -5    0.87    0.14
   1   2  -5    1.33    0.11
   1   2  -5    0.89    0.10
  -1   2   5    0.97    0.09
  -1   2   5    0.90    0.08
   0  -2  -5    7.91    0.23
   0  -2   5    8.13    0.29
   0  -2   5    8.33    0.28
   0  -2   5    8.49    0.30
   0  -2   5    8.05    0.30
   0  -2   5    8.89    0.33
   0  -2   5    8.93    0.40
   0  -2  -5    7.78    0.24
   0   2  -5    8.55    0.28
   0   2   5    8.01    0.23
   0   2   5    7.85    0.29
   0   2  -5    9.08    0.40
   0   2  -5    8.41    0.29
   0   2  -5    8.61    0.30
   0   2   5    8.30    0.24
   0   2   5    8.28    0.25
   0   2   5    7.93    0.26
   0   2  -5    8.54    0.33
   0   2  -5    8.40    0.29
   1  -2   5  128.20    2.82
  -1  -2  -5  125.24    2.71
  -1  -2  -5  124.58    2.69
   1  -2   5  125.35    2.76
   1  -2   5  128.84    3.60
   1  -2   5  122.45    2.84
  -1  -2  -5  123.43    2.68
  -1  -2  -5  112.87    2.71
   1  -2   5  122.32    2.73
  -1   2  -5  126.44    2.82
   1   2   5  124.01    2.68
  -1   2  -5  125.07    2.75
  -1   2  -5  129.81    2.78
  -1   2  -5  126.61    2.73
   1   2   5  125.05    2.69
   1   2   5  120.69    2.73
  -1   2  -5  132.87    3.59
   2  -2   5   24.38    0.80
  -2  -2  -5   23.71    0.61
  -2  -2  -5   24.28    0.60
   2  -2   5   24.44    0.67
   2  -2   5   24.44    0.64
  -2  -2  -5   24.22    0.61
   2  -2   5   23.56    0.67
  -2  -2  -5   23.28    0.62
   2   2   5   24.46    0.61
  -2   2  -5   22.47    0.65
   2   2   5   24.33    0.60
   2   2   5   23.87    0.64
  -2   2  -5   24.14    0.69
  -2   2  -5   25.53    0.67
  -2   2  -5   24.51    0.80
  -3  -2  -5    6.52    0.27
   3  -2   5    6.46    0.29
  -3  -2  -5    6.66    0.25
  -3  -2  -5    6.86    0.26
   3  -2   5    6.99    0.30
   3  -2   5    6.31    0.28
   3   2   5    6.80    0.26
  -3   2  -5    6.83    0.29
  -3   2  -5    6.97    0.32
   3   2   5    6.43    0.27
  -3   2  -5    6.64    0.29
   4  -2   5    0.06    0.05
  -4  -2  -5   -0.03    0.08
   4  -2   5    0.03    0.09
  -4  -2  -5    0.07    0.08
   4  -2   5   -0.02    0.06
  -4  -2  -5   -0.07    0.06
   4   2   5    0.00    0.08
  -4   2  -5    0.03    0.07
  -4   2  -5    0.03    0.11
   4   2   5   -0.06    0.07
   5  -2   5    4.80    0.25
  -5  -2  -5    4.63    0.25
  -5  -2  -5    4.89    0.26
  -5  -2  -5    4.53    0.24
   5  -2   5    4.63    0.21
   5   2   5    4.67    0.27
   5   2   5    4.43    0.24
  -5   2  -5    4.41    0.26
  -5   2  -5    4.61    0.30
  -6  -2  -5    6.51    0.31
  -6  -2  -5    6.58    0.33
   6  -2   5    6.21    0.32
   6  -2   5    6.55    0.26
  -6   2  -5    7.01    0.34
  -6   2  -5    6.19    0.36
   6   2   5    6.18    0.32
   7  -2   5    5.94    0.24
  -7  -2  -5    6.55    0.34
   7  -2   5    5.78    0.24
   7  -2   5    5.50    0.34
  -7  -2  -5    6.39    0.35
  -7   2  -5    5.45    0.31
  -7   2  -5    6.36    0.39
   7   2   5    6.12    0.32
   8  -2   5    1.15    0.21
   8  -2   5    1.27    0.11
  -8  -2  -5    1.09    0.20
   8  -2   5    1.40    0.11
  -8  -2  -5    1.23    0.21
   8   2   5    0.82    0.25
   8   2   5    1.18    0.20
  -8   2  -5    1.16    0.19
  -8   2  -5    1.58    0.26
   9  -2   5    0.21    0.06
  -9  -2  -5    0.31    0.16
   9  -2   5    0.57    0.20
   9  -2   5    0.29    0.06
  -9  -2  -5    0.25    0.17
  -9   2  -5    0.51    0.21
   9   2   5    0.12    0.20
   9   2   5    0.22    0.16
  -9   2  -5    0.32    0.17
 -10  -2  -5    0.63    0.21
 -10  -2  -5    0.73    0.21
  10  -2   5    1.31    0.25
  10   2   5    0.64    0.21
  10   2   5    0.96    0.28
 -10   2  -5    1.15    0.22
 -10   2  -5    1.01    0.23
 -11  -2  -5    7.44    0.48
 -11  -2  -5    6.99    0.45
  11  -2   5    7.14    0.46
  11   2   5    7.28    0.45
 -11   2  -5    7.16    0.51
 -11   2  -5    7.23    0.47
  11   2   5    7.63    0.66
 -12  -2  -5    0.46    0.21
 -12  -2  -5    0.24    0.18
  12  -2   5    0.77    0.26
  12   2   5    0.66    0.30
  12   2   5    0.44    0.23
 -12   2  -5    0.87    0.29
 -12   2  -5    0.07    0.20
  13  -2   5    0.05    0.21
 -13  -2  -5   -0.12    0.19
 -13  -2  -5    0.15    0.21
 -13   2  -5   -0.05    0.21
  13   2   5   -0.18    0.19
 -13   2  -5   -0.31    0.21
  13   2   5    0.02    0.23
  14  -2   5    0.79    0.30
 -14  -2  -5    0.81    0.28
 -14  -2  -5    0.36    0.19
 -14   2  -5    0.42    0.28
 -14   2  -5    1.11    0.29
  14   2   5    0.30    0.27
 -15  -2  -5    0.19    0.25
  15  -2   5    0.34    0.29
 -15  -2  -5   -0.11    0.24
 -15   2  -5    0.21    0.24
 -15   2  -5    0.19    0.28
 -16   2  -5   -0.28    0.23
 -16   2  -5   -0.05    0.29
 -16  -3   5    0.73    0.31
 -16  -3   5    0.12    0.25
  16  -3  -5    0.35    0.30
  16   3  -5   -0.05    0.31
 -16   3   5    0.58    0.30
  16   3  -5    0.40    0.30
 -15  -3   5   -0.04    0.21
  15  -3  -5    0.25    0.27
 -15  -3   5    0.43    0.26
  15   3  -5    0.51    0.32
 -15   3   5    0.65    0.27
  15   3  -5    0.03    0.25
 -14  -3   5    0.00    0.20
 -14  -3   5    0.34    0.25
  14   3  -5    0.22    0.19
 -14   3   5    0.15    0.23
  14   3  -5   -0.07    0.27
 -13  -3   5    0.17    0.22
 -13  -3   5    0.59    0.23
  13   3  -5    0.45    0.21
  13   3  -5    0.28    0.23
 -13   3   5    0.30    0.18
 -13   3   5    0.41    0.22
 -12  -3   5    1.10    0.24
 -12  -3   5    0.91    0.25
  12   3  -5    1.07    0.35
  12   3  -5    0.78    0.22
 -12   3   5    1.23    0.27
 -12   3   5    0.45    0.18
 -11  -3   5    2.16    0.29
 -11  -3   5    1.80    0.29
 -11   3   5    2.15    0.26
  11   3  -5    1.92    0.39
  11   3  -5    3.01    0.35
 -11   3   5    1.90    0.29
 -10  -3   5    0.40    0.18
 -10  -3   5    0.48    0.16
  10   3  -5    0.32    0.25
  10   3  -5    0.28    0.18
 -10   3   5    0.16    0.18
 -10   3   5    0.23    0.14
  -9  -3   5    1.90    0.24
  -9  -3   5    1.87    0.25
  -9   3   5    2.20    0.23
   9   3  -5    1.56    0.33
   9   3  -5    2.19    0.28
  -9   3   5    2.61    0.28
   8  -3  -5    0.66    0.14
  -8  -3   5    0.73    0.15
  -8  -3   5    0.80    0.18
   8   3  -5    0.44    0.21
  -8   3   5    0.82    0.14
   8   3  -5    0.75    0.17
  -8   3   5    0.71    0.13
  -8   3   5    0.55    0.16
   7  -3  -5    5.54    0.27
   7  -3  -5    5.63    0.34
  -7  -3   5    5.38    0.31
  -7  -3   5    5.09    0.30
   7   3  -5    5.69    0.33
   7   3  -5    5.92    0.51
  -7   3   5    5.80    0.31
  -7   3   5    5.42    0.26
  -7   3   5    5.50    0.32
   6  -3  -5    0.03    0.07
  -6  -3   5   -0.06    0.09
   6  -3  -5   -0.14    0.06
  -6  -3   5   -0.11    0.08
  -6   3   5   -0.11    0.08
  -6   3   5    0.08    0.09
  -6   3   5    0.04    0.07
   6   3  -5    0.08    0.11
   6   3  -5   -0.04    0.11
  -5  -3   5   13.99    0.46
   5  -3  -5   13.44    0.51
   5  -3  -5   13.65    0.45
  -5  -3   5   14.34    0.48
   5  -3  -5   13.88    0.42
   5   3  -5   14.38    0.48
  -5   3   5   13.87    0.41
  -5   3   5   14.33    0.57
  -5   3   5   14.29    0.45
   5   3  -5   13.73    0.49
   5   3  -5   13.68    0.71
  -4  -3   5    0.21    0.09
  -4  -3   5    0.03    0.07
   4  -3  -5    0.04    0.07
   4  -3  -5   -0.01    0.06
   4  -3  -5    0.17    0.06
  -4  -3   5    0.08    0.09
   4   3  -5    0.04    0.08
   4   3  -5    0.18    0.11
  -4   3   5    0.24    0.07
   4   3  -5    0.12    0.09
  -4   3   5    0.13    0.05
   3  -3  -5    0.92    0.15
   3  -3  -5    1.13    0.10
  -3  -3   5    1.17    0.13
   3  -3  -5    1.03    0.10
  -3  -3   5    1.10    0.13
  -3  -3   5    1.15    0.14
   3  -3  -5    1.07    0.09
   3   3  -5    1.34    0.15
  -3   3   5    1.04    0.08
  -3   3   5    1.17    0.10
  -3   3   5    0.97    0.09
   3   3  -5    0.86    0.19
   3   3  -5    1.08    0.13
   2  -3  -5   24.63    0.57
   2  -3  -5   25.83    0.61
   2  -3  -5   23.55    0.59
  -2  -3   5   25.54    0.69
  -2  -3   5   26.20    0.68
   2  -3  -5   26.48    0.76
  -2  -3   5   26.18    0.70
   2  -3  -5   27.30    0.57
   2   3  -5   27.26    1.01
  -2   3   5   25.73    0.59
   2   3  -5   25.57    0.75
  -2   3   5   26.82    0.62
   2   3  -5   25.43    0.70
   2   3  -5   27.38    0.70
  -2   3   5   26.59    0.59
  -1  -3   5   15.37    0.46
   1  -3  -5   15.28    0.52
   1  -3  -5   15.63    0.38
   1  -3  -5   15.30    0.36
  -1  -3   5   15.41    0.47
  -1  -3   5   15.42    0.45
  -1  -3   5   15.29    0.52
   1   3  -5   16.14    0.47
   1   3  -5   16.38    0.48
   1   3  -5   16.26    0.53
  -1   3   5   15.52    0.38
   1   3  -5   16.16    0.68
  -1   3   5   15.12    0.35
   0  -3  -5   35.52    0.78
   0  -3   5   35.26    0.86
   0  -3   5   34.92    0.89
   0  -3  -5   33.78    0.77
   0  -3   5   35.60    0.96
   0  -3   5   36.56    1.20
   0  -3   5   35.99    0.88
   0   3  -5   34.61    0.88
   0   3   5   33.17    0.81
   0   3  -5   35.23    0.88
   0   3  -5   36.82    1.21
   0   3   5   33.85    0.76
   0   3   5   34.31    0.77
   0   3  -5   34.86    0.93
   1  -3   5    0.14    0.08
   1  -3   5    0.11    0.08
   1  -3   5    0.07    0.10
  -1  -3  -5    0.03    0.03
  -1  -3  -5   -0.01    0.01
  -1  -3  -5    0.01    0.04
  -1  -3  -5    0.09    0.03
   1  -3   5   -0.01    0.07
  -1   3  -5   -0.03    0.09
  -1   3  -5    0.06    0.07
  -1   3  -5    0.13    0.08
   1   3   5    0.09    0.04
  -1   3  -5    0.04    0.10
   1   3   5    0.05    0.04
   1   3   5   -0.01    0.05
   2  -3   5    0.18    0.09
  -2  -3  -5    0.19    0.06
   2  -3   5    0.28    0.11
   2  -3   5    0.15    0.10
  -2  -3  -5    0.10    0.06
  -2  -3  -5   -0.01    0.05
   2  -3   5    0.17    0.08
  -2   3  -5    0.12    0.11
  -2   3  -5    0.26    0.09
   2   3   5   -0.02    0.06
   2   3   5    0.13    0.06
   2   3   5    0.13    0.05
  -2   3  -5    0.14    0.09
  -2   3  -5    0.27    0.10
  -3  -3  -5   14.34    0.41
   3  -3   5   13.94    0.46
   3  -3   5   14.99    0.52
  -3  -3  -5   13.82    0.41
  -3  -3  -5   14.16    0.42
   3  -3   5   14.10    0.48
   3  -3   5   14.05    0.53
  -3   3  -5   14.64    0.48
  -3   3  -5   13.86    0.46
  -3   3  -5   14.06    0.53
   3   3   5   13.91    0.44
   3   3   5   13.81    0.41
  -3   3  -5   13.73    0.51
  -4  -3  -5   29.75    0.77
   4  -3   5   30.45    0.82
   4  -3   5   29.35    0.88
   4  -3   5   30.30    0.94
  -4  -3  -5   29.88    0.78
  -4  -3  -5   30.05    0.78
   4  -3   5   29.37    0.84
  -4   3  -5   29.82    0.88
  -4   3  -5   30.14    0.92
   4   3   5   29.85    0.82
   4   3   5   29.96    0.78
  -4   3  -5   30.15    0.83
  -5  -3  -5   -0.01    0.08
   5  -3   5    0.02    0.04
  -5  -3  -5   -0.05    0.09
  -5  -3  -5   -0.11    0.08
   5  -3   5   -0.04    0.08
   5  -3   5    0.00    0.10
  -5   3  -5    0.05    0.08
   5   3   5   -0.07    0.09
   5   3   5   -0.08    0.07
  -5   3  -5    0.15    0.12
  -6  -3  -5    1.71    0.19
  -6  -3  -5    1.36    0.18
   6  -3   5    1.44    0.20
  -6  -3  -5    1.56    0.18
   6   3   5    1.42    0.18
  -6   3  -5    1.48    0.22
  -6   3  -5    1.77    0.21
   6   3   5    1.82    0.22
  -7  -3  -5    0.49    0.13
   7  -3   5    0.58    0.17
  -7  -3  -5    0.50    0.14
  -7   3  -5    0.61    0.19
  -7   3  -5    0.60    0.15
   7   3   5    0.68    0.15
   7   3   5    0.49    0.22
  -8  -3  -5    7.10    0.39
  -8  -3  -5    7.12    0.38
   8  -3   5    7.07    0.41
   8   3   5    7.34    0.64
  -8   3  -5    7.74    0.46
  -8   3  -5    7.23    0.40
   8   3   5    7.09    0.39
   9  -3   5   28.36    0.94
  -9  -3  -5   29.05    0.92
  -9  -3  -5   28.41    0.90
   9   3   5   28.48    0.91
  -9   3  -5   29.38    0.92
   9   3   5   27.93    1.31
  -9   3  -5   27.78    0.98
 -10  -3  -5    5.32    0.38
  10  -3   5    4.56    0.40
 -10  -3  -5    4.66    0.36
  10   3   5    4.89    0.38
  10   3   5    4.24    0.53
 -10   3  -5    4.22    0.43
 -10   3  -5    4.92    0.37
 -11  -3  -5    3.46    0.35
  11  -3   5    3.68    0.40
 -11  -3  -5    3.27    0.37
  11   3   5    3.39    0.49
 -11   3  -5    3.24    0.39
  11   3   5    2.87    0.35
 -11   3  -5    2.77    0.33
  12  -3   5    6.06    0.49
 -12  -3  -5    5.13    0.43
 -12  -3  -5    5.22    0.43
  12   3   5    4.06    0.55
 -12   3  -5    4.25    0.46
 -12   3  -5    5.43    0.44
 -13  -3  -5    0.68    0.22
  13  -3   5    0.65    0.27
 -13   3  -5    0.90    0.31
  13   3   5    0.29    0.29
 -13   3  -5    0.39    0.23
  14  -3   5    0.71    0.31
 -14  -3  -5    1.16    0.30
 -14   3  -5    1.07    0.28
  14   3   5    1.17    0.39
 -14   3  -5    1.44    0.36
 -15  -3  -5    0.18    0.23
  15  -3   5   -0.06    0.27
 -15   3  -5    0.01    0.28
  16   4  -5   -0.48    0.28
  15  -4  -5    0.14    0.26
 -15  -4   5    0.17    0.24
  15   4  -5   -0.23    0.30
 -15   4   5    0.09    0.25
 -14  -4   5    0.39    0.23
 -14   4   5    0.35    0.23
  14   4  -5    0.49    0.36
 -13  -4   5   -0.16    0.18
 -13  -4   5    0.17    0.19
  13   4  -5   -0.16    0.19
 -13   4   5    0.42    0.24
  13   4  -5    0.28    0.34
 -12  -4   5    3.60    0.39
 -12  -4   5    3.53    0.38
  12  -4  -5    3.98    0.45
 -12   4   5    3.71    0.38
  12   4  -5    3.69    0.54
  12   4  -5    3.55    0.41
 -11  -4   5    0.53    0.21
 -11  -4   5   -0.02    0.18
  11  -4  -5    0.43    0.18
 -11   4   5    0.55    0.21
  11   4  -5    0.56    0.21
  11   4  -5    0.43    0.24
  10  -4  -5    4.01    0.35
 -10  -4   5    4.54    0.36
 -10  -4   5    4.39    0.35
 -10   4   5    4.57    0.30
 -10   4   5    4.47    0.39
  10   4  -5    4.82    0.38
  10   4  -5    3.44    0.49
  -9  -4   5    2.18    0.28
   9  -4  -5    2.43    0.31
  -9  -4   5    2.37    0.26
  -9   4   5    2.00    0.22
  -9   4   5    2.21    0.27
   9   4  -5    1.80    0.36
   9   4  -5    2.07    0.28
  -8  -4   5    0.67    0.17
  -8  -4   5    0.92    0.18
   8  -4  -5    0.80    0.15
   8  -4  -5    0.87    0.19
   8   4  -5    1.01    0.30
  -8   4   5    0.84    0.15
   8   4  -5    0.85    0.19
  -8   4   5    0.85    0.18
   7  -4  -5    1.44    0.16
  -7  -4   5    1.64    0.22
  -7  -4   5    1.51    0.20
   7  -4  -5    1.31    0.22
  -7   4   5    1.30    0.15
   7   4  -5    1.42    0.22
  -7   4   5    1.26    0.18
   7   4  -5    1.11    0.29
  -7   4   5    1.39    0.18
  -6  -4   5    3.94    0.26
   6  -4  -5    3.77    0.28
   6  -4  -5    4.01    0.21
  -6  -4   5    3.98    0.25
   6   4  -5    4.02    0.46
  -6   4   5    3.67    0.19
  -6   4   5    4.04    0.24
  -6   4   5    3.99    0.30
   6   4  -5    3.99    0.29
   5  -4  -5    1.61    0.15
   5  -4  -5    1.01    0.12
   5  -4  -5    1.12    0.20
  -5  -4   5    1.14    0.16
  -5  -4   5    1.26    0.17
   5   4  -5    0.89    0.23
   5   4  -5    1.05    0.17
  -5   4   5    1.13    0.11
   5   4  -5    1.11    0.17
  -5   4   5    1.20    0.14
   4  -4  -5   13.35    0.38
  -4  -4   5   14.89    0.47
   4  -4  -5   14.88    0.57
  -4  -4   5   14.47    0.49
   4  -4  -5   13.92    0.41
   4  -4  -5   16.05    0.41
  -4  -4   5   13.59    0.46
   4   4  -5   12.44    0.48
   4   4  -5   14.51    0.78
  -4   4   5   13.96    0.38
  -4   4   5   14.47    0.42
   4   4  -5   14.04    0.48
   3  -4  -5    1.49    0.11
  -3  -4   5    1.35    0.16
  -3  -4   5    1.18    0.15
   3  -4  -5    1.13    0.17
   3  -4  -5    1.00    0.09
  -3  -4   5    1.25    0.16
  -3   4   5    1.31    0.07
   3   4  -5    1.34    0.21
   3   4  -5    1.13    0.24
  -3   4   5    1.14    0.07
   3   4  -5    1.29    0.16
   3   4  -5    1.31    0.16
  -3   4   5    1.36    0.11
   2  -4  -5    8.29    0.21
   2  -4  -5    8.28    0.22
  -2  -4   5    7.93    0.33
  -2  -4   5    8.57    0.32
  -2  -4   5    8.04    0.32
   2  -4  -5    8.60    0.41
   2   4  -5    8.28    0.32
   2   4  -5    7.75    0.38
   2   4  -5    8.86    0.55
  -2   4   5    8.74    0.23
   2   4  -5    8.84    0.34
   1  -4  -5    1.69    0.20
  -1  -4   5    1.93    0.16
  -1  -4   5    1.68    0.16
  -1  -4   5    1.87    0.22
  -1  -4   5    1.88    0.18
   1   4  -5    2.01    0.17
   1   4  -5    1.90    0.17
   1   4  -5    1.64    0.20
   1   4  -5    1.83    0.26
  -1   4   5    1.78    0.07
   0  -4   5    0.19    0.10
   0  -4   5   -0.01    0.08
   0  -4   5    0.12    0.13
   0   4  -5   -0.08    0.11
   0   4  -5   -0.02    0.09
   0   4   5    0.21    0.04
   0   4  -5    0.05    0.09
   0   4  -5   -0.04    0.13
  -1  -4  -5   11.85    0.30
   1  -4   5   11.79    0.50
   1  -4   5   11.70    0.40
  -1  -4  -5   12.30    0.30
   1  -4   5   12.02    0.42
  -1   4  -5   12.41    0.41
  -1   4  -5   12.03    0.45
  -1   4  -5   12.23    0.41
  -1   4  -5   12.68    0.59
   1   4   5   11.56    0.33
  -2  -4  -5    8.57    0.22
  -2  -4  -5    9.73    0.22
   2  -4   5   10.08    0.38
   2  -4   5    9.62    0.48
  -2  -4  -5    9.21    0.28
   2  -4   5   10.05    0.45
   2  -4   5    9.84    0.36
  -2   4  -5    9.66    0.38
   2   4   5   10.63    0.30
   2   4   5    9.58    0.31
  -2   4  -5   10.28    0.42
  -2   4  -5    9.55    0.48
  -2   4  -5    9.38    0.36
  -3  -4  -5   35.41    0.85
  -3  -4  -5   34.88    0.86
   3  -4   5   36.46    0.94
  -3  -4  -5   35.64    0.87
   3  -4   5   35.74    1.18
   3  -4   5   36.54    0.97
   3  -4   5   36.48    1.07
  -3   4  -5   35.69    1.18
  -3   4  -5   37.42    0.95
   3   4   5   36.04    0.91
  -3   4  -5   35.92    1.01
  -3   4  -5   36.92    0.97
   4  -4   5    0.10    0.11
  -4  -4  -5   -0.09    0.06
  -4  -4  -5   -0.06    0.07
   4  -4   5    0.08    0.10
  -4  -4  -5   -0.12    0.07
   4  -4   5   -0.02    0.12
  -4   4  -5   -0.25    0.09
  -4   4  -5    0.06    0.12
  -4   4  -5   -0.04    0.08
   4   4   5   -0.06    0.09
  -4   4  -5   -0.13    0.09
   5  -4   5    0.51    0.14
  -5  -4  -5    0.37    0.10
  -5  -4  -5    0.33    0.10
   5  -4   5    0.31    0.12
   5  -4   5    0.22    0.12
  -5  -4  -5    0.30    0.11
  -5   4  -5    0.52    0.16
  -5   4  -5    0.51    0.13
   5   4   5    0.38    0.12
  -6  -4  -5   -0.16    0.08
   6  -4   5    0.02    0.12
   6  -4   5   -0.13    0.12
  -6  -4  -5   -0.02    0.09
  -6  -4  -5   -0.08    0.09
  -6   4  -5   -0.22    0.12
   6   4   5   -0.07    0.10
   6   4   5    0.02    0.19
  -6   4  -5   -0.12    0.10
  -7  -4  -5   -0.05    0.11
  -7  -4  -5    0.13    0.12
   7  -4   5    0.19    0.16
   7  -4   5    0.01    0.14
  -7   4  -5   -0.04    0.13
  -7   4  -5   -0.06    0.16
   7   4   5    0.02    0.22
  -8  -4  -5    2.54    0.27
   8  -4   5    1.81    0.26
   8  -4   5    2.54    0.33
  -8  -4  -5    2.35    0.26
  -8   4  -5    2.19    0.32
  -8   4  -5    1.95    0.25
   8   4   5    1.63    0.37
   9  -4   5    2.09    0.30
   9  -4   5    2.37    0.34
  -9  -4  -5    2.43    0.28
  -9  -4  -5    2.67    0.29
   9   4   5    1.86    0.36
  -9   4  -5    2.31    0.32
  -9   4  -5    2.91    0.30
 -10  -4  -5    0.00    0.14
  10  -4   5    0.33    0.21
  10   4   5   -0.16    0.15
 -10   4  -5   -0.07    0.19
 -10   4  -5    0.03    0.15
  11  -4   5   -0.11    0.20
 -11  -4  -5    0.13    0.17
 -11   4  -5    0.01    0.16
  11   4   5    0.26    0.29
 -11   4  -5    0.68    0.25
 -12  -4  -5   -0.17    0.15
  12  -4   5   -0.34    0.17
  12   4   5   -0.03    0.28
 -12   4  -5   -0.02    0.22
 -13  -4  -5    2.44    0.35
  13  -4   5    2.73    0.39
  13   4   5    2.01    0.47
 -13   4  -5    2.24    0.40
 -14  -4  -5    0.32    0.24
  14  -4   5    0.14    0.24
 -14   4  -5    0.78    0.31
  14   4   5    0.32    0.40
  15   4   5    0.09    0.33
  15  -5  -5    0.63    0.30
  15  -5  -5    0.97    0.35
  15   5  -5    0.50    0.40
 -15   5   5    1.07    0.32
  14  -5  -5    1.42    0.34
  14  -5  -5    1.65    0.37
 -14  -5   5    1.77    0.33
 -14   5   5    1.35    0.31
  14   5  -5    1.08    0.47
 -13  -5   5   -0.01    0.18
  13  -5  -5   -0.01    0.17
  13  -5  -5   -0.08    0.20
 -13   5   5   -0.20    0.18
  13   5  -5   -0.06    0.34
 -12  -5   5    1.16    0.25
  12  -5  -5    0.99    0.29
  12   5  -5    1.77    0.47
 -12   5   5    1.47    0.29
 -11  -5   5    0.11    0.17
  11  -5  -5    0.06    0.20
  11   5  -5    0.11    0.28
 -11   5   5    0.05    0.19
 -10  -5   5    0.20    0.16
  10  -5  -5    0.26    0.21
 -10   5   5    0.11    0.17
  10   5  -5    0.08    0.27
   9  -5  -5    1.82    0.29
  -9  -5   5    1.50    0.23
  -9  -5   5    2.21    0.27
   9   5  -5    1.05    0.36
  -9   5   5    1.32    0.23
   9   5  -5    1.70    0.27
  -8  -5   5    0.26    0.14
   8  -5  -5    0.20    0.15
  -8  -5   5    0.21    0.15
  -8   5   5    0.04    0.14
   8   5  -5    0.00    0.26
   8   5  -5    0.16    0.16
  -7  -5   5    0.87    0.17
   7  -5  -5    0.68    0.19
  -7  -5   5    0.85    0.17
   7  -5  -5    0.70    0.15
   7   5  -5    0.68    0.26
  -7   5   5    0.81    0.16
   7   5  -5    0.86    0.18
   6  -5  -5    3.53    0.21
   6  -5  -5    3.53    0.36
   6  -5  -5    3.49    0.22
  -6  -5   5    3.26    0.25
  -6  -5   5    3.36    0.25
   6   5  -5    3.33    0.27
  -6   5   5    3.21    0.22
   6   5  -5    2.93    0.43
   5  -5  -5    5.20    0.24
  -5  -5   5    5.07    0.28
  -5  -5   5    5.11    0.28
   5  -5  -5    5.56    0.39
  -5   5   5    5.44    0.25
  -5   5   5    5.21    0.20
   5   5  -5    6.36    0.58
   5   5  -5    5.27    0.31
   5   5  -5    5.61    0.31
  -4  -5   5    1.10    0.15
   4  -5  -5    1.16    0.10
   4  -5  -5    1.16    0.22
  -4  -5   5    1.05    0.15
  -4  -5   5    1.31    0.18
   4  -5  -5    1.15    0.11
  -4   5   5    1.21    0.12
  -4   5   5    1.17    0.06
   4   5  -5    1.07    0.16
   4   5  -5    0.93    0.16
   4   5  -5    1.04    0.27
   3  -5  -5    0.09    0.13
  -3  -5   5    0.19    0.10
   3  -5  -5    0.04    0.03
  -3  -5   5    0.17    0.09
   3  -5  -5    0.04    0.04
  -3  -5   5   -0.03    0.09
   3   5  -5   -0.01    0.13
   3   5  -5   -0.06    0.09
   3   5  -5    0.06    0.09
  -3   5   5    0.08    0.05
   3   5  -5    0.11    0.14
  -2  -5   5   11.23    0.39
  -2  -5   5   11.24    0.40
   2  -5  -5   11.57    0.53
  -2  -5   5   10.72    0.41
   2   5  -5   11.46    0.69
   2   5  -5   11.86    0.41
   2   5  -5   11.78    0.41
  -2   5   5   11.47    0.27
   2   5  -5   11.63    0.48
  -1  -5   5    1.02    0.14
  -1  -5   5    1.04    0.15
   1  -5  -5    0.87    0.20
   1   5  -5    0.80    0.17
   1   5  -5    1.14    0.14
   1   5  -5    0.84    0.13
   1   5  -5    0.98    0.22
   0  -5   5   14.06    0.43
   0  -5   5   13.03    0.56
   0  -5   5   13.14    0.46
   0   5  -5   12.86    0.44
   0   5  -5   13.39    0.44
   0   5  -5   13.29    0.69
   0   5  -5   13.50    0.51
   1  -5   5    0.94    0.21
   1  -5   5    0.68    0.14
   1  -5   5    0.66    0.13
  -1   5  -5    0.72    0.14
  -1   5  -5    0.66    0.16
  -1   5  -5    0.63    0.18
  -1   5  -5    0.73    0.13
   1   5   5    0.76    0.07
   2  -5   5    1.67    0.23
  -2  -5  -5    1.24    0.08
  -2  -5  -5    1.22    0.08
   2  -5   5    1.51    0.18
   2  -5   5    1.39    0.16
  -2   5  -5    1.48    0.20
   2   5   5    1.25    0.11
  -2   5  -5    1.33    0.17
  -2   5  -5    1.38    0.16
  -2   5  -5    0.97    0.19
   3  -5   5    9.11    0.48
  -3  -5  -5    9.39    0.29
   3  -5   5    9.55    0.37
  -3  -5  -5    8.87    0.28
   3  -5   5    9.57    0.39
  -3   5  -5    8.88    0.38
  -3   5  -5    9.31    0.36
  -3   5  -5    8.71    0.47
   3   5   5    8.39    0.32
  -3   5  -5    9.00    0.43
   3   5   5    8.47    0.27
   4  -5   5    4.35    0.27
  -4  -5  -5    3.57    0.15
   4  -5   5    3.51    0.35
  -4  -5  -5    3.75    0.20
   4  -5   5    4.38    0.26
  -4  -5  -5    3.63    0.19
  -4   5  -5    3.76    0.24
  -4   5  -5    3.71    0.29
  -4   5  -5    3.49    0.27
   4   5   5    3.76    0.23
   4   5   5    3.79    0.19
  -4   5  -5    3.97    0.29
   5  -5   5    3.56    0.28
  -5  -5  -5    3.88    0.22
   5  -5   5    3.69    0.32
  -5   5  -5    3.59    0.24
   5   5   5    3.55    0.47
  -5   5  -5    3.59    0.25
  -5   5  -5    3.19    0.32
  -6  -5  -5    0.92    0.15
   6  -5   5    0.50    0.21
   6  -5   5    0.74    0.18
  -6   5  -5    0.89    0.17
   6   5   5    0.81    0.27
  -6   5  -5    1.00    0.23
  -7  -5  -5   13.13    0.50
   7  -5   5   12.16    0.63
   7  -5   5   12.56    0.55
   7   5   5   11.91    0.89
  -7   5  -5   13.13    0.59
  -7   5  -5   12.88    0.52
  -8  -5  -5    3.96    0.31
   8  -5   5    3.19    0.39
   8  -5   5    3.39    0.34
   8   5   5    3.49    0.52
  -8   5  -5    3.61    0.39
   9  -5   5    0.74    0.22
  -9  -5  -5    0.62    0.18
   9  -5   5    0.57    0.24
  -9   5  -5    0.54    0.24
   9   5   5    0.31    0.30
 -10  -5  -5    0.22    0.16
  10  -5   5    0.28    0.23
  10  -5   5    0.46    0.21
 -10   5  -5    0.24    0.22
  10   5   5    0.27    0.30
  11  -5   5    1.57    0.35
  11  -5   5    0.86    0.27
 -11  -5  -5    1.59    0.28
 -11   5  -5    1.28    0.30
  11   5   5    0.82    0.38
  12  -5   5    2.19    0.36
 -12  -5  -5    2.81    0.35
  12  -5   5    2.74    0.42
 -12   5  -5    3.17    0.43
  12   5   5    2.52    0.49
 -13  -5  -5    1.45    0.30
  13  -5   5    1.39    0.36
  13  -5   5    1.15    0.31
  13   5   5    0.93    0.42
 -13   5  -5    1.19    0.35
  14   5   5    0.27    0.39
  14  -6  -5   -0.38    0.23
  14   6  -5    0.20    0.42
 -14   6   5    0.22    0.24
  13  -6  -5    0.37    0.28
  13  -6  -5    0.03    0.24
 -13  -6   5    0.28    0.23
 -13   6   5    0.59    0.24
  13   6  -5    0.61    0.35
 -12  -6   5    0.86    0.25
  12  -6  -5    0.26    0.23
  12  -6  -5    0.55    0.29
 -12   6   5    0.96    0.26
  12   6  -5    0.85    0.35
 -11  -6   5   -0.19    0.16
  11  -6  -5    0.22    0.19
  11  -6  -5    0.26    0.25
 -11   6   5    0.37    0.19
  11   6  -5    0.27    0.29
 -10  -6   5    2.48    0.31
  10  -6  -5    2.72    0.30
  10  -6  -5    2.10    0.37
 -10   6   5    2.75    0.31
  10   6  -5    2.31    0.47
   9  -6  -5    0.11    0.15
  -9  -6   5    0.00    0.14
   9  -6  -5   -0.17    0.18
   9   6  -5   -0.11    0.28
  -9   6   5    0.15    0.15
  -8  -6   5    1.96    0.25
   8  -6  -5    2.33    0.24
   8  -6  -5    2.16    0.32
  -8   6   5    3.21    0.27
   8   6  -5    2.04    0.46
   7  -6  -5    0.51    0.14
  -7  -6   5    0.21    0.16
   7  -6  -5    0.77    0.21
  -7   6   5    0.80    0.16
   7   6  -5    0.54    0.31
  -6  -6   5    3.75    0.27
   6  -6  -5    2.94    0.21
   6  -6  -5    3.30    0.39
   6   6  -5    3.34    0.50
  -6   6   5    2.88    0.21
   5  -6  -5    1.06    0.25
   5  -6  -5    0.94    0.11
  -5  -6   5    0.73    0.16
   5   6  -5    0.85    0.31
  -5   6   5    0.78    0.12
   5   6  -5    0.85    0.22
   4  -6  -5    1.22    0.07
  -4  -6   5    1.27    0.17
   4  -6  -5    2.21    0.31
   4  -6  -5    1.26    0.07
   4   6  -5    1.25    0.32
   4   6  -5    1.40    0.25
  -4   6   5    1.40    0.12
  -3  -6   5   -0.16    0.09
   3  -6  -5    0.05    0.15
   3   6  -5   -0.04    0.15
  -3   6   5    0.02    0.04
   3   6  -5   -0.03    0.15
   2  -6  -5   -0.10    0.15
  -2  -6   5    0.05    0.10
   2   6  -5    0.25    0.20
   2   6  -5    0.02    0.13
  -1  -6   5    0.83    0.14
   1   6  -5    0.69    0.17
   1   6  -5    0.61    0.23
   0  -6   5   -0.03    0.17
   0  -6   5    0.16    0.10
   0   6  -5    0.36    0.22
   0   6  -5    0.09    0.13
   1  -6   5    0.73    0.14
   1  -6   5    0.50    0.21
  -1   6  -5    0.66    0.16
  -1   6  -5    0.45    0.21
   2  -6   5    5.57    0.40
   2  -6   5    5.68    0.29
  -2   6  -5    5.87    0.46
   2   6   5    4.99    0.20
   2   6   5    5.56    0.57
  -2   6  -5    5.83    0.35
   3  -6   5    1.57    0.28
  -3  -6  -5    1.18    0.09
  -3  -6  -5    1.31    0.10
   3  -6   5    1.69    0.19
   3   6   5    1.31    0.34
  -3   6  -5    1.29    0.22
  -3   6  -5    1.33    0.22
  -4  -6  -5    0.32    0.09
   4  -6   5    0.49    0.22
   4  -6   5    0.39    0.15
   4   6   5    0.15    0.26
  -4   6  -5    0.20    0.14
  -4   6  -5    0.21    0.18
   5  -6   5   13.46    0.66
  -5  -6  -5   14.08    0.44
   5  -6   5   14.01    0.54
   5   6   5   13.00    0.89
  -5   6  -5   13.25    0.57
   6  -6   5    0.22    0.15
   6  -6   5   -0.33    0.16
  -6  -6  -5    0.08    0.11
  -6   6  -5    0.08    0.17
   6   6   5    0.28    0.30
  -7  -6  -5    1.72    0.21
   7  -6   5    1.56    0.24
   7  -6   5    2.00    0.34
  -7   6  -5    1.61    0.28
   7   6   5    1.34    0.40
   8  -6   5    1.48    0.25
   8  -6   5    1.64    0.31
  -8  -6  -5    1.52    0.21
  -8   6  -5    1.53    0.29
   8   6   5    0.93    0.40
  -9  -6  -5    0.33    0.16
   9  -6   5    0.15    0.19
   9  -6   5   -0.11    0.20
   9   6   5    0.02    0.22
  -9   6  -5    0.39    0.21
  10  -6   5    0.11    0.20
 -10  -6  -5    0.27    0.18
  10  -6   5    0.28    0.26
 -10   6  -5    0.15    0.21
  10   6   5   -0.01    0.32
 -11  -6  -5    0.46    0.21
  11  -6   5    0.21    0.25
  11  -6   5    0.13    0.23
 -11   6  -5   -0.04    0.22
  11   6   5    0.16    0.34
  12  -6   5    1.45    0.32
 -12  -6  -5    0.86    0.24
  12  -6   5    0.89    0.33
  12   6   5    0.77    0.36
 -12   6  -5    0.60    0.30
 -13  -6  -5   -0.45    0.16
  13   6   5   -0.15    0.37
  12  -7  -5    0.26    0.20
 -12  -7   5    0.65    0.25
  12  -7  -5   -0.17    0.26
  12   7  -5    0.52    0.43
 -12   7   5    0.03    0.20
 -11  -7   5    0.16    0.20
  11  -7  -5   -0.01    0.18
  11  -7  -5    0.07    0.25
  11   7  -5    0.11    0.38
 -11   7   5   -0.01    0.17
 -10  -7   5   -0.09    0.17
  10  -7  -5    0.26    0.26
  10  -7  -5    0.17    0.15
  10   7  -5    0.33    0.36
 -10   7   5    0.25    0.17
   9  -7  -5    0.13    0.14
  -9  -7   5    0.28    0.16
   9  -7  -5   -0.11    0.22
  -9   7   5    0.07    0.15
   9   7  -5    0.10    0.33
   8  -7  -5   -0.03    0.12
  -8  -7   5    0.17    0.17
   8  -7  -5    0.30    0.24
   8   7  -5    0.36    0.35
  -8   7   5    0.39    0.16
   7  -7  -5    0.15    0.11
  -7  -7   5    0.27    0.16
   7  -7  -5    0.15    0.22
  -7   7   5    0.14    0.12
   7   7  -5   -0.03    0.31
   6  -7  -5    0.11    0.08
  -6  -7   5    0.18    0.13
   6  -7  -5    0.45    0.23
   6   7  -5    0.16    0.20
  -6   7   5    0.25    0.11
   6   7  -5    0.08    0.28
   5  -7  -5    0.54    0.23
  -5  -7   5    0.36    0.14
   5   7  -5    0.21    0.29
   5   7  -5    0.25    0.21
  -5   7   5    0.59    0.10
  -5   7   5    0.11    0.18
  -4  -7   5   -0.19    0.10
   4  -7  -5    0.02    0.14
   4   7  -5    0.12    0.17
   4   7  -5   -0.15    0.21
  -4   7   5   -0.04    0.15
  -3  -7   5    1.24    0.16
   3  -7  -5    1.41    0.27
   3   7  -5    1.26    0.34
   3   7  -5    1.48    0.25
  -3   7   5    1.07    0.28
   2  -7  -5    0.37    0.18
  -2  -7   5    0.16    0.11
   2   7  -5    0.44    0.25
   2   7  -5    0.54    0.19
  -2   7   5    0.27    0.23
  -1  -7   5    0.23    0.11
  -1   7   5    0.14    0.20
   1   7  -5    0.14    0.20
   1   7  -5    0.47    0.17
   0  -7   5    1.24    0.16
   0   7   5    0.59    0.26
   0   7  -5    1.07    0.20
   0   7  -5    1.00    0.27
   1  -7   5    0.11    0.21
   1  -7   5    0.21    0.12
  -1   7  -5    0.14    0.15
   1   7   5    0.30    0.21
  -1   7  -5    0.07    0.18
   2  -7   5    0.63    0.14
   2  -7   5    0.40    0.24
  -2   7  -5    0.43    0.21
   2   7   5    0.55    0.30
  -2   7  -5    0.26    0.16
   3  -7   5    0.20    0.23
   3  -7   5    0.36    0.14
   3   7   5   -0.01    0.24
  -3   7  -5    0.08    0.17
  -3   7  -5    0.46    0.18
   4  -7   5   -0.09    0.13
  -4  -7  -5    0.04    0.05
   4  -7   5   -0.17    0.18
  -4   7  -5   -0.11    0.16
   4   7   5   -0.17    0.23
   5  -7   5    6.51    0.37
   5  -7   5    6.00    0.52
  -5  -7  -5    6.52    0.26
   5   7   5    4.94    0.66
  -5   7  -5    6.12    0.41
  -6  -7  -5    1.64    0.18
   6  -7   5    1.39    0.23
   6  -7   5    1.89    0.35
   6   7   5    1.79    0.46
  -6   7  -5    2.03    0.29
   7  -7   5    1.32    0.23
  -7  -7  -5    1.11    0.18
   7  -7   5    0.68    0.28
   7   7   5    1.08    0.36
  -7   7  -5    0.77    0.24
   8  -7   5    0.19    0.23
   8  -7   5   -0.12    0.17
  -8  -7  -5    0.19    0.14
   8   7   5    0.30    0.34
  -8   7  -5    0.30    0.22
   9  -7   5    0.43    0.22
  -9  -7  -5    0.81    0.19
   9  -7   5    0.51    0.29
  -9   7  -5    0.10    0.22
   9   7   5    0.85    0.43
  10  -7   5    0.11    0.20
  10  -7   5    0.16    0.22
 -10  -7  -5    0.35    0.18
  10   7   5    0.96    0.44
 -10   7  -5    0.40    0.25
  11  -7   5    0.56    0.25
 -11  -7  -5    0.69    0.21
  11  -7   5    0.41    0.25
 -11   7  -5    0.89    0.31
  11   7   5    0.62    0.44
 -10  -8   5    0.12    0.17
  10  -8  -5    0.24    0.28
  10   8  -5    0.16    0.41
  -9  -8   5    0.00    0.15
   9  -8  -5    0.30    0.27
   9   8  -5    0.05    0.35
  -8  -8   5   -0.20    0.13
   8  -8  -5   -0.14    0.23
   8   8  -5   -0.08    0.24
   8   8  -5    0.43    0.37
  -7  -8   5    0.87    0.19
   7  -8  -5    0.69    0.30
   7   8  -5    0.78    0.41
   7   8  -5    1.07    0.31
   6  -8  -5    0.47    0.28
  -6  -8   5    0.45    0.16
   6   8  -5    0.56    0.26
   6   8  -5    0.14    0.31
   5  -8  -5    0.26    0.24
  -5  -8   5    0.01    0.12
   5   8  -5    0.22    0.20
   5   8  -5    0.35    0.32
  -4  -8   5    0.16    0.11
   4  -8  -5   -0.25    0.21
   4   8  -5   -0.15    0.17
   4   8  -5    0.06    0.26
  -3  -8   5    0.14    0.11
   3  -8  -5   -0.23    0.19
  -3   8   5   -0.20    0.20
   3   8  -5   -0.37    0.13
   3   8  -5   -0.03    0.17
  -2  -8   5    0.58    0.13
   2   8  -5    0.62    0.30
   2   8  -5    0.78    0.20
  -2   8   5    0.63    0.27
  -1  -8   5    0.56    0.13
   1   8  -5    0.31    0.17
   1   8  -5    0.43    0.27
  -1   8   5    0.64    0.27
   0  -8   5    2.09    0.19
   0   8  -5    1.79    0.36
   0   8  -5    1.92    0.25
   0   8   5    1.94    0.41
   1  -8   5    0.17    0.11
  -1   8  -5   -0.01    0.18
  -1   8  -5    0.25    0.17
   1   8   5    0.38    0.27
   2  -8   5   -0.10    0.21
   2  -8   5   -0.03    0.11
  -2   8  -5    0.28    0.17
   2   8   5    0.10    0.27
   3  -8   5    0.81    0.17
   3  -8   5    1.02    0.33
   3   8   5    0.57    0.33
  -3   8  -5    0.52    0.19
   4  -8   5    0.56    0.16
   4  -8   5    0.73    0.30
  -4   8  -5    0.87    0.22
   4   8   5    0.51    0.35
   5  -8   5    4.42    0.32
   5  -8   5    3.79    0.49
  -5   8  -5    3.75    0.36
   5   8   5    2.78    0.56
   6  -8   5    1.17    0.34
   6  -8   5    1.02    0.21
   6   8   5    0.46    0.39
  -6   8  -5    1.07    0.26
   7  -8   5   -0.09    0.17
   7  -8   5   -0.03    0.25
  -7   8  -5    0.06    0.19
   7   8   5    0.07    0.35
   8  -8   5    0.39    0.22
   8  -8   5    0.73    0.28
  -8   8  -5    0.84    0.26
   8   8   5    0.10    0.37
   9  -8   5   -0.05    0.18
   9  -8   5   -0.12    0.26
  -9   8  -5    0.26    0.21
   8   9  -5    0.92    0.33
   7  -9  -5    0.82    0.33
   7   9  -5   -0.32    0.22
   7   9  -5    0.06    0.37
   6  -9  -5   -0.09    0.27
   6   9  -5    0.09    0.27
   6   9  -5    0.19    0.23
   5  -9  -5   -0.25    0.24
   5   9  -5    0.38    0.21
   5   9  -5    0.08    0.24
   4  -9  -5    0.57    0.31
   4   9  -5    0.28    0.33
   3   9  -5    0.28    0.28
  -2   9   5    0.88    0.32
   2   9  -5    1.36    0.39
  -1   9   5   -0.08    0.23
   1   9  -5    0.16    0.24
   0   9   5   -0.10    0.24
   0   9  -5    0.19    0.25
   1   9   5    0.08    0.27
   2   9   5    0.04    0.28
   3  -9   5    0.30    0.22
   3   9   5    0.00    0.23
   4  -9   5    0.95    0.30
   4   9   5    0.86    0.43
   5  -9   5    0.31    0.22
   5   9   5    0.13    0.33
   6  -9   5    0.00    0.25
   6   9   5    0.20    0.30
  -7   9  -5    0.07    0.20
   0  10   5    0.07    0.31
  17   0  -6    0.03    0.29
 -17   0   6   -0.09    0.24
 -17   0   6    0.22    0.24
  16   0  -6    0.21    0.29
 -16   0   6    0.09    0.26
 -16   0   6    0.30    0.24
 -15   0   6    0.04    0.22
  15   0  -6   -0.11    0.17
 -15   0   6    0.30    0.22
  14   0  -6    1.13    0.30
  14   0  -6    1.78    0.36
 -14   0   6    1.05    0.26
 -14   0   6    1.11    0.31
 -13   0   6    0.16    0.16
  13   0  -6   -0.30    0.18
 -13   0   6    0.11    0.14
  13   0  -6    0.02    0.16
  12   0  -6    1.89    0.33
 -12   0   6    1.84    0.28
 -12   0   6    1.78    0.31
  12   0  -6    2.15    0.34
 -11   0   6   -0.52    0.15
  11   0  -6   -0.25    0.14
 -11   0   6   -0.20    0.14
  11   0  -6   -0.28    0.17
 -10   0   6   -0.44    0.13
 -10   0   6   -0.19    0.12
  10   0  -6   -0.31    0.14
  10   0  -6   -0.02    0.12
  -9   0   6    0.11    0.13
   9   0  -6   -0.01    0.12
   9   0  -6    0.19    0.15
  -9   0   6    0.13    0.11
   8   0  -6    1.17    0.19
  -8   0   6    1.40    0.18
  -8   0   6    1.06    0.17
   8   0  -6    0.99    0.20
   7   0  -6    0.01    0.11
   7   0  -6   -0.17    0.09
  -7   0   6    0.03    0.09
  -7   0   6   -0.11    0.09
  -6   0   6   58.37    1.42
  -6   0   6   56.61    1.37
   6   0  -6   57.17    1.42
   6   0  -6   55.50    1.82
  -5   0   6    0.01    0.06
   5   0  -6   -0.03    0.09
  -5   0   6   -0.02    0.08
   5   0  -6   -0.01    0.07
  -5   0   6    0.00    0.09
   5   0  -6    0.09    0.10
   4   0  -6   83.82    2.52
   4   0  -6   83.30    1.89
  -4   0   6   83.89    2.53
  -4   0   6   82.57    1.92
   4   0  -6   85.06    1.93
  -4   0   6   83.91    1.89
  -4   0   6   82.49    1.91
   4   0  -6   84.62    1.93
  -3   0   6    0.02    0.04
  -3   0   6    0.07    0.07
   3   0  -6   -0.09    0.05
   3   0  -6    0.06    0.06
   3   0  -6   -0.02    0.08
  -3   0   6    0.05    0.08
  -3   0   6   -0.02    0.05
   3   0  -6   -0.06    0.07
  -2   0   6  143.57    4.11
  -2   0   6  143.71    3.12
   2   0  -6  145.60    3.13
  -2   0   6  141.83    3.09
   2   0  -6  141.73    3.19
   2   0  -6  143.64    3.12
   2   0  -6  145.05    3.09
   2   0  -6  142.53    4.11
  -2   0   6  139.92    3.13
   1   0  -6    0.00    0.05
   1   0  -6   -0.07    0.05
  -1   0   6   -0.07    0.05
  -1   0   6   -0.01    0.05
   1   0  -6   -0.09    0.05
   1   0  -6   -0.05    0.04
   1   0  -6    0.06    0.07
  -1   0   6    0.08    0.08
  -1   0   6    0.01    0.06
  -1   0   6   -0.10    0.06
   0   0   6   51.93    1.22
   0   0   6   53.04    1.60
   0   0   6   52.27    1.26
   0   0  -6   52.30    1.20
   0   0  -6   51.64    1.22
   0   0   6   53.96    1.23
   0   0   6   51.71    1.20
   0   0  -6   51.48    1.25
   0   0  -6   52.79    1.22
  -1   0  -6   -0.11    0.06
   1   0   6   -0.03    0.06
   1   0   6    0.03    0.07
   1   0   6    0.02    0.08
   1   0   6   -0.02    0.04
  -1   0  -6    0.29    0.08
  -1   0  -6   -0.08    0.05
  -1   0  -6   -0.01    0.08
   1   0   6    0.02    0.05
  -2   0  -6    0.66    0.10
   2   0   6    0.84    0.13
  -2   0  -6    0.63    0.11
  -2   0  -6    0.74    0.11
   2   0   6    0.61    0.09
   2   0   6    0.63    0.10
  -2   0  -6    0.73    0.11
  -3   0  -6   -0.03    0.08
  -3   0  -6   -0.10    0.04
  -3   0  -6   -0.06    0.06
   3   0   6   -0.20    0.07
   3   0   6   -0.11    0.07
   3   0   6    0.04    0.06
   4   0   6  125.34    2.82
  -4   0  -6  127.70    2.90
  -4   0  -6  126.13    2.84
  -5   0  -6   -0.15    0.08
   5   0   6   -0.04    0.09
  -5   0  -6    0.02    0.09
  -6   0  -6   -0.14    0.11
   6   0   6   -0.12    0.07
  -6   0  -6    0.00    0.08
  -7   0  -6   -0.02    0.11
  -7   0  -6   -0.21    0.08
   7   0   6   -0.10    0.11
   8   0   6    4.33    0.32
  -8   0  -6    3.75    0.30
  -8   0  -6    4.20    0.33
   9   0   6    0.25    0.14
   9   0   6   -0.06    0.15
  -9   0  -6    0.10    0.12
  -9   0  -6    0.21    0.18
  10   0   6    2.78    0.34
  10   0   6    3.29    0.35
 -10   0  -6    2.94    0.33
 -10   0  -6    3.36    0.37
  11   0   6    0.23    0.18
  11   0   6    0.41    0.23
 -11   0  -6    0.67    0.24
 -11   0  -6    0.22    0.20
 -12   0  -6    7.24    0.53
 -12   0  -6    7.99    0.52
  12   0   6    7.33    0.53
 -13   0  -6   -0.04    0.21
 -13   0  -6    0.31    0.24
  13   0   6   -0.07    0.21
 -14   0  -6   -0.08    0.23
 -14   0  -6   -0.21    0.20
  14   0   6    0.14    0.24
  15   0   6    0.34    0.26
 -15   0  -6    0.02    0.25
 -15   0  -6   -0.08    0.22
 -16   0  -6    0.22    0.30
  16   0   6   -0.09    0.21
 -16   0  -6   -0.10    0.24
 -17  -1   6    0.40    0.22
  17  -1  -6    0.10    0.30
 -17  -1   6    0.62    0.31
 -17   1   6    0.43    0.31
 -17   1   6    0.34    0.25
  17   1  -6    0.14    0.32
 -16  -1   6    0.25    0.28
 -16  -1   6    0.14    0.24
  16  -1  -6   -0.04    0.28
  16   1  -6    0.42    0.25
 -16   1   6    0.24    0.27
 -16   1   6    0.65    0.25
  15  -1  -6    0.09    0.25
 -15  -1   6    0.12    0.22
 -15  -1   6   -0.06    0.19
 -15   1   6    0.04    0.19
  15   1  -6    0.01    0.20
  15   1  -6    0.19    0.27
 -15   1   6   -0.08    0.24
 -14  -1   6    0.31    0.21
  14  -1  -6    0.32    0.25
 -14  -1   6    0.39    0.24
  14   1  -6    0.68    0.24
  14   1  -6    0.14    0.25
 -14   1   6    0.49    0.21
 -14   1   6    0.21    0.25
  13  -1  -6    0.04    0.19
 -13  -1   6    0.28    0.22
  13  -1  -6   -0.07    0.20
 -13  -1   6    0.05    0.14
  13   1  -6    0.00    0.22
 -13   1   6    0.27    0.22
 -13   1   6    0.24    0.18
  13   1  -6   -0.03    0.20
 -12  -1   6    8.24    0.51
 -12  -1   6    8.13    0.45
  12  -1  -6    8.00    0.54
  12  -1  -6    8.05    0.52
  12   1  -6    7.78    0.53
 -12   1   6    8.18    0.51
 -12   1   6    7.83    0.43
  12   1  -6    8.34    0.64
  11  -1  -6    0.95    0.25
  11  -1  -6    0.96    0.22
 -11  -1   6    0.92    0.25
 -11  -1   6    1.03    0.20
  11   1  -6    1.06    0.26
 -11   1   6    0.91    0.21
 -11   1   6    0.63    0.23
  11   1  -6    1.12    0.28
 -10  -1   6    0.23    0.16
 -10  -1   6   -0.27    0.14
  10  -1  -6    0.15    0.15
  10  -1  -6   -0.15    0.16
 -10   1   6    0.02    0.17
  10   1  -6    0.13    0.17
  10   1  -6    0.45    0.16
 -10   1   6    0.13    0.12
  -9  -1   6   -0.02    0.08
   9  -1  -6   -0.22    0.12
   9  -1  -6   -0.06    0.12
  -9  -1   6    0.04    0.13
  -9   1   6    0.07    0.13
   9   1  -6   -0.13    0.13
   9   1  -6   -0.11    0.13
  -9   1   6   -0.18    0.09
   8  -1  -6    8.13    0.45
   8  -1  -6    8.42    0.41
  -8  -1   6    7.84    0.36
  -8  -1   6    8.12    0.40
   8   1  -6    8.64    0.42
   8   1  -6    7.94    0.52
  -8   1   6    7.82    0.36
  -8   1   6    7.88    0.39
   7  -1  -6    4.70    0.29
   7  -1  -6    4.71    0.34
  -7  -1   6    4.88    0.27
  -7  -1   6    4.68    0.27
  -7   1   6    4.79    0.28
   7   1  -6    4.79    0.30
   7   1  -6    4.70    0.39
  -7   1   6    4.74    0.26
  -6  -1   6   11.88    0.42
  -6  -1   6   12.90    0.46
   6  -1  -6   11.89    0.54
   6  -1  -6   12.81    0.42
   6  -1  -6   12.67    0.46
   6   1  -6   12.45    0.61
  -6   1   6   12.43    0.42
  -6   1   6   12.28    0.44
   6   1  -6   12.11    0.47
  -6   1   6   12.38    0.55
   5  -1  -6    1.54    0.19
   5  -1  -6    1.26    0.16
   5  -1  -6    1.58    0.15
  -5  -1   6    1.62    0.16
  -5  -1   6    1.36    0.17
  -5   1   6    1.45    0.14
  -5   1   6    1.14    0.16
   5   1  -6    1.19    0.19
  -5   1   6    1.37    0.16
   5   1  -6    1.47    0.17
   4  -1  -6    2.42    0.15
   4  -1  -6    2.37    0.17
   4  -1  -6    2.28    0.22
  -4  -1   6    2.28    0.17
  -4  -1   6    2.37    0.18
  -4  -1   6    2.55    0.18
  -4   1   6    2.58    0.17
  -4   1   6    2.68    0.23
   4   1  -6    2.87    0.20
   4   1  -6    2.71    0.27
  -4   1   6    2.73    0.16
   4   1  -6    2.24    0.16
   3  -1  -6    4.80    0.20
  -3  -1   6    4.77    0.21
   3  -1  -6    5.04    0.20
  -3  -1   6    5.09    0.33
  -3  -1   6    4.95    0.23
  -3  -1   6    4.90    0.23
   3  -1  -6    4.69    0.22
   3  -1  -6    5.37    0.31
   3   1  -6    4.73    0.24
   3   1  -6    4.95    0.21
  -3   1   6    4.63    0.20
   3   1  -6    4.89    0.22
  -3   1   6    4.94    0.20
   3   1  -6    5.30    0.34
  -3   1   6    5.00    0.21
  -3   1   6    4.94    0.30
  -2  -1   6   14.19    0.43
  -2  -1   6   13.55    0.56
   2  -1  -6   13.60    0.37
   2  -1  -6   13.24    0.40
   2  -1  -6   13.32    0.38
  -2  -1   6   13.73    0.40
  -2  -1   6   14.00    0.41
   2  -1  -6   12.68    0.36
   2  -1  -6   13.65    0.42
   2   1  -6   14.05    0.40
  -2   1   6   13.91    0.54
  -2   1   6   13.63    0.37
  -2   1   6   13.59    0.39
   2   1  -6   13.19    0.40
   2   1  -6   13.43    0.42
  -2   1   6   13.04    0.38
   2   1  -6   13.23    0.46
   2   1  -6   13.36    0.57
   1  -1  -6    0.72    0.08
  -1  -1   6    0.67    0.10
   1  -1  -6    0.74    0.10
  -1  -1   6    0.83    0.11
   1  -1  -6    0.84    0.10
  -1  -1   6    1.01    0.14
  -1  -1   6    0.79    0.10
  -1  -1   6    0.72    0.13
   1  -1  -6    0.84    0.09
   1  -1  -6    0.86    0.07
   1   1  -6    0.52    0.13
   1   1  -6    0.68    0.11
   1   1  -6    0.74    0.09
  -1   1   6    0.66    0.09
  -1   1   6    0.69    0.07
  -1   1   6    0.89    0.10
  -1   1   6    0.68    0.10
   1   1  -6    0.81    0.12
  -1   1   6    0.62    0.08
   1   1  -6    0.80    0.11
   1   1  -6    0.86    0.07
   0  -1  -6    0.13    0.07
   0  -1   6    0.20    0.09
   0  -1   6    0.26    0.08
   0  -1  -6    0.16    0.07
   0  -1  -6    0.26    0.06
   0  -1  -6    0.14    0.05
   0  -1   6    0.22    0.07
   0  -1   6    0.20    0.05
   0  -1   6    0.20    0.08
   0  -1   6    0.22    0.08
   0   1   6    0.21    0.07
   0   1   6    0.18    0.07
   0   1   6    0.30    0.06
   0   1  -6    0.30    0.06
   0   1   6    0.17    0.05
   0   1   6    0.31    0.08
   0   1  -6    0.25    0.07
   0   1  -6    0.19    0.08
   0   1  -6    0.29    0.10
   0   1  -6    0.23    0.08
   1  -1   6   15.83    0.46
  -1  -1  -6   15.83    0.45
  -1  -1  -6   16.26    0.47
  -1  -1  -6   16.25    0.45
   1  -1   6   16.29    0.60
   1  -1   6   16.59    0.52
  -1  -1  -6   16.15    0.43
   1  -1   6   16.50    0.48
   1  -1   6   15.65    0.48
  -1   1  -6   15.79    0.59
  -1   1  -6   15.73    0.48
   1   1   6   16.21    0.45
  -1   1  -6   16.44    0.45
  -1   1  -6   16.31    0.51
   1   1   6   15.99    0.44
  -1   1  -6   16.02    0.47
   1   1   6   15.87    0.47
  -2  -1  -6   27.96    0.72
   2  -1   6   29.28    0.79
   2  -1   6   27.34    0.72
   2  -1   6   26.84    0.74
   2  -1   6   28.45    0.92
  -2  -1  -6   26.89    0.74
  -2  -1  -6   28.62    0.73
  -2  -1  -6   27.98    0.70
  -2   1  -6   29.16    0.75
  -2   1  -6   26.88    0.74
  -2   1  -6   27.96    0.78
   2   1   6   27.73    0.72
   2   1   6   28.36    0.75
  -2   1  -6   28.23    0.72
   2   1   6   28.27    0.71
  -3  -1  -6    1.09    0.14
   3  -1   6    0.82    0.12
  -3  -1  -6    0.92    0.13
   3  -1   6    0.97    0.12
   3  -1   6    1.17    0.14
  -3  -1  -6    1.02    0.12
  -3   1  -6    1.00    0.13
   3   1   6    1.22    0.16
   3   1   6    0.96    0.11
  -3   1  -6    0.87    0.15
  -4  -1  -6   30.79    0.78
   4  -1   6   29.06    0.95
  -4  -1  -6   29.06    0.82
  -4  -1  -6   28.24    0.79
   4  -1   6   28.66    0.80
  -4   1  -6   29.88    0.82
   4   1   6   29.10    0.78
  -4   1  -6   29.89    0.86
   4   1   6   29.24    0.83
   5  -1   6    1.71    0.19
  -5  -1  -6    1.36    0.17
  -5  -1  -6    1.77    0.20
  -5   1  -6    1.33    0.20
   5   1   6    1.48    0.18
  -5   1  -6    1.73    0.19
   6  -1   6    0.38    0.14
  -6  -1  -6    0.34    0.14
  -6  -1  -6    0.72    0.15
  -6   1  -6    0.32    0.15
   6   1   6    0.43    0.14
  -6   1  -6    0.56    0.15
   7  -1   6    3.17    0.24
  -7  -1  -6    2.69    0.24
  -7  -1  -6    2.68    0.22
  -7   1  -6    2.80    0.23
  -7   1  -6    3.41    0.27
   7   1   6    2.40    0.25
  -8  -1  -6   12.56    0.52
   8  -1   6   12.72    0.55
  -8  -1  -6   13.12    0.56
   8  -1   6   12.29    0.52
  -8   1  -6   12.22    0.51
   8   1   6   12.57    0.53
  -8   1  -6   12.63    0.55
   9  -1   6    3.43    0.31
   9  -1   6    3.51    0.30
  -9  -1  -6    4.07    0.30
  -9  -1  -6    4.03    0.36
  -9   1  -6    4.25    0.34
   9   1   6    3.64    0.34
  -9   1  -6    3.79    0.38
   9   1   6    3.21    0.39
  10  -1   6   31.66    1.05
  10  -1   6   31.23    1.14
 -10  -1  -6   32.02    1.07
 -10  -1  -6   32.42    1.03
 -10   1  -6   31.88    1.09
  10   1   6   32.55    1.05
  10   1   6   31.09    1.31
 -10   1  -6   33.23    1.04
 -11  -1  -6   43.06    1.32
 -11  -1  -6   46.72    1.39
  11  -1   6   44.67    1.36
 -11   1  -6   45.10    1.34
  11   1   6   43.28    1.69
  11   1   6   43.11    1.33
 -11   1  -6   43.91    1.39
 -12  -1  -6    0.40    0.22
  12  -1   6    0.16    0.18
 -12  -1  -6    0.02    0.22
 -12   1  -6    0.78    0.25
  12   1   6    0.13    0.21
  12   1   6    0.67    0.24
 -12   1  -6    0.68    0.27
 -13  -1  -6    4.09    0.43
  13  -1   6    3.79    0.42
 -13  -1  -6    3.80    0.44
  13   1   6    3.97    0.45
  13   1   6    3.55    0.47
 -13   1  -6    4.21    0.46
 -13   1  -6    4.65    0.47
 -14  -1  -6   -0.20    0.14
 -14  -1  -6   -0.17    0.20
  14  -1   6   -0.06    0.16
  14   1   6    0.07    0.21
 -14   1  -6   -0.21    0.21
 -14   1  -6    0.44    0.25
 -15  -1  -6    0.10    0.23
 -15  -1  -6   -0.13    0.23
  15  -1   6   -0.22    0.24
 -15   1  -6    0.05    0.26
  15   1   6   -0.17    0.24
 -15   1  -6    0.17    0.24
  16  -1   6    0.31    0.30
 -16  -1  -6    0.05    0.28
 -16  -1  -6   -0.31    0.23
 -16   1  -6    0.11    0.28
 -16   1  -6    0.14    0.28
 -17  -2   6   -0.26    0.23
 -17  -2   6    0.35    0.30
  17   2  -6   -0.01    0.29
  16  -2  -6   -0.20    0.18
 -16  -2   6    0.13    0.21
 -16  -2   6    0.18    0.26
 -16   2   6   -0.19    0.19
  16   2  -6    0.20    0.26
  16   2  -6   -0.12    0.32
 -16   2   6   -0.08    0.26
  15  -2  -6   -0.53    0.21
 -15  -2   6   -0.09    0.23
 -15  -2   6   -0.02    0.21
 -15   2   6    0.24    0.19
  15   2  -6    0.30    0.27
  15   2  -6    0.03    0.27
 -15   2   6    0.35    0.26
 -14  -2   6    0.97    0.28
 -14  -2   6    1.24    0.25
  14  -2  -6    0.96    0.30
  14   2  -6    0.66    0.34
 -14   2   6    1.09    0.30
 -14   2   6    1.18    0.26
  14   2  -6    0.90    0.28
 -13  -2   6    0.16    0.18
  13  -2  -6    0.13    0.16
 -13  -2   6    0.03    0.15
 -13   2   6    0.43    0.22
  13   2  -6    0.24    0.24
 -13   2   6    0.19    0.14
  13   2  -6    0.18    0.18
 -12  -2   6    0.16    0.17
  12  -2  -6   -0.01    0.14
 -12  -2   6    0.13    0.19
  12  -2  -6   -0.25    0.18
 -12   2   6    0.19    0.17
  12   2  -6    0.10    0.16
 -12   2   6   -0.07    0.18
  12   2  -6    0.26    0.23
  11  -2  -6    0.68    0.17
  11  -2  -6    1.02    0.26
 -11  -2   6    0.43    0.21
 -11  -2   6    0.78    0.19
  11   2  -6    0.47    0.26
 -11   2   6    0.98    0.21
 -11   2   6    0.75    0.20
  11   2  -6    1.06    0.26
 -10  -2   6    0.81    0.20
 -10  -2   6    0.33    0.15
  10  -2  -6    0.49    0.16
  10  -2  -6    0.42    0.19
  10   2  -6    1.03    0.24
 -10   2   6    0.32    0.19
 -10   2   6    0.42    0.16
  10   2  -6    0.74    0.26
   9  -2  -6    1.41    0.21
  -9  -2   6    1.75    0.24
  -9  -2   6    1.36    0.21
   9  -2  -6    1.65    0.23
   9   2  -6    1.66    0.25
  -9   2   6    1.44    0.19
   9   2  -6    1.22    0.25
  -9   2   6    1.76    0.23
  -8  -2   6    2.25    0.23
   8  -2  -6    2.17    0.24
   8  -2  -6    2.22    0.24
  -8  -2   6    2.56    0.26
  -8   2   6    2.68    0.26
   8   2  -6    2.05    0.32
   8   2  -6    1.85    0.23
  -8   2   6    2.25    0.18
  -7  -2   6   -0.02    0.10
   7  -2  -6    0.02    0.10
  -7  -2   6   -0.09    0.11
   7  -2  -6   -0.04    0.07
  -7   2   6    0.11    0.09
  -7   2   6   -0.06    0.09
  -7   2   6    0.06    0.10
   7   2  -6    0.00    0.14
   7   2  -6    0.27    0.13
  -6  -2   6    0.10    0.09
   6  -2  -6    0.34    0.11
  -6  -2   6    0.18    0.10
   6  -2  -6    0.20    0.08
  -6   2   6    0.13    0.10
  -6   2   6    0.11    0.08
  -6   2   6    0.12    0.10
   6   2  -6    0.14    0.12
   6   2  -6    0.16    0.16
  -5  -2   6    0.79    0.15
   5  -2  -6    0.63    0.10
   5  -2  -6    0.86    0.13
  -5  -2   6    0.79    0.16
  -5  -2   6    0.89    0.13
   5   2  -6    0.57    0.13
   5   2  -6    0.64    0.16
  -5   2   6    0.69    0.12
  -5   2   6    0.77    0.11
  -5   2   6    0.52    0.14
   4  -2  -6   61.85    1.50
  -4  -2   6   61.29    1.48
   4  -2  -6   60.68    1.44
   4  -2  -6   61.30    1.41
  -4  -2   6   61.83    1.48
  -4  -2   6   61.67    1.45
  -4   2   6   62.56    1.90
   4   2  -6   60.26    2.00
  -4   2   6   62.09    1.44
   4   2  -6   61.99    1.49
   4   2  -6   62.79    1.48
  -4   2   6   61.70    1.41
  -3  -2   6   26.70    0.72
  -3  -2   6   26.30    0.69
   3  -2  -6   25.36    0.67
   3  -2  -6   26.34    0.70
   3  -2  -6   26.00    0.64
   3  -2  -6   26.22    0.66
  -3  -2   6   26.07    0.71
   3  -2  -6   25.95    0.71
   3   2  -6   25.72    0.71
  -3   2   6   27.31    0.92
  -3   2   6   25.85    0.66
   3   2  -6   26.43    0.73
  -3   2   6   26.21    0.64
   3   2  -6   27.56    1.00
   2  -2  -6   13.11    0.35
  -2  -2   6   12.30    0.57
  -2  -2   6   13.02    0.42
  -2  -2   6   13.63    0.43
   2  -2  -6   12.90    0.39
   2  -2  -6   12.90    0.38
   2  -2  -6   13.02    0.41
   2  -2  -6   13.27    0.36
  -2  -2   6   13.27    0.40
   2   2  -6   14.14    0.61
  -2   2   6   12.98    0.35
   2   2  -6   13.55    0.43
  -2   2   6   13.33    0.37
  -2   2   6   12.57    0.37
   2   2  -6   13.31    0.47
   2   2  -6   13.87    0.42
  -2   2   6   12.98    0.40
   2   2  -6   14.07    0.41
  -1  -2   6   36.01    0.96
  -1  -2   6   36.91    0.91
   1  -2  -6   35.33    0.82
   1  -2  -6   35.24    0.90
  -1  -2   6   37.00    1.21
   1  -2  -6   36.25    0.84
  -1  -2   6   34.67    0.87
  -1  -2   6   37.37    0.91
  -1  -2   6   35.60    0.90
   1  -2  -6   35.50    0.82
   1   2  -6   35.19    1.20
   1   2  -6   35.76    0.89
  -1   2   6   35.22    0.83
   1   2  -6   37.40    0.90
  -1   2   6   35.40    0.89
   1   2  -6   32.77    0.90
   1   2  -6   36.42    0.88
   1   2  -6   36.06    0.95
  -1   2   6   35.38    0.84
  -1   2   6   34.96    0.87
  -1   2   6   35.27    0.82
   0  -2  -6    8.72    0.26
   0  -2   6    9.01    0.32
   0  -2  -6    8.63    0.26
   0  -2   6    9.20    0.43
   0  -2   6    9.25    0.37
   0  -2   6    8.51    0.30
   0  -2   6    8.67    0.31
   0  -2  -6    7.24    0.26
   0  -2   6    9.04    0.32
   0  -2  -6    8.82    0.28
   0   2   6    8.22    0.29
   0   2  -6    9.09    0.43
   0   2  -6    9.11    0.32
   0   2   6    8.76    0.27
   0   2  -6    8.49    0.32
   0   2   6    8.68    0.31
   0   2   6    8.79    0.26
   0   2  -6    9.22    0.30
   0   2  -6    8.86    0.36
   0   2   6    8.96    0.27
   1  -2   6   53.35    1.27
  -1  -2  -6   52.45    1.21
  -1  -2  -6   53.80    1.23
   1  -2   6   54.22    1.31
   1  -2   6   55.53    1.67
  -1  -2  -6   53.04    1.23
  -1  -2  -6   53.39    1.24
   1  -2   6   53.38    1.29
   1   2   6   52.58    1.23
  -1   2  -6   53.28    1.29
   1   2   6   52.66    1.26
  -1   2  -6   56.04    1.66
  -1   2  -6   54.88    1.29
  -1   2  -6   53.53    1.34
   1   2   6   53.73    1.21
  -2  -2  -6   60.85    1.44
  -2  -2  -6   62.88    1.43
  -2  -2  -6   63.05    1.41
   2  -2   6   61.87    1.86
   2  -2   6   61.66    1.45
  -2  -2  -6   60.07    1.42
   2  -2   6   60.61    1.49
   2  -2   6   62.61    1.48
   2   2   6   62.96    1.46
   2   2   6   61.50    1.40
  -2   2  -6   54.18    1.83
  -2   2  -6   64.97    1.49
   2   2   6   67.75    1.47
  -2   2  -6   61.91    1.52
  -2   2  -6   61.87    1.47
  -3  -2  -6   57.59    1.39
   3  -2   6   58.07    1.42
   3  -2   6   58.05    1.76
  -3  -2  -6   58.32    1.37
   3  -2   6   58.79    1.40
  -3  -2  -6   59.44    1.36
   3   2   6   58.77    1.42
  -3   2  -6   58.81    1.42
   3   2   6   57.80    1.36
  -3   2  -6   60.93    1.44
  -3   2  -6   57.52    1.47
   4  -2   6    2.19    0.17
  -4  -2  -6    2.37    0.17
  -4  -2  -6    2.04    0.17
   4  -2   6    2.01    0.17
  -4  -2  -6    2.28    0.17
   4   2   6    1.93    0.16
  -4   2  -6    2.51    0.24
   4   2   6    2.43    0.20
  -4   2  -6    2.50    0.19
  -5  -2  -6    3.42    0.23
  -5  -2  -6    2.91    0.20
  -5  -2  -6    3.25    0.22
   5  -2   6    2.76    0.21
   5  -2   6    2.98    0.20
  -5   2  -6    3.37    0.24
   5   2   6    3.71    0.26
  -5   2  -6    3.26    0.27
   5   2   6    3.65    0.22
  -6  -2  -6    1.98    0.22
  -6  -2  -6    1.52    0.19
   6  -2   6    1.80    0.15
   6  -2   6    2.06    0.21
  -6   2  -6    1.97    0.23
   6   2   6    1.56    0.19
  -6   2  -6    1.63    0.20
  -7  -2  -6    0.79    0.16
   7  -2   6    0.69    0.10
  -7  -2  -6    1.02    0.18
   7  -2   6    0.70    0.18
  -7   2  -6    0.30    0.17
  -7   2  -6    0.83    0.17
   7   2   6    0.59    0.16
  -8  -2  -6    1.00    0.20
   8  -2   6    0.86    0.11
   8  -2   6    0.83    0.11
   8  -2   6    0.64    0.19
  -8  -2  -6    0.93    0.19
   8   2   6    0.90    0.19
  -8   2  -6    0.81    0.20
   8   2   6    0.86    0.25
  -8   2  -6    0.57    0.18
  -9  -2  -6    0.25    0.17
   9  -2   6    0.07    0.07
   9  -2   6    0.02    0.17
  -9  -2  -6   -0.07    0.14
   9   2   6   -0.11    0.14
  -9   2  -6    0.01    0.12
  -9   2  -6   -0.23    0.16
   9   2   6   -0.06    0.18
 -10  -2  -6    0.26    0.19
  10  -2   6    0.30    0.20
 -10  -2  -6   -0.14    0.15
  10   2   6    0.35    0.22
  10   2   6   -0.05    0.15
 -10   2  -6    0.16    0.22
 -10   2  -6    0.25    0.19
  11  -2   6    3.55    0.40
 -11  -2  -6    3.35    0.37
 -11  -2  -6    3.58    0.39
  11   2   6    3.09    0.43
  11   2   6    4.25    0.41
 -11   2  -6    2.79    0.36
 -11   2  -6    3.44    0.35
 -12  -2  -6    2.69    0.36
 -12  -2  -6    2.30    0.33
  12  -2   6    3.22    0.37
  12   2   6    2.47    0.41
 -12   2  -6    2.81    0.36
 -12   2  -6    3.38    0.43
  12   2   6    3.30    0.39
 -13  -2  -6    0.38    0.24
 -13  -2  -6    0.59    0.23
  13  -2   6    0.65    0.23
  13   2   6    0.54    0.30
  13   2   6    0.18    0.22
 -13   2  -6    0.55    0.26
 -13   2  -6    0.75    0.31
  14  -2   6    1.17    0.29
 -14  -2  -6    0.60    0.26
 -14  -2  -6    0.89    0.27
 -14   2  -6    1.50    0.36
 -14   2  -6    0.72    0.27
  14   2   6    1.33    0.34
 -15  -2  -6   -0.46    0.19
 -15  -2  -6    0.12    0.25
  15  -2   6   -0.30    0.18
 -15   2  -6   -0.01    0.22
 -15   2  -6   -0.19    0.26
 -16   2  -6    0.11    0.25
 -16  -3   6   -0.21    0.23
 -16  -3   6    0.37    0.28
  16  -3  -6   -0.33    0.22
 -16   3   6   -0.21    0.23
  16   3  -6   -0.23    0.32
  16   3  -6   -0.20    0.25
 -15  -3   6    0.05    0.23
 -15  -3   6    0.68    0.27
  15  -3  -6   -0.02    0.24
  15   3  -6    0.79    0.37
 -15   3   6    0.45    0.27
  15   3  -6    0.59    0.28
  14  -3  -6   -0.12    0.22
 -14  -3   6   -0.09    0.19
 -14  -3   6    0.01    0.21
 -14   3   6   -0.43    0.17
  14   3  -6   -0.04    0.21
  14   3  -6    0.18    0.28
 -13  -3   6    1.17    0.29
 -13  -3   6    1.44    0.28
  13  -3  -6    1.38    0.29
 -13   3   6    1.54    0.25
  13   3  -6    1.34    0.31
  13   3  -6    1.20    0.36
 -13   3   6    1.00    0.27
  12  -3  -6    6.87    0.49
 -12  -3   6    6.70    0.47
 -12  -3   6    6.43    0.45
 -12   3   6    6.98    0.41
 -12   3   6    6.79    0.47
  12   3  -6    6.75    0.49
  12   3  -6    7.62    0.72
  11  -3  -6   -0.07    0.17
 -11  -3   6   -0.11    0.17
 -11  -3   6    0.05    0.17
  11   3  -6    0.07    0.19
  11   3  -6    0.16    0.25
 -11   3   6    0.22    0.15
 -11   3   6   -0.19    0.16
 -10  -3   6    3.72    0.36
  10  -3  -6    3.90    0.36
 -10  -3   6    3.83    0.33
  10   3  -6    3.87    0.33
  10   3  -6    3.38    0.47
 -10   3   6    3.34    0.34
 -10   3   6    3.30    0.28
  -9  -3   6    0.09    0.15
  -9  -3   6   -0.02    0.12
   9  -3  -6    0.01    0.14
   9   3  -6   -0.04    0.15
  -9   3   6   -0.08    0.10
   9   3  -6    0.06    0.14
  -9   3   6   -0.06    0.14
  -8  -3   6    0.32    0.13
   8  -3  -6    0.60    0.13
  -8  -3   6    0.43    0.16
   8  -3  -6    0.31    0.14
   8   3  -6    0.57    0.24
  -8   3   6    0.47    0.13
  -8   3   6    0.65    0.16
   8   3  -6    0.31    0.15
  -8   3   6    0.49    0.12
   7  -3  -6   -0.09    0.07
  -7  -3   6   -0.21    0.09
  -7  -3   6    0.11    0.11
   7  -3  -6   -0.17    0.10
   7  -3  -6   -0.11    0.09
  -7   3   6   -0.03    0.09
   7   3  -6   -0.08    0.11
  -7   3   6    0.04    0.07
  -7   3   6   -0.02    0.10
   7   3  -6   -0.13    0.11
   6  -3  -6    1.07    0.14
   6  -3  -6    1.07    0.17
  -6  -3   6    1.37    0.18
  -6  -3   6    1.52    0.19
   6  -3  -6    1.20    0.16
  -6   3   6    1.05    0.17
  -6   3   6    1.34    0.14
   6   3  -6    1.08    0.23
   6   3  -6    1.25    0.19
  -6   3   6    1.05    0.15
   5  -3  -6    6.96    0.26
  -5  -3   6    6.44    0.31
   5  -3  -6    6.64    0.29
   5  -3  -6    6.58    0.33
  -5  -3   6    6.60    0.32
  -5  -3   6    6.71    0.30
  -5   3   6    6.40    0.27
  -5   3   6    6.36    0.38
   5   3  -6    6.69    0.33
  -5   3   6    6.54    0.25
   5   3  -6    5.74    0.45
   5   3  -6    6.36    0.31
  -4  -3   6    2.04    0.20
   4  -3  -6    2.01    0.20
   4  -3  -6    2.02    0.13
   4  -3  -6    2.28    0.16
  -4  -3   6    2.16    0.17
  -4  -3   6    1.90    0.19
   4   3  -6    1.94    0.28
  -4   3   6    1.88    0.12
   4   3  -6    1.96    0.17
  -4   3   6    1.95    0.15
  -4   3   6    1.78    0.21
   4   3  -6    2.07    0.20
   3  -3  -6    3.72    0.15
  -3  -3   6    3.47    0.20
   3  -3  -6    3.37    0.15
  -3  -3   6    3.86    0.22
   3  -3  -6    3.52    0.23
   3  -3  -6    3.44    0.17
  -3  -3   6    3.71    0.21
  -3   3   6    3.59    0.15
   3   3  -6    3.60    0.22
   3   3  -6    3.88    0.36
  -3   3   6    3.50    0.16
   3   3  -6    3.65    0.21
   3   3  -6    3.51    0.26
  -3   3   6    3.66    0.15
   2  -3  -6    0.18    0.06
   2  -3  -6    0.16    0.09
   2  -3  -6    0.31    0.05
  -2  -3   6    0.19    0.09
  -2  -3   6    0.29    0.10
  -2  -3   6    0.31    0.09
   2  -3  -6    0.37    0.05
  -2   3   6    0.32    0.05
   2   3  -6    0.24    0.09
   2   3  -6    0.22    0.13
  -2   3   6    0.31    0.06
   2   3  -6    0.31    0.12
   2   3  -6    0.44    0.11
   1  -3  -6    6.54    0.31
  -1  -3   6    7.16    0.29
  -1  -3   6    6.99    0.30
  -1  -3   6    7.28    0.28
   1  -3  -6    6.52    0.17
   1  -3  -6    6.95    0.22
  -1  -3   6    6.94    0.31
   1  -3  -6    7.30    0.17
   1  -3  -6    5.60    0.19
   1   3  -6    7.12    0.29
  -1   3   6    6.71    0.24
   1   3  -6    7.84    0.44
   1   3  -6    7.06    0.34
   1   3  -6    6.78    0.29
  -1   3   6    6.91    0.22
  -1   3   6    7.07    0.19
  -1   3   6    7.09    0.20
   0  -3   6    7.77    0.42
   0  -3  -6    6.74    0.18
   0  -3   6    6.92    0.29
   0  -3   6    7.49    0.32
   0  -3   6    7.22    0.28
   0  -3   6    6.65    0.29
   0  -3  -6    7.10    0.22
   0  -3  -6    7.16    0.18
   0   3   6    7.29    0.21
   0   3   6    6.92    0.24
   0   3  -6    7.32    0.41
   0   3   6    6.91    0.23
   0   3  -6    6.94    0.33
   0   3  -6    7.20    0.30
   0   3   6    7.08    0.20
   0   3  -6    7.11    0.29
  -1  -3  -6    2.07    0.11
   1  -3   6    2.22    0.22
   1  -3   6    2.10    0.19
  -1  -3  -6    2.28    0.13
  -1  -3  -6    2.28    0.11
   1  -3   6    2.05    0.17
   1  -3   6    1.91    0.18
  -1   3  -6    2.12    0.21
  -1   3  -6    2.26    0.22
   1   3   6    2.14    0.14
  -1   3  -6    2.29    0.17
   1   3   6    2.13    0.11
   1   3   6    2.04    0.12
  -1   3  -6    2.05    0.17
  -2  -3  -6   39.48    0.94
   2  -3   6   39.85    1.29
   2  -3   6   40.03    1.00
  -2  -3  -6   39.53    0.93
   2  -3   6   39.36    1.03
   2  -3   6   40.01    1.08
   2   3   6   38.84    0.93
  -2   3  -6   39.22    1.07
   2   3   6   39.00    0.98
  -2   3  -6   40.97    1.02
  -2   3  -6   39.04    1.28
  -2   3  -6   41.34    1.03
  -3  -3  -6   53.60    1.28
   3  -3   6   54.34    1.68
  -3  -3  -6   54.03    1.27
   3  -3   6   56.55    1.43
   3  -3   6   54.96    1.34
   3  -3   6   55.21    1.37
  -3  -3  -6   53.43    1.28
  -3   3  -6   54.23    1.35
  -3   3  -6   56.33    1.37
   3   3   6   54.15    1.27
  -3   3  -6   57.58    1.67
  -3   3  -6   53.67    1.41
   3   3   6   53.29    1.32
   4  -3   6    0.46    0.11
  -4  -3  -6    0.22    0.10
   4  -3   6    0.36    0.13
  -4  -3  -6    0.25    0.10
  -4  -3  -6    0.31    0.09
   4  -3   6    0.47    0.13
   4  -3   6    0.37    0.09
  -4   3  -6    0.42    0.15
   4   3   6    0.40    0.10
  -4   3  -6    0.25    0.11
   4   3   6    0.36    0.12
  -5  -3  -6    0.38    0.12
   5  -3   6    0.33    0.08
  -5  -3  -6    0.46    0.11
  -5  -3  -6    0.35    0.12
   5  -3   6    0.46    0.12
   5  -3   6    0.23    0.12
  -5   3  -6    0.35    0.16
   5   3   6    0.36    0.13
  -5   3  -6    0.33    0.12
   5   3   6    0.47    0.11
   6  -3   6    1.56    0.09
  -6  -3  -6    1.71    0.19
   6  -3   6    1.68    0.21
  -6  -3  -6    1.91    0.21
  -6  -3  -6    1.49    0.19
   6   3   6    1.49    0.18
  -6   3  -6    1.88    0.22
  -6   3  -6    1.75    0.25
   6   3   6    1.54    0.21
  -7  -3  -6    1.38    0.20
  -7  -3  -6    1.27    0.19
   7  -3   6    1.52    0.21
  -7   3  -6    0.99    0.19
   7   3   6    1.12    0.19
  -7   3  -6    1.28    0.24
  -8  -3  -6    7.22    0.40
   8  -3   6    7.43    0.43
  -8  -3  -6    6.86    0.39
  -8   3  -6    7.40    0.41
  -8   3  -6    7.31    0.47
   8   3   6    6.95    0.63
   8   3   6    7.28    0.40
   9  -3   6    7.07    0.45
  -9  -3  -6    7.56    0.43
  -9  -3  -6    7.28    0.44
  -9   3  -6    7.25    0.43
   9   3   6    7.49    0.42
  -9   3  -6    7.82    0.50
   9   3   6    7.43    0.66
 -10  -3  -6    0.28    0.14
  10  -3   6    0.85    0.24
 -10  -3  -6    0.75    0.20
  10   3   6    0.62    0.20
 -10   3  -6    0.28    0.19
 -10   3  -6    0.47    0.23
  10   3   6    0.21    0.25
 -11  -3  -6    1.64    0.28
  11  -3   6    1.71    0.31
 -11  -3  -6    1.32    0.25
 -11   3  -6    1.75    0.27
  11   3   6    1.37    0.36
  11   3   6    1.56    0.28
 -11   3  -6    1.46    0.30
 -12  -3  -6    9.01    0.55
  12  -3   6    9.33    0.60
 -12  -3  -6   10.31    0.57
  12   3   6    9.08    0.80
  12   3   6    9.61    0.57
 -12   3  -6    9.58    0.56
 -12   3  -6    9.39    0.62
  13  -3   6    0.06    0.25
 -13  -3  -6    0.29    0.22
 -13   3  -6    0.41    0.28
 -13   3  -6    0.95    0.27
  13   3   6    0.45    0.32
  14  -3   6    0.57    0.29
 -14  -3  -6    0.74    0.27
  14   3   6    0.32    0.35
 -14   3  -6    0.47    0.30
 -14   3  -6    0.32    0.25
 -15  -3  -6    1.04    0.32
  15  -3   6    0.27    0.30
 -15   3  -6    0.45    0.32
  16  -4  -6    0.11    0.20
  16   4  -6    0.15    0.36
 -15  -4   6   -0.24    0.19
  15  -4  -6   -0.04    0.26
  15   4  -6    0.56    0.37
 -15   4   6    0.00    0.24
  14  -4  -6    1.40    0.34
  14  -4  -6    1.28    0.30
 -14  -4   6    1.55    0.31
  14   4  -6    1.31    0.43
 -14   4   6    1.60    0.33
  13  -4  -6    1.05    0.29
  13  -4  -6    1.29    0.29
 -13  -4   6    1.00    0.26
 -13  -4   6    1.35    0.29
 -13   4   6    1.25    0.30
  13   4  -6    0.93    0.34
  13   4  -6    1.02    0.28
 -12  -4   6    0.82    0.24
  12  -4  -6    0.27    0.22
 -12  -4   6    0.51    0.22
  12  -4  -6    0.95    0.27
  12   4  -6    0.70    0.35
 -12   4   6    0.55    0.22
  12   4  -6    0.43    0.23
 -11  -4   6    0.41    0.20
  11  -4  -6    0.15    0.18
  11  -4  -6    0.33    0.22
 -11  -4   6    0.44    0.20
  11   4  -6    0.44    0.31
 -11   4   6    0.53    0.22
  11   4  -6    0.35    0.20
  10  -4  -6    3.99    0.40
 -10  -4   6    4.17    0.35
 -10  -4   6    3.84    0.34
  10  -4  -6    4.05    0.34
 -10   4   6    3.41    0.34
  10   4  -6    3.34    0.48
  10   4  -6    4.41    0.38
  -9  -4   6    0.12    0.15
   9  -4  -6    0.03    0.11
   9  -4  -6   -0.11    0.15
  -9  -4   6   -0.04    0.15
   9   4  -6   -0.07    0.22
  -9   4   6   -0.15    0.13
  -9   4   6   -0.12    0.09
   9   4  -6    0.21    0.17
  -8  -4   6    1.83    0.23
   8  -4  -6    1.54    0.22
   8  -4  -6    1.76    0.26
  -8  -4   6    1.89    0.25
   8   4  -6    1.50    0.23
  -8   4   6    1.63    0.22
  -8   4   6    1.56    0.17
   8   4  -6    1.04    0.32
   7  -4  -6    2.24    0.22
   7  -4  -6    2.33    0.28
  -7  -4   6    2.56    0.25
   7  -4  -6    2.72    0.20
  -7  -4   6    2.26    0.24
   7   4  -6    2.21    0.26
  -7   4   6    2.45    0.21
  -7   4   6    1.73    0.23
  -7   4   6    2.41    0.18
   7   4  -6    2.33    0.37
   6  -4  -6    2.55    0.27
   6  -4  -6    2.44    0.17
  -6  -4   6    2.84    0.25
   6  -4  -6    2.76    0.21
  -6  -4   6    2.35    0.23
  -6   4   6    2.50    0.17
  -6   4   6    2.41    0.20
   6   4  -6    2.44    0.35
   6   4  -6    2.52    0.26
   5  -4  -6   25.94    0.67
  -5  -4   6   26.28    0.75
   5  -4  -6   25.33    0.84
  -5  -4   6   25.59    0.75
  -5  -4   6   25.45    0.77
   5  -4  -6   25.73    0.70
  -5   4   6   26.28    0.65
   5   4  -6   26.42    0.79
   5   4  -6   26.72    0.77
  -5   4   6   25.76    0.70
   5   4  -6   24.39    1.13
  -4  -4   6   29.90    0.82
  -4  -4   6   29.43    0.80
   4  -4  -6   28.04    0.70
  -4  -4   6   29.42    0.83
   4  -4  -6   29.30    0.74
   4  -4  -6   29.81    0.92
   4   4  -6   29.43    0.82
  -4   4   6   29.51    0.75
  -4   4   6   29.54    0.70
   4   4  -6   31.40    1.26
   4   4  -6   29.61    0.84
   3  -4  -6    1.97    0.12
  -3  -4   6    2.09    0.19
  -3  -4   6    1.87    0.20
   3  -4  -6    1.82    0.10
  -3  -4   6    1.77    0.18
   3  -4  -6    1.90    0.23
  -3   4   6    1.82    0.09
   3   4  -6    1.87    0.24
   3   4  -6    1.48    0.25
   3   4  -6    1.51    0.18
   3   4  -6    2.01    0.20
  -3   4   6    1.88    0.09
  -3   4   6    1.82    0.12
  -2  -4   6    0.86    0.14
   2  -4  -6    0.78    0.07
  -2  -4   6    0.77    0.15
   2  -4  -6    0.69    0.06
   2  -4  -6    0.78    0.15
  -2  -4   6    0.74    0.13
   2   4  -6    0.95    0.14
   2   4  -6    0.71    0.21
   2   4  -6    0.83    0.15
  -2   4   6    0.87    0.08
   2   4  -6    0.81    0.18
   1  -4  -6   16.30    0.38
  -1  -4   6   16.47    0.52
  -1  -4   6   18.18    0.62
   1  -4  -6   17.36    0.61
  -1  -4   6   17.45    0.52
   1  -4  -6   16.93    0.39
  -1  -4   6   17.19    0.54
   1   4  -6   17.55    0.53
   1   4  -6   17.16    0.78
   1   4  -6   16.96    0.53
   1   4  -6   16.66    0.58
  -1   4   6   16.52    0.41
   0  -4   6   11.51    0.40
   0  -4  -6   11.30    0.28
   0  -4   6   12.29    0.49
   0  -4  -6   11.95    0.29
   0  -4   6   11.68    0.43
   0   4  -6   12.61    0.42
   0   4   6   11.31    0.32
   0   4  -6   11.84    0.60
   0   4  -6   11.64    0.41
   0   4  -6   12.00    0.48
   1  -4   6    6.69    0.37
  -1  -4  -6    6.43    0.20
   1  -4   6    6.69    0.32
   1  -4   6    6.54    0.30
  -1  -4  -6    6.85    0.21
  -1   4  -6    6.54    0.30
  -1   4  -6    6.96    0.30
  -1   4  -6    6.55    0.41
  -1   4  -6    6.50    0.34
   1   4   6    6.33    0.23
   1   4   6    6.68    0.19
  -2  -4  -6   13.54    0.38
   2  -4   6   13.70    0.47
  -2  -4  -6   13.49    0.33
   2  -4   6   14.25    0.55
   2  -4   6   13.41    0.48
   2  -4   6   14.33    0.61
  -2  -4  -6   13.23    0.33
  -2   4  -6   13.45    0.60
  -2   4  -6   12.96    0.47
   2   4   6   13.39    0.41
  -2   4  -6   13.44    0.52
  -2   4  -6   13.87    0.47
   2   4   6   13.68    0.36
  -3  -4  -6    0.30    0.07
   3  -4   6    0.53    0.14
   3  -4   6    0.51    0.13
  -3  -4  -6    0.20    0.08
  -3  -4  -6    0.31    0.09
   3  -4   6    0.46    0.13
   3  -4   6    0.17    0.11
   3   4   6    0.26    0.10
  -3   4  -6    0.37    0.13
  -3   4  -6    0.30    0.15
   3   4   6    0.36    0.08
  -3   4  -6    0.18    0.11
  -3   4  -6    0.56    0.12
  -4  -4  -6    0.73    0.11
   4  -4   6    0.44    0.13
  -4  -4  -6    0.66    0.10
   4  -4   6    0.65    0.17
   4  -4   6    0.56    0.12
   4  -4   6    0.81    0.16
  -4  -4  -6    0.40    0.10
  -4   4  -6    0.51    0.13
  -4   4  -6    0.78    0.17
   4   4   6    0.63    0.11
  -4   4  -6    0.85    0.16
  -4   4  -6    0.50    0.12
   4   4   6    0.65    0.13
   5  -4   6    1.92    0.24
  -5  -4  -6    1.44    0.16
   5  -4   6    1.57    0.20
  -5  -4  -6    1.91    0.18
  -5  -4  -6    1.52    0.18
   5   4   6    1.51    0.19
   5   4   6    1.70    0.17
  -5   4  -6    1.64    0.24
  -5   4  -6    1.76    0.20
  -6  -4  -6    0.18    0.10
  -6  -4  -6   -0.15    0.08
   6  -4   6   -0.12    0.12
  -6  -4  -6    0.04    0.09
   6  -4   6    0.05    0.14
  -6   4  -6   -0.06    0.11
  -6   4  -6   -0.03    0.15
   6   4   6   -0.08    0.08
   6   4   6    0.02    0.13
  -7  -4  -6    0.60    0.16
   7  -4   6    0.61    0.20
   7  -4   6    0.51    0.18
  -7  -4  -6    0.48    0.15
  -7   4  -6    0.57    0.20
   7   4   6    0.19    0.19
   7   4   6    0.64    0.15
  -7   4  -6    0.67    0.17
   8  -4   6    1.21    0.24
  -8  -4  -6    1.04    0.19
  -8  -4  -6    1.10    0.20
   8  -4   6    1.47    0.25
  -8   4  -6    1.18    0.27
   8   4   6    0.89    0.28
  -8   4  -6    1.25    0.22
   8   4   6    1.26    0.21
   9  -4   6    0.16    0.18
  -9  -4  -6    0.08    0.16
  -9  -4  -6   -0.10    0.14
   9  -4   6   -0.07    0.16
  -9   4  -6    0.29    0.17
  -9   4  -6    0.35    0.22
   9   4   6    0.15    0.25
  10  -4   6    2.73    0.34
 -10  -4  -6    2.14    0.28
  10  -4   6    2.23    0.33
 -10   4  -6    2.37    0.34
  10   4   6    1.41    0.39
 -10   4  -6    1.68    0.27
 -11  -4  -6    0.60    0.21
  11  -4   6    0.46    0.24
 -11   4  -6    0.25    0.20
 -11   4  -6    0.55    0.26
  11   4   6    0.90    0.35
  12  -4   6    0.49    0.26
 -12  -4  -6    0.08    0.19
  12   4   6    0.25    0.31
 -12   4  -6    0.08    0.24
 -13  -4  -6    0.72    0.25
  13  -4   6    1.11    0.33
  13   4   6    1.06    0.40
 -13   4  -6    0.36    0.28
 -14  -4  -6    0.83    0.27
  14  -4   6    0.61    0.30
  14   4   6    0.33    0.36
 -14   4  -6    0.18    0.29
  15  -5  -6    1.03    0.33
  15  -5  -6    0.84    0.34
  15   5  -6    0.61    0.44
 -14  -5   6    0.39    0.25
  14  -5  -6    0.07    0.26
  14  -5  -6    0.42    0.23
  14   5  -6    0.54    0.39
 -14   5   6    0.48    0.26
  13  -5  -6   -0.02    0.21
 -13  -5   6   -0.11    0.17
  13  -5  -6    0.13    0.25
  13   5  -6   -0.23    0.22
 -13   5   6    0.07    0.21
 -12  -5   6    0.00    0.18
  12  -5  -6   -0.10    0.18
  12  -5  -6   -0.23    0.17
  12   5  -6    0.19    0.27
 -12   5   6   -0.17    0.19
 -11  -5   6    1.70    0.27
  11  -5  -6    1.25    0.27
  11  -5  -6    1.19    0.26
 -11   5   6    1.19    0.25
  11   5  -6    1.15    0.36
  10  -5  -6    2.95    0.32
 -10  -5   6    3.52    0.35
  10  -5  -6    3.20    0.40
  10   5  -6    2.54    0.48
 -10   5   6    3.22    0.33
   9  -5  -6   -0.25    0.13
  -9  -5   6   -0.03    0.13
  -9  -5   6    0.05    0.15
   9  -5  -6    0.08    0.17
  -9   5   6   -0.14    0.13
   9   5  -6   -0.09    0.14
   9   5  -6    0.15    0.28
  -8  -5   6    1.35    0.22
   8  -5  -6    0.60    0.17
   8  -5  -6    1.00    0.24
  -8  -5   6    1.04    0.20
   8   5  -6    0.95    0.22
   8   5  -6    0.60    0.31
  -8   5   6    0.62    0.16
   7  -5  -6    0.02    0.11
  -7  -5   6    0.00    0.12
   7  -5  -6    0.11    0.12
  -7  -5   6    0.18    0.14
   7   5  -6   -0.06    0.12
  -7   5   6    0.02    0.11
   7   5  -6    0.45    0.28
  -6  -5   6    0.91    0.16
   6  -5  -6    0.71    0.13
  -6  -5   6    0.92    0.17
   6  -5  -6    0.66    0.20
  -6   5   6    0.55    0.12
   6   5  -6    0.88    0.19
   6   5  -6    0.35    0.20
   5  -5  -6    1.53    0.25
   5  -5  -6    1.65    0.15
  -5  -5   6    1.57    0.19
  -5  -5   6    1.48    0.19
   5   5  -6    1.57    0.22
   5   5  -6    1.33    0.20
   5   5  -6    1.22    0.28
  -5   5   6    1.70    0.16
  -4  -5   6    0.97    0.16
   4  -5  -6    0.99    0.10
  -4  -5   6    1.06    0.16
   4  -5  -6    1.08    0.09
   4  -5  -6    0.98    0.21
  -4  -5   6    0.84    0.16
   4   5  -6    0.96    0.17
  -4   5   6    0.91    0.05
   4   5  -6    1.07    0.21
   4   5  -6    1.21    0.17
   4   5  -6    0.91    0.26
  -4   5   6    0.96    0.11
   3  -5  -6   10.65    0.27
   3  -5  -6   10.41    0.51
   3  -5  -6   11.06    0.28
  -3  -5   6   10.77    0.40
  -3  -5   6   11.54    0.41
  -3  -5   6   10.62    0.42
  -3   5   6   11.24    0.31
   3   5  -6   11.32    0.43
   3   5  -6   11.41    0.71
   3   5  -6   10.40    0.49
   3   5  -6   10.88    0.42
  -2  -5   6    0.43    0.11
  -2  -5   6    0.22    0.11
  -2  -5   6    0.44    0.12
   2  -5  -6    0.24    0.15
   2   5  -6    0.36    0.12
   2   5  -6    0.20    0.15
   2   5  -6    0.21    0.11
   2   5  -6    0.28    0.19
  -1  -5   6    0.28    0.11
   1  -5  -6    0.32    0.16
  -1  -5   6    0.21    0.11
   1   5  -6    0.28    0.14
   1   5  -6    0.29    0.11
   1   5  -6    0.11    0.10
   1   5  -6    0.29    0.17
   0  -5   6    0.55    0.13
   0  -5   6    0.90    0.15
   0  -5   6    0.92    0.20
   0   5  -6    0.59    0.16
   0   5  -6    0.65    0.21
   0   5  -6    1.02    0.15
   0   5  -6    0.72    0.13
   1  -5   6    1.77    0.18
  -1  -5  -6    1.89    0.05
  -1  -5  -6    1.56    0.05
   1  -5   6    1.88    0.25
   1  -5   6    1.97    0.20
  -1   5  -6    1.86    0.20
   1   5   6    1.63    0.11
  -1   5  -6    2.04    0.19
  -1   5  -6    1.82    0.26
  -1   5  -6    2.03    0.23
  -2  -5  -6   11.53    0.31
   2  -5   6   11.49    0.43
  -2  -5  -6   11.11    0.30
   2  -5   6   11.37    0.45
   2  -5   6   10.95    0.51
   2   5   6   10.30    0.34
  -2   5  -6   11.24    0.57
  -2   5  -6   11.17    0.42
  -2   5  -6   11.67    0.49
  -2   5  -6   11.61    0.44
   3  -5   6    0.33    0.12
  -3  -5  -6    0.13    0.06
   3  -5   6    0.05    0.11
  -3  -5  -6    0.18    0.07
   3  -5   6    0.08    0.14
   3   5   6    0.18    0.09
  -3   5  -6   -0.01    0.11
  -3   5  -6    0.20    0.15
  -3   5  -6    0.19    0.10
  -3   5  -6    0.04    0.12
   3   5   6    0.12    0.06
   4  -5   6    0.01    0.11
   4  -5   6    0.18    0.12
   4  -5   6   -0.11    0.13
  -4  -5  -6    0.06    0.08
  -4  -5  -6    0.00    0.08
  -4  -5  -6    0.10    0.06
  -4   5  -6    0.15    0.16
  -4   5  -6    0.10    0.11
  -4   5  -6    0.03    0.11
   5  -5   6   10.11    0.45
  -5  -5  -6   10.66    0.39
   5  -5   6    9.07    0.50
  -5   5  -6    9.47    0.49
  -5   5  -6   10.68    0.44
  -5   5  -6   10.99    0.44
   6  -5   6    0.32    0.20
   6  -5   6    0.44    0.18
  -6  -5  -6    0.68    0.14
  -6   5  -6    0.42    0.15
  -6   5  -6    0.19    0.18
   6   5   6    0.00    0.25
  -7  -5  -6    0.42    0.15
   7  -5   6    0.60    0.23
   7  -5   6    0.30    0.18
  -7   5  -6    0.41    0.16
  -7   5  -6    0.30    0.20
   7   5   6    0.40    0.25
  -8  -5  -6    1.11    0.20
   8  -5   6    0.83    0.25
   8  -5   6    0.89    0.22
  -8   5  -6    0.57    0.23
   8   5   6    0.66    0.28
   9  -5   6    0.25    0.21
   9  -5   6    0.28    0.20
  -9  -5  -6    0.09    0.14
  -9   5  -6    0.16    0.20
   9   5   6    0.00    0.27
 -10  -5  -6    1.56    0.25
  10  -5   6    0.77    0.27
  10  -5   6    1.18    0.27
 -10   5  -6    0.91    0.27
  10   5   6    0.94    0.36
  11  -5   6    1.71    0.35
 -11  -5  -6    2.08    0.30
  11  -5   6    2.17    0.36
 -11   5  -6    1.27    0.31
  11   5   6    0.87    0.40
  12  -5   6    0.33    0.21
 -12  -5  -6    0.45    0.20
  12  -5   6    0.16    0.25
  12   5   6    0.04    0.32
 -12   5  -6    0.65    0.28
  13  -5   6    0.86    0.33
 -13  -5  -6    0.58    0.24
  13  -5   6    0.76    0.31
 -13   5  -6    0.78    0.32
  13   5   6    0.55    0.37
  14   5   6    3.04    0.62
  14  -6  -6    0.71    0.29
  14  -6  -6    1.40    0.38
  14   6  -6    1.53    0.54
 -14   6   6    1.03    0.30
 -13  -6   6    0.09    0.21
  13  -6  -6    0.01    0.26
  13  -6  -6    0.42    0.23
 -13   6   6    0.30    0.23
  13   6  -6   -0.05    0.37
  12  -6  -6   -0.14    0.15
  12  -6  -6   -0.34    0.17
 -12  -6   6    0.07    0.19
  12   6  -6    0.12    0.35
 -12   6   6    0.25    0.21
  11  -6  -6    3.09    0.44
  11  -6  -6    3.36    0.36
 -11  -6   6    4.25    0.41
  11   6  -6    2.74    0.57
 -11   6   6    3.56    0.36
  10  -6  -6    0.11    0.16
 -10  -6   6   -0.34    0.14
  10  -6  -6    0.38    0.23
 -10   6   6   -0.01    0.16
  10   6  -6   -0.01    0.31
   9  -6  -6    0.67    0.18
  -9  -6   6    1.08    0.23
   9  -6  -6    0.92    0.24
   9   6  -6    0.43    0.33
  -9   6   6    1.21    0.22
   8  -6  -6    1.58    0.21
   8  -6  -6    1.66    0.33
  -8  -6   6    1.96    0.25
  -8   6   6    1.59    0.21
   8   6  -6    1.32    0.41
   7  -6  -6    1.36    0.17
  -7  -6   6    1.36    0.22
   7  -6  -6    1.26    0.26
  -7   6   6    1.36    0.18
   7   6  -6    1.44    0.40
   6  -6  -6    1.16    0.26
  -6  -6   6    0.90    0.18
   6  -6  -6    1.03    0.14
  -6   6   6    0.83    0.14
   6   6  -6    0.67    0.27
   5  -6  -6    0.27    0.08
  -5  -6   6    0.17    0.13
   5  -6  -6   -0.06    0.16
   5   6  -6    0.20    0.20
   5   6  -6   -0.07    0.15
  -5   6   6    0.21    0.09
  -4  -6   6    0.30    0.13
   4  -6  -6    0.47    0.19
   4   6  -6    0.06    0.18
  -4   6   6    0.41    0.08
   4   6  -6    0.10    0.21
  -3  -6   6    3.48    0.24
   3  -6  -6    3.35    0.36
   3   6  -6    3.48    0.34
  -3   6   6    3.64    0.12
   3   6  -6    2.94    0.43
   2  -6  -6    3.67    0.38
  -2  -6   6    4.17    0.25
   2   6  -6    4.49    0.49
   2   6  -6    3.83    0.33
  -1  -6   6    1.60    0.18
   1   6  -6    1.60    0.23
   1   6  -6    1.67    0.31
   0  -6   6    0.18    0.11
   0  -6   6    0.00    0.17
   0   6  -6   -0.01    0.15
   0   6  -6    0.20    0.18
   1  -6   6    1.63    0.27
   1  -6   6    1.91    0.20
  -1   6  -6    1.23    0.26
  -1   6  -6    1.64    0.24
   2  -6   6    0.92    0.21
   2  -6   6    0.74    0.15
  -2   6  -6    0.60    0.20
  -2   6  -6    0.93    0.20
   3  -6   6    4.20    0.28
  -3  -6  -6    4.62    0.17
   3  -6   6    4.63    0.41
  -3   6  -6    4.19    0.38
  -3   6  -6    3.62    0.34
   4  -6   6    6.19    0.36
  -4  -6  -6    6.71    0.26
   4  -6   6    7.86    0.51
   4   6   6    6.41    0.61
  -4   6  -6    6.25    0.42
  -4   6  -6    5.68    0.38
  -5  -6  -6    1.07    0.14
   5  -6   6    1.58    0.28
   5  -6   6    1.15    0.21
  -5   6  -6    1.41    0.25
   5   6   6    0.70    0.32
  -6  -6  -6    1.20    0.17
   6  -6   6    1.27    0.22
   6  -6   6    0.94    0.28
   6   6   6    0.57    0.32
  -6   6  -6    1.05    0.25
   7  -6   6    0.80    0.21
  -7  -6  -6    0.29    0.15
   7  -6   6    0.47    0.25
  -7   6  -6    0.50    0.21
   7   6   6    0.52    0.32
   8  -6   6    0.16    0.19
  -8  -6  -6    0.26    0.14
   8  -6   6    0.16    0.16
   8   6   6   -0.02    0.22
  -8   6  -6    0.23    0.22
   9  -6   6    1.22    0.33
   9  -6   6    1.02    0.25
  -9  -6  -6    0.96    0.20
   9   6   6    0.28    0.35
  -9   6  -6    0.35    0.22
  10  -6   6    1.70    0.37
 -10  -6  -6    1.15    0.24
  10  -6   6    1.21    0.29
 -10   6  -6    1.49    0.34
  10   6   6    0.95    0.43
  11  -6   6   -0.18    0.22
  11  -6   6   -0.20    0.20
 -11  -6  -6   -0.08    0.15
 -11   6  -6    0.05    0.23
  11   6   6    0.31    0.36
 -12  -6  -6    0.97    0.26
  12  -6   6    0.91    0.31
  12  -6   6    0.76    0.28
  12   6   6    0.83    0.41
 -12   6  -6    0.74    0.31
 -12  -7   6    0.02    0.21
  12  -7  -6    0.07    0.19
  12  -7  -6   -0.26    0.25
 -12   7   6    0.04    0.19
  12   7  -6   -0.26    0.36
  11  -7  -6    0.09    0.25
  11  -7  -6   -0.29    0.14
 -11  -7   6   -0.38    0.18
  11   7  -6   -0.01    0.35
 -11   7   6   -0.13    0.17
  10  -7  -6    0.59    0.24
  10  -7  -6    0.29    0.16
 -10  -7   6    0.66    0.21
  10   7  -6    0.64    0.35
 -10   7   6    0.60    0.19
  -9  -7   6    0.55    0.21
   9  -7  -6    0.40    0.27
   9  -7  -6    0.33    0.15
   9   7  -6    0.48    0.37
  -9   7   6    0.54    0.17
   8  -7  -6    0.79    0.28
   8  -7  -6    0.99    0.16
  -8  -7   6    1.20    0.22
   8   7  -6    0.98    0.35
  -8   7   6    0.95    0.18
   7  -7  -6    1.74    0.17
   7  -7  -6    2.10    0.37
  -7  -7   6    1.88    0.24
  -7   7   6    1.87    0.20
   7   7  -6    1.98    0.37
   7   7  -6    2.07    0.50
   6  -7  -6    1.63    0.33
  -6  -7   6    1.42    0.21
   6   7  -6    1.49    0.43
  -6   7   6    1.63    0.17
   6   7  -6    1.38    0.31
  -5  -7   6    0.16    0.13
   5  -7  -6    0.19    0.17
   5   7  -6    0.50    0.30
  -5   7   6    0.15    0.07
   5   7  -6    0.53    0.23
   4  -7  -6    0.75    0.26
  -4  -7   6    0.71    0.16
   4   7  -6    0.66    0.22
   4   7  -6    0.57    0.30
  -3  -7   6    0.16    0.12
   3  -7  -6    0.05    0.20
   3   7  -6    0.16    0.25
   3   7  -6    0.30    0.19
   2  -7  -6    0.93    0.24
  -2  -7   6    0.61    0.14
   2   7  -6    0.69    0.21
   2   7  -6    0.55    0.26
  -1  -7   6    0.15    0.12
   1   7  -6    0.14    0.23
   1   7  -6    0.30    0.18
   0  -7   6    2.66    0.23
   0   7  -6    1.94    0.35
   0   7  -6    2.20    0.28
   0   7   6    2.13    0.39
   1  -7   6    0.37    0.23
   1  -7   6    0.43    0.14
  -1   7  -6    0.44    0.21
  -1   7  -6    0.36    0.18
   1   7   6    0.23    0.24
   2  -7   6    0.73    0.27
   2  -7   6    0.46    0.15
  -2   7  -6    0.36    0.18
  -2   7  -6    0.39    0.20
   2   7   6    0.37    0.23
   3  -7   6    0.45    0.23
   3  -7   6    0.42    0.15
   3   7   6    0.17    0.21
  -3   7  -6    0.13    0.18
  -3   7  -6    0.26    0.19
   4  -7   6    1.25    0.21
   4  -7   6    1.05    0.27
   4   7   6    0.73    0.32
  -4   7  -6    1.08    0.25
   5  -7   6    2.48    0.39
  -5  -7  -6    2.09    0.16
   5  -7   6    2.03    0.25
  -5   7  -6    2.32    0.32
   5   7   6    1.81    0.45
   6  -7   6    0.40    0.24
  -6  -7  -6    0.28    0.11
   6  -7   6    0.58    0.18
  -6   7  -6    0.38    0.21
   6   7   6   -0.19    0.30
   7  -7   6    2.94    0.44
   7  -7   6    2.87    0.31
  -7  -7  -6    3.46    0.25
  -7   7  -6    3.31    0.39
   7   7   6    2.95    0.58
  -8  -7  -6    1.49    0.21
   8  -7   6    0.84    0.31
   8  -7   6    1.09    0.26
  -8   7  -6    1.64    0.32
   8   7   6    0.82    0.34
   9  -7   6    0.22    0.27
  -9  -7  -6    0.13    0.14
   9  -7   6    0.27    0.21
   9   7   6    0.26    0.37
  -9   7  -6    0.58    0.27
 -10  -7  -6    0.45    0.18
  10  -7   6   -0.04    0.23
  10  -7   6   -0.02    0.27
  10   7   6    0.08    0.29
 -10   7  -6    0.29    0.23
 -11  -7  -6   -0.09    0.16
  11  -7   6    0.04    0.24
  11  -7   6   -0.29    0.25
 -11   7  -6    0.07    0.25
  10  -8  -6    0.90    0.36
 -10  -8   6    1.11    0.25
  -9  -8   6    0.10    0.18
   9  -8  -6    0.72    0.31
   9   8  -6    0.22    0.37
   9   8  -6    0.11    0.28
   8  -8  -6    0.47    0.28
  -8  -8   6    0.35    0.17
   8   8  -6   -0.30    0.32
   8   8  -6   -0.26    0.23
  -7  -8   6    0.29    0.16
   7  -8  -6    0.36    0.25
   7   8  -6    0.23    0.25
   7   8  -6    0.13    0.35
  -6  -8   6    1.44    0.22
   6  -8  -6    1.76    0.36
   6   8  -6    0.85    0.40
   6   8  -6    1.76    0.33
   5  -8  -6   -0.15    0.21
  -5  -8   6    0.11    0.13
   5   8  -6    0.08    0.21
   5   8  -6   -0.16    0.28
   4  -8  -6    0.07    0.18
  -4  -8   6   -0.10    0.11
   4   8  -6   -0.06    0.18
   4   8  -6    0.05    0.27
  -4   8   6   -0.18    0.20
  -3  -8   6   -0.09    0.11
   3  -8  -6    0.17    0.23
   3   8  -6   -0.15    0.16
   3   8  -6   -0.24    0.22
  -3   8   6   -0.12    0.17
  -2  -8   6    1.06    0.16
  -2   8   6    0.47    0.27
   2   8  -6    0.85    0.32
   2   8  -6    0.93    0.22
  -1  -8   6   -0.07    0.11
   1   8  -6   -0.18    0.24
  -1   8   6    0.05    0.22
   1   8  -6   -0.03    0.15
   0  -8   6    0.10    0.12
   0   8  -6    0.36    0.17
   0   8   6   -0.11    0.22
   0   8  -6    0.09    0.21
   1  -8   6    0.18    0.13
  -1   8  -6    0.10    0.21
   1   8   6    0.03    0.23
  -1   8  -6    0.10    0.17
   2  -8   6    0.34    0.14
   2  -8   6    0.31    0.26
   2   8   6    0.67    0.34
  -2   8  -6    0.58    0.20
   3  -8   6    1.35    0.34
   3  -8   6    1.35    0.20
   3   8   6    1.14    0.40
  -3   8  -6    1.42    0.25
   4  -8   6    0.76    0.18
   4  -8   6    0.55    0.30
   4   8   6    1.06    0.41
  -4   8  -6    1.07    0.24
   5  -8   6    1.81    0.25
   5  -8   6    2.18    0.40
  -5   8  -6    2.04    0.31
   5   8   6    1.37    0.41
   6  -8   6    0.16    0.25
   6  -8   6    0.26    0.17
   6   8   6    0.38    0.29
  -6   8  -6    0.42    0.22
   7  -8   6    0.76    0.31
   7  -8   6    1.83    0.28
   7   8   6    0.37    0.39
  -7   8  -6    0.99    0.27
   8  -8   6    0.16    0.19
   8  -8   6    0.15    0.21
  -8   8  -6    0.46    0.23
   8   8   6    0.08    0.36
   9  -8   6   -0.08    0.20
   9  -8   6   -0.42    0.25
  -9   8  -6    0.18    0.23
   8   9  -6   -0.22    0.27
   7  -9  -6    0.13    0.26
   7   9  -6   -0.10    0.25
   7   9  -6   -0.02    0.33
   6  -9  -6   -0.11    0.25
   6   9  -6   -0.24    0.21
   6   9  -6    0.17    0.33
   5  -9  -6    0.42    0.30
   5   9  -6    0.27    0.33
   5   9  -6    0.66    0.24
   4  -9  -6    0.57    0.24
   4   9  -6    0.23    0.30
   4   9  -6    0.56    0.22
   3   9  -6   -0.05    0.17
   3   9  -6    0.05    0.28
   2   9  -6   -0.05    0.27
  -2   9   6   -0.04    0.24
   2   9  -6    0.26    0.19
   1   9  -6   -0.16    0.21
  -1   9   6   -0.22    0.23
   1   9  -6   -0.10    0.17
   0   9   6   -0.16    0.23
   1   9   6   -0.15    0.25
   2   9   6   -0.07    0.26
  -2   9  -6   -0.10    0.17
   3  -9   6    0.38    0.26
  -3   9  -6    0.47    0.21
   3   9   6    0.33    0.35
   4  -9   6    0.43    0.25
   4   9   6   -0.21    0.30
  -4   9  -6    0.25    0.20
   5  -9   6    0.55    0.27
  -5   9  -6    0.44    0.22
   5   9   6    0.39    0.33
  -6   9  -6    0.19    0.21
 -17   0   7   -0.11    0.25
  17   0  -7   -0.27    0.26
 -17   0   7   -0.05    0.23
  16   0  -7   -0.36    0.22
 -16   0   7   -0.01    0.23
 -16   0   7    0.01    0.16
  15   0  -7    0.00    0.25
 -15   0   7    0.23    0.25
 -15   0   7   -0.27    0.18
  14   0  -7   -0.18    0.20
 -14   0   7   -0.09    0.17
 -14   0   7    0.16    0.21
  14   0  -7   -0.13    0.20
 -13   0   7    5.86    0.46
 -13   0   7    5.54    0.39
  13   0  -7    5.66    0.45
  13   0  -7    5.51    0.55
 -12   0   7    0.01    0.19
  12   0  -7    0.14    0.17
  12   0  -7   -0.10    0.20
 -12   0   7    0.15    0.17
 -11   0   7    1.02    0.19
 -11   0   7    1.30    0.27
  11   0  -7    0.62    0.22
  11   0  -7    0.94    0.22
  10   0  -7   -0.09    0.16
 -10   0   7   -0.21    0.13
  10   0  -7   -0.51    0.14
 -10   0   7   -0.30    0.14
   9   0  -7    3.65    0.37
  -9   0   7    3.51    0.29
   9   0  -7    3.51    0.28
  -9   0   7    3.48    0.27
   8   0  -7    0.00    0.11
  -8   0   7    0.03    0.09
  -8   0   7   -0.08    0.09
   8   0  -7   -0.03    0.11
   7   0  -7   15.78    0.71
  -7   0   7   15.42    0.51
  -7   0   7   15.25    0.54
   7   0  -7   14.83    0.55
  -6   0   7    0.12    0.08
  -6   0   7   -0.06    0.08
   6   0  -7   -0.01    0.10
   6   0  -7   -0.01    0.10
  -5   0   7   67.64    1.62
   5   0  -7   67.13    1.63
  -5   0   7   67.23    1.58
   5   0  -7   66.43    2.12
   5   0  -7   69.51    1.63
  -4   0   7    0.19    0.09
   4   0  -7    0.08    0.07
   4   0  -7   -0.04    0.08
  -4   0   7    0.00    0.05
   4   0  -7    0.09    0.11
  -4   0   7    0.05    0.08
   3   0  -7   12.05    0.53
   3   0  -7   12.11    0.39
   3   0  -7   11.93    0.44
  -3   0   7   12.46    0.55
  -3   0   7   12.09    0.40
   3   0  -7   12.80    0.38
   3   0  -7   12.68    0.41
  -3   0   7   12.36    0.39
  -3   0   7   12.06    0.38
   2   0  -7   -0.04    0.04
  -2   0   7    0.01    0.06
  -2   0   7   -0.01    0.05
  -2   0   7    0.03    0.07
   2   0  -7   -0.09    0.06
   2   0  -7    0.00    0.08
   2   0  -7    0.21    0.11
  -2   0   7    0.01    0.07
   2   0  -7   -0.08    0.05
   1   0  -7   27.16    0.67
  -1   0   7   27.54    0.70
  -1   0   7   27.03    0.74
  -1   0   7   26.84    0.93
   1   0  -7   26.96    0.69
   1   0  -7   27.11    0.93
  -1   0   7   25.21    0.67
  -1   0   7   26.21    0.69
   1   0  -7   26.14    0.70
   1   0  -7   26.44    0.74
   0   0  -7    0.03    0.07
   0   0   7   -0.03    0.04
   0   0  -7   -0.01    0.06
   0   0   7    0.01    0.07
   0   0   7    0.13    0.06
   0   0  -7    0.12    0.06
   0   0   7    0.04    0.08
   0   0   7   -0.03    0.09
   0   0  -7    0.16    0.09
   1   0   7  111.14    2.51
  -1   0  -7  112.59    2.50
   1   0   7  112.12    2.55
   1   0   7  110.30    2.47
   1   0   7  115.90    3.26
   1   0   7  112.58    2.49
  -1   0  -7  109.79    2.54
  -1   0  -7  111.88    2.46
  -1   0  -7  110.07    2.49
  -2   0  -7   -0.13    0.06
  -2   0  -7   -0.13    0.05
   2   0   7   -0.02    0.06
  -2   0  -7   -0.06    0.08
   2   0   7   -0.03    0.09
   2   0   7    0.01    0.07
  -2   0  -7   -0.12    0.09
  -3   0  -7  347.77    7.35
  -3   0  -7  346.25    7.46
  -3   0  -7  345.82    7.32
   3   0   7  341.43    7.33
   3   0   7  335.24    7.46
   4   0   7    0.06    0.09
  -4   0  -7   -0.08    0.11
  -4   0  -7    0.11    0.11
  -5   0  -7    9.53    0.40
   5   0   7    9.45    0.39
  -5   0  -7    8.99    0.42
   6   0   7    0.02    0.11
  -6   0  -7    0.01    0.10
  -6   0  -7   -0.03    0.11
  -7   0  -7    7.02    0.38
  -7   0  -7    7.35    0.41
   7   0   7    7.33    0.38
  -8   0  -7   -0.03    0.13
  -8   0  -7   -0.11    0.15
   8   0   7    0.37    0.17
   9   0   7    0.44    0.19
   9   0   7    1.06    0.24
  -9   0  -7    0.85    0.22
  -9   0  -7    1.10    0.23
  10   0   7   -0.06    0.16
 -10   0  -7    0.21    0.15
 -10   0  -7    0.45    0.22
  10   0   7   -0.20    0.17
  11   0   7    7.78    0.56
 -11   0  -7    8.53    0.56
  11   0   7    7.48    0.48
 -11   0  -7    8.55    0.52
  12   0   7    0.13    0.22
 -12   0  -7   -0.25    0.18
 -12   0  -7    0.18    0.22
  13   0   7    0.49    0.25
 -13   0  -7   -0.08    0.22
 -13   0  -7    0.09    0.22
 -14   0  -7   -0.16    0.25
 -14   0  -7    0.12    0.23
  14   0   7    0.01    0.22
 -15   0  -7    0.03    0.24
 -15   0  -7    0.50    0.29
  15   0   7   -0.15    0.24
 -16   0  -7   -0.30    0.22
  16   0   7    0.10    0.22
 -16   0  -7   -0.01    0.28
 -17  -1   7    0.06    0.25
 -17  -1   7    0.60    0.33
  17  -1  -7    0.50    0.33
 -17   1   7    0.53    0.32
  17   1  -7    0.42    0.30
 -17   1   7    1.08    0.31
 -16  -1   7   -0.12    0.16
 -16  -1   7   -0.03    0.19
  16  -1  -7    0.31    0.27
 -16   1   7    0.08    0.21
 -16   1   7    0.33    0.28
  16   1  -7    0.34    0.30
 -15  -1   7    0.34    0.24
 -15  -1   7    0.46    0.27
  15  -1  -7    0.56    0.28
 -15   1   7    0.17    0.24
  15   1  -7    0.21    0.25
  15   1  -7    0.14    0.21
 -15   1   7   -0.02    0.14
 -14  -1   7    0.42    0.25
 -14  -1   7    1.42    0.29
  14  -1  -7    1.27    0.30
 -14   1   7    0.52    0.27
  14   1  -7    0.93    0.30
 -14   1   7    1.12    0.26
  14   1  -7    0.78    0.31
 -13  -1   7    2.94    0.33
  13  -1  -7    2.40    0.35
 -13  -1   7    2.96    0.38
  13  -1  -7    3.36    0.41
 -13   1   7    2.94    0.38
  13   1  -7    2.37    0.39
 -13   1   7    2.94    0.34
  13   1  -7    2.69    0.39
  12  -1  -7    0.89    0.26
 -12  -1   7    0.71    0.24
  12  -1  -7    0.66    0.22
 -12  -1   7    0.52    0.17
 -12   1   7    0.73    0.24
  12   1  -7    0.32    0.23
 -12   1   7    0.57    0.20
  12   1  -7    0.82    0.27
 -11  -1   7    1.82    0.27
  11  -1  -7    1.91    0.31
  11  -1  -7    2.11    0.30
 -11  -1   7    1.90    0.31
  11   1  -7    2.20    0.35
  11   1  -7    2.56    0.32
 -11   1   7    2.59    0.30
 -11   1   7    1.96    0.30
  10  -1  -7    6.53    0.47
 -10  -1   7    7.13    0.38
  10  -1  -7    6.62    0.41
 -10  -1   7    6.56    0.39
 -10   1   7    6.53    0.38
  10   1  -7    6.82    0.55
 -10   1   7    6.55    0.39
  10   1  -7    6.96    0.45
  -9  -1   7    5.14    0.32
   9  -1  -7    5.52    0.40
  -9  -1   7    5.81    0.36
   9  -1  -7    5.96    0.38
  -9   1   7    5.19    0.35
   9   1  -7    5.47    0.47
   9   1  -7    5.11    0.36
  -9   1   7    5.77    0.32
  -8  -1   7   -0.12    0.07
  -8  -1   7   -0.02    0.09
   8  -1  -7    0.02    0.12
   8  -1  -7    0.10    0.12
   8   1  -7    0.10    0.13
   8   1  -7   -0.04    0.14
  -8   1   7    0.14    0.10
  -8   1   7    0.13    0.12
  -7  -1   7    8.84    0.37
   7  -1  -7    9.22    0.41
  -7  -1   7    9.12    0.39
   7  -1  -7    9.69    0.51
   7   1  -7    9.47    0.56
   7   1  -7    9.03    0.42
  -7   1   7    9.28    0.40
  -7   1   7    9.12    0.37
  -6  -1   7   10.76    0.42
   6  -1  -7   10.26    0.52
   6  -1  -7   10.41    0.37
  -6  -1   7   10.32    0.40
   6  -1  -7   10.93    0.43
   6   1  -7   10.32    0.42
   6   1  -7   10.87    0.58
  -6   1   7   10.43    0.40
  -6   1   7   11.03    0.39
  -5  -1   7    0.03    0.07
  -5  -1   7   -0.08    0.06
   5  -1  -7    0.07    0.10
   5  -1  -7   -0.05    0.08
   5  -1  -7    0.08    0.06
  -5   1   7    0.01    0.08
  -5   1   7    0.02    0.09
   5   1  -7    0.01    0.12
  -5   1   7    0.07    0.08
   5   1  -7   -0.22    0.08
   4  -1  -7   35.25    1.18
   4  -1  -7   35.16    0.91
  -4  -1   7   36.00    0.96
   4  -1  -7   35.39    0.87
  -4  -1   7   34.79    0.91
  -4  -1   7   34.34    0.89
  -4   1   7   32.69    0.86
   4   1  -7   35.42    0.95
  -4   1   7   34.91    1.18
   4   1  -7   34.90    0.93
   4   1  -7   35.11    1.23
  -4   1   7   35.18    0.89
   3  -1  -7    2.94    0.17
   3  -1  -7    2.87    0.20
   3  -1  -7    2.99    0.14
  -3  -1   7    3.47    0.29
   3  -1  -7    3.04    0.19
   3  -1  -7    3.16    0.16
  -3  -1   7    2.97    0.18
  -3  -1   7    3.02    0.18
  -3  -1   7    3.28    0.20
  -3   1   7    3.06    0.18
   3   1  -7    3.19    0.18
  -3   1   7    2.81    0.17
  -3   1   7    2.77    0.16
   3   1  -7    2.94    0.25
   3   1  -7    3.01    0.20
   3   1  -7    3.00    0.17
   3   1  -7    2.96    0.24
  -3   1   7    3.13    0.24
  -2  -1   7   38.91    0.96
  -2  -1   7   39.90    0.99
   2  -1  -7   39.30    1.00
   2  -1  -7   39.55    0.93
   2  -1  -7   39.75    0.93
  -2  -1   7   40.53    1.00
   2  -1  -7   37.86    0.96
  -2  -1   7   39.44    1.32
   2  -1  -7   38.99    0.95
   2   1  -7   39.36    0.96
  -2   1   7   39.98    0.93
   2   1  -7   39.71    0.98
   2   1  -7   40.85    0.93
   2   1  -7   38.91    1.04
  -2   1   7   39.66    1.29
   2   1  -7   39.16    0.99
  -2   1   7   39.77    0.96
  -2   1   7   38.58    0.95
   2   1  -7   39.92    1.32
  -1  -1   7    5.59    0.24
   1  -1  -7    5.68    0.24
   1  -1  -7    5.90    0.22
   1  -1  -7    5.76    0.25
  -1  -1   7    6.32    0.30
  -1  -1   7    6.14    0.34
   1  -1  -7    5.81    0.22
  -1  -1   7    5.92    0.27
  -1  -1   7    5.80    0.24
   1   1  -7    6.15    0.27
  -1   1   7    5.75    0.26
  -1   1   7    5.88    0.22
  -1   1   7    5.74    0.33
  -1   1   7    5.56    0.23
   1   1  -7    5.64    0.23
   1   1  -7    7.28    0.31
   1   1  -7    6.90    0.19
   1   1  -7    6.52    0.26
  -1   1   7    5.25    0.23
  -1   1   7    5.89    0.19
   1   1  -7    6.09    0.34
   0  -1  -7   91.84    2.14
   0  -1   7   97.09    2.18
   0  -1  -7   95.84    2.14
   0  -1   7   96.79    2.14
   0  -1   7   97.39    2.84
   0  -1  -7   94.76    2.11
   0  -1   7   99.55    2.24
   0  -1   7   98.77    2.15
   0  -1   7   94.44    2.18
   0  -1  -7   92.18    2.17
   0   1  -7   96.59    2.18
   0   1  -7   98.50    2.83
   0   1   7   97.41    2.16
   0   1  -7   96.86    2.14
   0   1   7   94.00    2.15
   0   1  -7   95.85    2.18
   0   1  -7   99.04    2.24
   0   1   7   95.16    2.19
   0   1   7   95.60    2.14
   0   1   7   93.52    2.11
   1  -1   7   28.44    0.77
  -1  -1  -7   28.37    0.73
   1  -1   7   28.23    0.74
   1  -1   7   29.61    0.78
  -1  -1  -7   27.45    0.74
   1  -1   7   29.58    0.98
   1  -1   7   30.17    0.82
  -1  -1  -7   28.16    0.76
  -1  -1  -7   29.39    0.72
  -1   1  -7   29.39    0.76
   1   1   7   28.90    0.75
   1   1   7   27.57    0.72
  -1   1  -7   29.99    0.98
  -1   1  -7   29.05    0.81
  -1   1  -7   29.69    0.74
   1   1   7   28.34    0.74
   1   1   7   28.57    0.77
  -1   1  -7   28.58    0.77
  -2  -1  -7   20.56    0.59
   2  -1   7   21.60    0.75
   2  -1   7   21.34    0.59
   2  -1   7   20.57    0.61
  -2  -1  -7   20.98    0.57
  -2  -1  -7   20.47    0.61
  -2   1  -7   20.08    0.61
   2   1   7   20.53    0.61
  -2   1  -7   21.31    0.62
  -2   1  -7   21.13    0.65
   2   1   7   20.75    0.57
   3  -1   7   26.07    0.88
  -3  -1  -7   26.18    0.74
   3  -1   7   26.30    0.72
  -3  -1  -7   25.06    0.71
  -3  -1  -7   26.05    0.69
  -3   1  -7   25.93    0.74
   3   1   7   25.42    0.70
  -3   1  -7   25.85    0.77
   3   1   7   26.06    0.75
   4  -1   7   38.28    1.22
   4  -1   7   36.67    0.99
  -4  -1  -7   37.72    1.00
  -4  -1  -7   38.68    1.03
  -4  -1  -7   38.76    0.98
   4   1   7   38.32    0.98
   4   1   7   39.04    1.05
  -4   1  -7   38.49    1.06
  -4   1  -7   37.65    1.01
  -5  -1  -7   12.22    0.45
   5  -1   7   12.73    0.52
   5  -1   7   12.91    0.47
  -5  -1  -7   12.57    0.49
   5   1   7   12.65    0.45
  -5   1  -7   12.70    0.48
  -5   1  -7   12.72    0.52
  -6  -1  -7   -0.18    0.11
   6  -1   7    0.09    0.09
  -6  -1  -7    0.01    0.11
  -6   1  -7   -0.06    0.11
   6   1   7    0.14    0.11
  -6   1  -7    0.14    0.15
  -7  -1  -7    4.21    0.32
   7  -1   7    4.53    0.31
  -7  -1  -7    4.33    0.28
  -7   1  -7    4.72    0.35
   7   1   7    4.30    0.30
  -7   1  -7    3.94    0.28
  -8  -1  -7    2.39    0.30
  -8  -1  -7    1.87    0.25
   8  -1   7    2.05    0.27
  -8   1  -7    2.01    0.26
  -8   1  -7    2.51    0.31
   8   1   7    2.25    0.27
   9  -1   7    0.69    0.18
  -9  -1  -7    1.43    0.27
  -9  -1  -7    1.38    0.25
   9  -1   7    0.88    0.25
  -9   1  -7    1.13    0.27
  -9   1  -7    1.46    0.24
   9   1   7    0.47    0.25
   9   1   7    1.37    0.23
 -10  -1  -7    9.28    0.54
  10  -1   7    7.70    0.47
 -10  -1  -7    9.02    0.50
  10  -1   7    8.98    0.51
 -10   1  -7    9.18    0.52
 -10   1  -7    8.69    0.50
  10   1   7    9.38    0.52
  10   1   7    7.31    0.61
 -11  -1  -7    1.27    0.30
 -11  -1  -7    1.00    0.23
  11  -1   7    1.43    0.30
 -11   1  -7    1.22    0.24
 -11   1  -7    1.48    0.31
  11   1   7    1.46    0.29
  11   1   7    1.19    0.32
 -12  -1  -7    2.31    0.36
  12  -1   7    2.51    0.38
 -12  -1  -7    2.15    0.30
 -12   1  -7    2.35    0.34
 -12   1  -7    2.86    0.40
  12   1   7    2.94    0.38
  12   1   7    1.65    0.34
 -13  -1  -7    5.74    0.51
  13  -1   7    5.99    0.53
 -13  -1  -7    5.66    0.44
  13   1   7    6.18    0.52
 -13   1  -7    6.01    0.50
 -13   1  -7    5.84    0.57
 -14  -1  -7    0.81    0.27
 -14  -1  -7    0.60    0.25
  14  -1   7    0.74    0.29
 -14   1  -7    0.91    0.29
 -14   1  -7    0.75    0.29
  14   1   7    0.98    0.28
  15  -1   7    0.13    0.25
 -15  -1  -7    0.39    0.27
 -15  -1  -7   -0.34    0.21
  15   1   7    0.72    0.28
 -15   1  -7    0.39    0.25
 -15   1  -7    0.48    0.30
  16  -1   7    0.30    0.30
 -16  -1  -7    0.09    0.28
  16   1   7   -0.18    0.29
 -16   1  -7    0.13    0.28
 -16   1  -7   -0.09    0.24
 -17  -2   7    0.02    0.27
 -17  -2   7   -0.12    0.17
  17   2  -7   -0.03    0.27
  16  -2  -7    0.07    0.28
 -16  -2   7   -0.19    0.22
 -16  -2   7    0.36    0.27
 -16   2   7   -0.17    0.24
  16   2  -7    0.02    0.26
  16   2  -7    0.33    0.28
  15  -2  -7    0.32    0.22
 -15  -2   7    0.54    0.21
 -15  -2   7    0.34    0.25
 -15   2   7    0.54    0.22
 -15   2   7    0.40    0.23
  15   2  -7   -0.05    0.29
  15   2  -7    0.50    0.23
 -14  -2   7    0.49    0.26
 -14  -2   7    0.36    0.23
  14  -2  -7    0.36    0.26
 -14   2   7    0.63    0.22
  14   2  -7    0.75    0.32
  14   2  -7    0.60    0.27
 -14   2   7    0.68    0.27
  13  -2  -7    0.09    0.21
 -13  -2   7   -0.11    0.17
 -13  -2   7    0.10    0.21
  13   2  -7   -0.26    0.18
 -13   2   7    0.19    0.17
  13   2  -7    0.13    0.25
 -13   2   7   -0.15    0.16
  12  -2  -7   -0.05    0.15
 -12  -2   7   -0.13    0.13
  12  -2  -7   -0.05    0.18
 -12  -2   7    0.00    0.13
 -12   2   7   -0.22    0.12
 -12   2   7    0.04    0.19
  12   2  -7    0.05    0.15
  12   2  -7   -0.06    0.22
  11  -2  -7    0.01    0.14
  11  -2  -7    0.10    0.19
 -11  -2   7   -0.10    0.16
 -11  -2   7   -0.16    0.18
  11   2  -7    0.03    0.23
 -11   2   7    0.08    0.19
 -11   2   7    0.33    0.16
  11   2  -7   -0.07    0.19
  10  -2  -7    4.62    0.37
  10  -2  -7    4.53    0.37
 -10  -2   7    4.53    0.37
 -10  -2   7    4.70    0.32
  10   2  -7    4.07    0.34
 -10   2   7    4.45    0.32
 -10   2   7    4.25    0.36
  10   2  -7    4.32    0.45
   9  -2  -7   -0.11    0.13
  -9  -2   7    0.10    0.10
   9  -2  -7   -0.02    0.11
  -9  -2   7   -0.15    0.13
  -9   2   7    0.03    0.14
   9   2  -7    0.12    0.19
   9   2  -7   -0.19    0.08
  -9   2   7    0.01    0.10
   8  -2  -7    3.17    0.27
  -8  -2   7    3.66    0.28
   8  -2  -7    3.57    0.31
  -8  -2   7    3.24    0.26
  -8   2   7    3.52    0.24
   8   2  -7    3.67    0.30
  -8   2   7    3.65    0.27
   8   2  -7    3.65    0.41
   7  -2  -7   16.68    0.54
  -7  -2   7   16.62    0.58
  -7  -2   7   16.78    0.57
   7  -2  -7   16.92    0.58
  -7   2   7   17.11    0.57
   7   2  -7   17.32    0.62
  -7   2   7   17.58    0.54
   7   2  -7   16.68    0.83
   6  -2  -7   18.59    0.55
  -6  -2   7   17.33    0.57
  -6  -2   7   17.86    0.60
   6  -2  -7   17.80    0.58
   6   2  -7   18.84    0.63
  -6   2   7   18.14    0.57
  -6   2   7   18.13    0.55
   6   2  -7   17.66    0.84
  -6   2   7   20.55    0.81
   5  -2  -7    2.06    0.19
   5  -2  -7    1.85    0.16
  -5  -2   7    2.02    0.19
   5  -2  -7    1.91    0.15
  -5  -2   7    1.90    0.20
  -5   2   7    1.99    0.23
   5   2  -7    2.13    0.21
   5   2  -7    1.75    0.26
  -5   2   7    1.92    0.18
  -5   2   7    2.03    0.16
   4  -2  -7    6.09    0.27
  -4  -2   7    5.71    0.28
  -4  -2   7    6.94    0.28
   4  -2  -7    6.16    0.27
   4  -2  -7    6.42    0.24
  -4  -2   7    6.05    0.29
   4   2  -7    6.22    0.43
  -4   2   7    6.44    0.37
   4   2  -7    5.83    0.30
  -4   2   7    6.38    0.26
  -4   2   7    6.29    0.24
   4   2  -7    5.88    0.28
  -3  -2   7    0.18    0.09
   3  -2  -7    0.27    0.09
  -3  -2   7    0.07    0.09
   3  -2  -7    0.22    0.06
   3  -2  -7    0.41    0.10
   3  -2  -7    0.14    0.07
  -3  -2   7    0.26    0.09
   3  -2  -7    0.23    0.09
  -3   2   7    0.23    0.07
   3   2  -7    0.32    0.14
   3   2  -7    0.33    0.08
   3   2  -7    0.22    0.11
   3   2  -7    0.28    0.10
  -3   2   7    0.21    0.12
  -3   2   7    0.16    0.08
   3   2  -7    0.08    0.12
   2  -2  -7    5.67    0.21
  -2  -2   7    5.47    0.27
   2  -2  -7    5.53    0.20
  -2  -2   7    5.93    0.25
  -2  -2   7    5.73    0.26
   2  -2  -7    5.63    0.24
   2  -2  -7    5.40    0.24
   2  -2  -7    5.68    0.23
   2   2  -7    6.01    0.24
  -2   2   7    5.50    0.20
  -2   2   7    5.44    0.22
  -2   2   7    5.25    0.22
  -2   2   7    5.54    0.22
   2   2  -7    5.67    0.31
   2   2  -7    5.48    0.25
   2   2  -7    5.79    0.28
   2   2  -7    5.80    0.38
  -1  -2   7   13.86    0.45
   1  -2  -7   14.14    0.41
  -1  -2   7   14.53    0.43
  -1  -2   7   13.57    0.43
   1  -2  -7   13.63    0.38
  -1  -2   7   13.97    0.61
  -1  -2   7   14.37    0.46
   1  -2  -7   13.26    0.38
   1  -2  -7   13.09    0.41
   1  -2  -7   13.66    0.40
   1   2  -7   14.21    0.61
  -1   2   7   13.57    0.41
  -1   2   7   14.02    0.40
   1   2  -7   14.25    0.44
  -1   2   7   13.64    0.39
  -1   2   7   13.81    0.43
   1   2  -7   13.65    0.46
   1   2  -7   14.17    0.42
   1   2  -7   13.29    0.48
  -1   2   7   13.20    0.37
   0  -2   7   30.87    0.82
   0  -2  -7   28.58    0.75
   0  -2  -7   30.36    0.73
   0  -2   7   31.34    1.06
   0  -2   7   31.54    0.79
   0  -2  -7   30.53    0.73
   0  -2   7   29.98    0.78
   0  -2  -7   28.89    0.75
   0  -2   7   30.55    0.81
   0   2   7   29.06    0.78
   0   2   7   29.91    0.75
   0   2  -7   31.06    0.86
   0   2  -7   30.66    0.82
   0   2   7   29.26    0.72
   0   2  -7   30.90    0.80
   0   2   7   29.49    0.78
   0   2  -7   31.78    0.78
   0   2   7   30.13    0.75
   0   2  -7   31.04    1.05
   1  -2   7   23.74    0.64
  -1  -2  -7   22.36    0.58
  -1  -2  -7   22.64    0.61
   1  -2   7   22.95    0.83
  -1  -2  -7   22.63    0.61
  -1  -2  -7   22.67    0.59
   1  -2   7   22.40    0.65
   1  -2   7   22.21    0.63
   1   2   7   22.33    0.58
   1   2   7   22.36    0.63
  -1   2  -7   23.82    0.83
  -1   2  -7   23.55    0.65
   1   2   7   22.65    0.60
  -1   2  -7   22.22    0.66
  -1   2  -7   23.71    0.71
   2  -2   7   15.32    0.51
   2  -2   7   16.04    0.50
  -2  -2  -7   15.58    0.47
   2  -2   7   15.44    0.61
  -2  -2  -7   15.07    0.44
  -2  -2  -7   15.92    0.48
   2  -2   7   15.42    0.49
   2   2   7   15.90    0.45
  -2   2  -7   15.71    0.55
  -2   2  -7   16.00    0.51
   2   2   7   15.23    0.49
  -2   2  -7   16.25    0.61
  -2   2  -7   15.80    0.51
   3  -2   7    2.55    0.18
  -3  -2  -7    2.88    0.20
  -3  -2  -7    2.60    0.17
  -3  -2  -7    3.00    0.20
   3  -2   7    2.60    0.21
  -3   2  -7    2.76    0.24
   3   2   7    2.84    0.18
   3   2   7    2.97    0.21
  -3   2  -7    2.44    0.20
  -4  -2  -7    1.29    0.15
   4  -2   7    1.14    0.16
  -4  -2  -7    1.52    0.16
  -4  -2  -7    1.16    0.15
   4  -2   7    1.29    0.15
   4   2   7    1.65    0.19
   4   2   7    1.32    0.15
  -4   2  -7    1.39    0.21
  -4   2  -7    1.29    0.18
   5  -2   7   29.82    0.99
  -5  -2  -7   30.87    0.85
  -5  -2  -7   31.15    0.88
  -5  -2  -7   30.62    0.84
   5  -2   7   30.52    0.87
  -5   2  -7   30.43    0.94
   5   2   7   31.28    0.85
  -5   2  -7   30.04    0.88
   5   2   7   30.16    0.89
   6  -2   7    6.57    0.37
  -6  -2  -7    7.22    0.36
  -6  -2  -7    7.01    0.34
   6  -2   7    7.09    0.33
   6   2   7    6.95    0.34
  -6   2  -7    7.23    0.41
  -6   2  -7    7.21    0.36
  -7  -2  -7    2.69    0.28
   7  -2   7    2.68    0.27
  -7  -2  -7    2.74    0.27
   7  -2   7    2.93    0.21
  -7   2  -7    3.54    0.29
   7   2   7    2.96    0.26
  -7   2  -7    3.12    0.33
  -8  -2  -7    4.38    0.34
   8  -2   7    3.94    0.24
  -8  -2  -7    3.88    0.31
   8  -2   7    4.57    0.35
   8   2   7    4.03    0.32
  -8   2  -7    3.91    0.39
  -8   2  -7    3.99    0.33
   9  -2   7   -0.18    0.17
  -9  -2  -7    0.03    0.12
   9  -2   7    0.03    0.08
  -9  -2  -7   -0.13    0.16
   9   2   7   -0.18    0.18
  -9   2  -7   -0.06    0.16
   9   2   7   -0.06    0.15
  -9   2  -7    0.14    0.21
  10  -2   7    1.04    0.23
 -10  -2  -7    1.19    0.26
 -10  -2  -7    1.11    0.24
 -10   2  -7    1.02    0.24
 -10   2  -7    0.78    0.27
  10   2   7    0.92    0.29
  10   2   7    0.95    0.23
 -11  -2  -7    0.53    0.23
  11  -2   7    0.69    0.26
 -11  -2  -7    0.08    0.19
  11   2   7    0.72    0.22
 -11   2  -7    0.37    0.22
 -11   2  -7    0.93    0.28
  11   2   7    0.35    0.26
 -12  -2  -7    0.05    0.20
  12  -2   7    0.07    0.23
 -12  -2  -7    0.09    0.19
 -12   2  -7    0.58    0.28
  12   2   7    0.41    0.19
 -12   2  -7    0.39    0.22
  12   2   7    0.09    0.25
 -13  -2  -7    1.55    0.32
 -13  -2  -7    2.20    0.33
  13  -2   7    1.10    0.27
 -13   2  -7    1.60    0.29
 -13   2  -7    1.70    0.37
  13   2   7    1.53    0.36
  13   2   7    1.45    0.31
 -14  -2  -7    0.82    0.30
 -14  -2  -7    0.17    0.23
  14  -2   7    0.38    0.22
 -14   2  -7    0.09    0.23
 -14   2  -7    0.20    0.28
  14   2   7    0.21    0.26
 -15  -2  -7   -0.38    0.21
  15  -2   7   -0.05    0.19
 -15   2  -7   -0.10    0.27
 -15   2  -7    0.15    0.23
 -16  -3   7    0.73    0.30
  16  -3  -7    0.46    0.33
 -16  -3   7    0.88    0.31
  16   3  -7    0.37    0.37
  16   3  -7    0.96    0.35
 -16   3   7    0.99    0.33
  15  -3  -7    1.53    0.32
 -15  -3   7    1.52    0.33
 -15  -3   7    1.43    0.29
  15   3  -7    1.51    0.43
  15   3  -7    2.05    0.40
 -15   3   7    1.93    0.38
 -14  -3   7    0.08    0.20
 -14  -3   7    0.14    0.21
  14  -3  -7    0.44    0.26
 -14   3   7    0.17    0.22
  14   3  -7   -0.18    0.26
  14   3  -7    0.03    0.24
 -13  -3   7    0.43    0.20
 -13  -3   7    0.22    0.17
  13  -3  -7    0.31    0.22
 -13   3   7    0.31    0.23
 -13   3   7    0.14    0.16
  13   3  -7    0.50    0.31
  13   3  -7    0.53    0.25
 -12  -3   7    0.40    0.21
  12  -3  -7    0.11    0.20
 -12  -3   7    0.33    0.19
  12   3  -7    0.27    0.21
  12   3  -7    0.23    0.25
 -12   3   7    0.41    0.18
 -12   3   7    0.26    0.20
 -11  -3   7    0.08    0.18
 -11  -3   7    0.03    0.17
  11  -3  -7   -0.19    0.17
 -11   3   7   -0.26    0.16
 -11   3   7   -0.07    0.13
  11   3  -7   -0.22    0.17
  11   3  -7   -0.27    0.21
 -10  -3   7    2.39    0.29
 -10  -3   7    2.53    0.31
  10  -3  -7    2.83    0.33
  10   3  -7    1.86    0.30
 -10   3   7    2.41    0.30
 -10   3   7    2.59    0.26
  10   3  -7    2.24    0.38
   9  -3  -7    3.36    0.32
  -9  -3   7    3.73    0.32
  -9  -3   7    3.66    0.30
   9   3  -7    3.66    0.36
  -9   3   7    3.62    0.26
   9   3  -7    2.65    0.41
  -9   3   7    3.19    0.31
  -8  -3   7   21.08    0.71
   8  -3  -7   20.69    0.72
   8  -3  -7   20.86    0.69
  -8  -3   7   20.01    0.68
   8  -3  -7   20.15    0.64
   8   3  -7   19.75    1.00
  -8   3   7   19.97    0.67
   8   3  -7   20.57    0.74
  -8   3   7   20.06    0.63
  -7  -3   7    0.17    0.12
  -7  -3   7    0.11    0.12
   7  -3  -7    0.08    0.09
   7  -3  -7   -0.01    0.10
   7  -3  -7    0.29    0.12
   7   3  -7    0.02    0.12
   7   3  -7   -0.06    0.16
  -7   3   7    0.11    0.08
  -7   3   7    0.05    0.10
  -6  -3   7    0.01    0.09
   6  -3  -7    0.06    0.10
   6  -3  -7    0.02    0.09
   6  -3  -7    0.07    0.08
  -6  -3   7   -0.02    0.11
  -6   3   7    0.07    0.07
   6   3  -7    0.07    0.13
  -6   3   7    0.10    0.10
   6   3  -7   -0.16    0.10
   5  -3  -7    0.16    0.07
   5  -3  -7    0.06    0.09
  -5  -3   7    0.17    0.11
   5  -3  -7    0.00    0.08
  -5  -3   7    0.03    0.10
  -5   3   7    0.12    0.09
   5   3  -7   -0.10    0.09
   5   3  -7   -0.03    0.15
  -5   3   7    0.04    0.06
   4  -3  -7    0.39    0.09
   4  -3  -7    0.46    0.12
  -4  -3   7    0.14    0.10
  -4  -3   7    0.22    0.11
   4  -3  -7    0.17    0.09
   4  -3  -7    0.47    0.08
  -4  -3   7    0.37    0.11
   4   3  -7    0.46    0.13
  -4   3   7    0.41    0.08
  -4   3   7    0.28    0.09
   4   3  -7    0.18    0.13
   4   3  -7    0.46    0.12
  -3  -3   7    0.08    0.10
  -3  -3   7    0.11    0.10
   3  -3  -7    0.04    0.03
  -3  -3   7    0.20    0.09
   3  -3  -7    0.14    0.06
   3  -3  -7    0.16    0.07
[truncated: 619,404 more chars]
