# Supplementary material for: Crystal structure of creatininium 5-(2,4-di­nitro­phen­yl)-1,3-di­methyl­barbiturate monohydrate: a potential anti­convulsant agent
Source: Acta Crystallogr E Crystallogr Commun. 2016 Apr 5;72(Pt 5):620–3. doi: 10.1107/S2056989016005247 (PMC4908519; doi:10.1107/S2056989016005247)
Supplement: Supplementary file 2 [file e-72-00620-Isup2.hkl]

data_I                                                                          
_shelx_title ' PPKAL IN P2(1)/N'                                                
_shelx_refln_list_code          4                                               
_shelx_F_calc_maximum      244.58                                               
_exptl_crystal_F_000       944.00                                               
_reflns_d_resolution_high  0.7149                                               
                                                                                
loop_                                                                           
 _space_group_symop_operation_xyz                                               
 'x, y, z'                                                                      
 '-x+1/2, y+1/2, -z+1/2'                                                        
 '-x, -y, -z'                                                                   
 'x-1/2, -y-1/2, z-1/2'                                                         
                                                                                
_cell_length_a    12.6926                                                       
_cell_length_b     7.3093                                                       
_cell_length_c    20.6213                                                       
_cell_angle_alpha  90.000                                                       
_cell_angle_beta  100.420                                                       
_cell_angle_gamma  90.000                                                       
                                                                                
_shelx_F_squared_multiplier     1.000                                           
                                                                                
loop_                                                                           
 _refln_index_h                                                                 
 _refln_index_k                                                                 
 _refln_index_l                                                                 
 _refln_F_squared_calc                                                          
 _refln_F_squared_meas                                                          
 _refln_F_squared_sigma                                                         
 _refln_observed_status                                                         
   2   0   0       7843.19       7554.13        60.40 o                         
   4   0   0        526.72        588.08         7.05 o                         
   6   0   0        932.00       1027.62        16.77 o                         
   8   0   0        481.20        470.26        11.30 o                         
  10   0   0          0.22         -3.62         3.62 o                         
  12   0   0         20.27         11.92         5.88 o                         
  14   0   0          7.42         -4.21         8.31 o                         
  16   0   0         15.81         16.17        10.61 o                         
   1   1   0       1401.73       1416.49        10.97 o                         
   2   1   0       2637.31       2434.29        15.70 o                         
   3   1   0         63.52         73.77         1.42 o                         
   4   1   0         15.55         39.97         1.38 o                         
   5   1   0       1109.22       1094.40         9.88 o                         
   6   1   0        740.21        755.68         8.92 o                         
   7   1   0        224.99        306.57         6.06 o                         
   8   1   0       1083.51       1018.87        12.90 o                         
   9   1   0        150.69        137.75         5.48 o                         
  10   1   0        534.61        543.39        10.59 o                         
  11   1   0          3.08         -3.03         3.03 o                         
  12   1   0         68.66         64.91         5.59 o                         
  13   1   0        378.56        366.18        12.50 o                         
  14   1   0          5.06          9.40         5.10 o                         
  15   1   0          2.17          9.11         6.48 o                         
  16   1   0          5.03         -2.22         8.92 o                         
  17   1   0          0.13         -3.90         6.76 o                         
   0   2   0       8357.29       8391.14       126.55 o                         
   1   2   0       4964.51       5144.67        31.59 o                         
   2   2   0      59819.66      55126.97       320.36 o                         
   3   2   0        689.71        727.13         6.02 o                         
   4   2   0        194.75        182.56         2.99 o                         
   5   2   0          3.54         -0.72         2.05 o                         
   6   2   0        568.18        580.13         7.57 o                         
   7   2   0        352.20        375.06         7.95 o                         
   8   2   0        597.58        571.74        10.53 o                         
   9   2   0        291.70        292.02         6.77 o                         
  10   2   0          7.84          1.54         3.56 o                         
  11   2   0          0.28         -3.82         3.82 o                         
  12   2   0          1.20         -3.69         3.69 o                         
  13   2   0         82.30         87.49         7.75 o                         
  14   2   0         41.92         59.68         7.30 o                         
  15   2   0         69.13         78.27         9.22 o                         
  16   2   0          0.00         12.17         7.48 o                         
  17   2   0         53.07         44.21        11.17 o                         
   1   3   0        123.21        121.85         2.16 o                         
   2   3   0       1488.41       1427.19        10.59 o                         
   3   3   0         23.64         30.46         1.30 o                         
   4   3   0       1766.52       1879.95        14.34 o                         
   5   3   0          0.28         -0.34         1.04 o                         
   6   3   0        780.75        747.35         9.06 o                         
   7   3   0        163.33        182.38         5.62 o                         
   8   3   0        292.96        317.13         8.04 o                         
   9   3   0        211.56        218.45         8.58 o                         
  10   3   0         21.34         19.52         4.20 o                         
  11   3   0        420.02        381.65        10.75 o                         
  12   3   0          7.59          6.71         4.15 o                         
  13   3   0          8.43          0.03         4.81 o                         
  14   3   0          0.11          6.59         5.23 o                         
  15   3   0        177.37        204.07        12.21 o                         
  16   3   0         47.16         63.04        27.42 o                         
   0   4   0       1306.89       1424.25        12.59 o                         
   1   4   0        855.15        849.20         6.42 o                         
   2   4   0        152.80        179.28         3.66 o                         
   3   4   0        806.67        781.37         7.49 o                         
   4   4   0       4038.21       4088.63        28.56 o                         
   5   4   0          2.50         10.88         1.67 o                         
   6   4   0          7.40          6.26         1.72 o                         
   7   4   0        160.68        176.93         5.87 o                         
   8   4   0         72.14         81.93         4.43 o                         
   9   4   0        786.08        804.05        12.18 o                         
  10   4   0        105.92        113.25         6.04 o                         
  11   4   0         21.18         17.62         4.14 o                         
  12   4   0          3.20         -1.62         6.73 o                         
  13   4   0        122.15        114.66        11.50 o                         
  14   4   0          1.07         -3.62         7.15 o                         
  15   4   0          0.00          3.89         8.29 o                         
  16   4   0         28.26         28.87        21.94 o                         
   1   5   0        103.27         86.21         1.48 o                         
   2   5   0        405.50        392.69         4.22 o                         
   3   5   0          2.43          3.86         1.22 o                         
   4   5   0        128.53        121.43         2.99 o                         
   5   5   0         34.27         34.18         2.05 o                         
   6   5   0         40.62         44.65         2.53 o                         
   7   5   0        405.05        412.43         7.68 o                         
   8   5   0        149.90        170.10         8.87 o                         
   9   5   0         14.06         15.37         5.12 o                         
  10   5   0          5.87          3.71         4.67 o                         
  11   5   0          8.91          6.87         5.06 o                         
  12   5   0          3.82          3.58         8.79 o                         
  13   5   0        123.03        142.49        11.40 o                         
  14   5   0         53.60         68.72         9.65 o                         
  15   5   0          2.64         24.83        21.36 o                         
   0   6   0          0.78          0.16         1.58 o                         
   1   6   0         72.78         66.84         2.19 o                         
   2   6   0        326.23        319.37         4.25 o                         
   3   6   0        108.56        110.38         3.77 o                         
   4   6   0         40.53         33.50         3.53 o                         
   5   6   0         11.22         15.45         3.19 o                         
   6   6   0         83.08        104.03         6.11 o                         
   7   6   0        314.10        373.61        10.60 o                         
   8   6   0          2.27         -2.52         4.14 o                         
   9   6   0         45.52         52.75         6.24 o                         
  10   6   0         22.93         16.49         5.93 o                         
  11   6   0         14.58          4.03         5.18 o                         
  12   6   0         26.86         22.62         7.16 o                         
  13   6   0          2.11          1.54         6.53 o                         
  14   6   0          0.01          1.15        21.36 o                         
   1   7   0          0.14         -2.69         4.27 o                         
   2   7   0         75.55         68.81         3.08 o                         
   3   7   0          0.07          1.93         1.97 o                         
   4   7   0        203.36        180.92         8.92 o                         
   5   7   0         82.04         69.73         4.86 o                         
   6   7   0          3.27         24.67         4.91 o                         
   7   7   0          0.05          4.05         3.91 o                         
   8   7   0          9.84          1.90         4.28 o                         
   9   7   0          0.07         -4.80         4.80 o                         
  10   7   0          6.62          8.61         6.03 o                         
  11   7   0          0.01          3.94         6.29 o                         
  12   7   0         19.78         16.90         7.04 o                         
   0   8   0          8.52         11.55        13.28 o                         
   1   8   0        107.03         79.70        14.08 o                         
   2   8   0         16.69         12.90         8.29 o                         
   3   8   0         71.51         52.93        12.62 o                         
   4   8   0        140.52        148.83        11.57 o                         
   5   8   0        116.11        137.14         9.08 o                         
   6   8   0        102.08         95.10         7.03 o                         
   7   8   0          1.55          8.32         5.33 o                         
   8   8   0         14.76         17.80         5.62 o                         
   9   8   0         56.16         54.89         7.51 o                         
  10   8   0          4.10         -0.15         6.05 o                         
   1   9   0          2.45          3.12         9.18 o                         
   2   9   0          5.10          0.58        15.01 o                         
   3   9   0          1.70         16.04        10.26 o                         
   4   9   0         85.46         73.76        15.27 o                         
   5   9   0         13.84         29.84        13.56 o                         
   6   9   0         67.87         49.61        23.96 o                         
   7   9   0          2.96         -7.23        11.43 o                         
   1  10   0         10.22         13.28        16.17 o                         
   2  10   0          2.45         28.29        17.32 o                         
   3  10   0         19.92         39.84        20.79 o                         
 -17   0   1          2.18         -7.95         7.95 o                         
 -15   0   1         98.88         73.06        12.86 o                         
 -13   0   1         28.40         39.62        15.29 o                         
 -11   0   1          1.30         -4.53         4.53 o                         
  -9   0   1         75.48         99.50         6.56 o                         
  -7   0   1        991.89       1086.05        16.64 o                         
  -5   0   1          3.86         -1.22         1.22 o                         
  -3   0   1       8714.16       8422.71        67.87 o                         
   3   0   1        899.63        842.39         9.09 o                         
   5   0   1       8416.32       8838.90        75.84 o                         
   7   0   1         21.28         21.76         3.51 o                         
   9   0   1        365.81        409.87        11.28 o                         
  11   0   1         16.02         -2.47         4.45 o                         
  13   0   1        126.94        134.70        10.97 o                         
  15   0   1         14.17         32.15        11.18 o                         
  17   0   1         34.73         23.80        16.45 o                         
 -17   1   1         26.39         21.08         8.10 o                         
 -16   1   1          3.10         -5.35         5.35 o                         
 -15   1   1        122.94        117.88        10.36 o                         
 -14   1   1          2.12         -5.05         5.05 o                         
 -13   1   1         23.00         16.04         5.49 o                         
 -12   1   1         69.05         49.54         5.53 o                         
 -11   1   1          3.06         -2.90         2.90 o                         
 -10   1   1          3.07          2.92         2.74 o                         
  -9   1   1         45.03         43.89         4.14 o                         
  -8   1   1       1328.22       1448.74        17.63 o                         
  -7   1   1       1876.72       1994.28        20.55 o                         
  -6   1   1        494.47        543.81         7.20 o                         
  -5   1   1          8.21         11.63         1.34 o                         
  -4   1   1        305.64        341.06         3.60 o                         
  -3   1   1       2699.73       2645.96        16.64 o                         
  -2   1   1       1971.04       1997.37        12.79 o                         
  -1   1   1        265.14        283.55         3.57 o                         
   0   1   1       2238.71       2269.01        49.00 o                         
   1   1   1        746.13        773.32         5.21 o                         
   2   1   1       7117.81       7142.74        44.36 o                         
   3   1   1       3697.40       3591.11        22.91 o                         
   4   1   1        525.39        566.95         5.15 o                         
   5   1   1         39.13         22.49         1.66 o                         
   6   1   1         80.87         87.49         3.43 o                         
   7   1   1          0.67         -1.71         1.71 o                         
   8   1   1        717.49        730.74        10.43 o                         
   9   1   1        478.26        509.05         8.99 o                         
  10   1   1        412.61        395.70         8.60 o                         
  11   1   1         83.88         71.41         4.96 o                         
  12   1   1        207.65        184.03         8.64 o                         
  13   1   1         45.84         47.18         5.93 o                         
  14   1   1        167.63        177.31        10.36 o                         
  15   1   1         23.32         28.75         7.08 o                         
  16   1   1          5.83          9.87         7.12 o                         
  17   1   1         29.93         32.70         9.02 o                         
 -17   2   1         10.55        -10.33        11.59 o                         
 -16   2   1          2.27         -4.31         6.32 o                         
 -15   2   1          2.14          5.31         5.94 o                         
 -14   2   1         46.50         45.74         7.06 o                         
 -13   2   1         12.86          2.32         4.82 o                         
 -12   2   1          6.63         -2.86         3.89 o                         
 -11   2   1         11.86          3.24         4.11 o                         
 -10   2   1         47.90         53.24         4.10 o                         
  -9   2   1         10.70         11.27         2.60 o                         
  -8   2   1       1242.73       1264.59        17.17 o                         
  -7   2   1          7.13          5.23         2.22 o                         
  -6   2   1        200.92        248.16         4.38 o                         
  -5   2   1        477.97        445.92         5.59 o                         
  -4   2   1        228.32        195.52         2.76 o                         
  -3   2   1       1124.22       1027.92         7.61 o                         
  -2   2   1      22382.10      21837.11       129.35 o                         
  -1   2   1       2498.91       2407.96        18.14 o                         
   0   2   1      36723.31      35525.93       241.18 o                         
   1   2   1         25.07         32.98         1.12 o                         
   2   2   1      30588.08      30545.07       184.46 o                         
   3   2   1       1585.65       1709.70        11.65 o                         
   4   2   1        392.29        378.78         4.90 o                         
   5   2   1        358.27        426.80         5.62 o                         
   6   2   1          0.46         -0.25         1.62 o                         
   7   2   1        109.15        100.56         4.47 o                         
   8   2   1         92.91        108.14         5.48 o                         
   9   2   1        118.77        103.26         5.69 o                         
  10   2   1         93.33         80.74         4.04 o                         
  11   2   1        520.04        551.20        12.63 o                         
  12   2   1         71.76         68.03         6.12 o                         
  13   2   1         22.11         15.44         5.06 o                         
  14   2   1          2.13          5.33         4.71 o                         
  15   2   1          1.23          5.52         5.99 o                         
  16   2   1          4.09         -4.47         5.69 o                         
  17   2   1          1.87        -15.01        15.01 o                         
 -16   3   1          1.51         -2.68         8.87 o                         
 -15   3   1          6.22          9.46         6.32 o                         
 -14   3   1          6.30         13.45         5.94 o                         
 -13   3   1         42.70         28.01         5.50 o                         
 -12   3   1         21.06         16.53         4.23 o                         
 -11   3   1          6.23         -2.10         3.58 o                         
 -10   3   1        204.23        187.95         7.73 o                         
  -9   3   1        273.92        270.94         7.48 o                         
  -8   3   1         21.11         25.93         3.24 o                         
  -7   3   1        217.67        217.41         5.29 o                         
  -6   3   1        753.88        770.13         8.68 o                         
  -5   3   1         21.41         24.10         1.69 o                         
  -4   3   1          7.57          7.39         1.31 o                         
  -3   3   1       1513.86       1456.07        10.46 o                         
  -2   3   1         99.62        120.95         2.60 o                         
  -1   3   1        291.32        285.11         4.26 o                         
   0   3   1       2312.36       2268.77        15.33 o                         
   1   3   1       2224.52       2232.15        14.41 o                         
   2   3   1         76.54         71.83         1.97 o                         
   3   3   1          0.33          2.05         0.93 o                         
   4   3   1        129.84        129.81         2.82 o                         
   5   3   1        837.98        895.23         9.33 o                         
   6   3   1        283.18        308.98         5.57 o                         
   7   3   1        168.78        175.95         7.60 o                         
   8   3   1        251.87        241.94         7.30 o                         
   9   3   1        531.46        540.05        11.39 o                         
  10   3   1        582.66        592.84        12.55 o                         
  11   3   1         19.34         11.61         4.52 o                         
  12   3   1         49.72         50.28         5.71 o                         
  13   3   1        107.66        120.76         8.91 o                         
  14   3   1          2.88          3.16         4.92 o                         
  15   3   1          3.33          2.80         7.99 o                         
  16   3   1         23.65         37.05        14.43 o                         
 -16   4   1         41.69         31.76        24.83 o                         
 -15   4   1         25.79         34.57         9.79 o                         
 -14   4   1         15.16          0.65         7.55 o                         
 -13   4   1         38.62         35.88         8.93 o                         
 -12   4   1         27.73         28.82         5.92 o                         
 -11   4   1          5.20          1.05         4.08 o                         
 -10   4   1        569.12        561.05        10.46 o                         
  -9   4   1          8.95         10.74         3.13 o                         
  -8   4   1         44.88         50.15         3.44 o                         
  -7   4   1        604.81        640.81         8.05 o                         
  -6   4   1         51.32         45.20         2.05 o                         
  -5   4   1       1044.52       1059.84         9.67 o                         
  -4   4   1        145.14        151.08         3.68 o                         
  -3   4   1        429.33        390.81         4.89 o                         
  -2   4   1       2618.59       2514.23        17.58 o                         
  -1   4   1        697.44        681.12         5.76 o                         
   0   4   1        666.82        613.41         6.91 o                         
   1   4   1       1557.24       1636.43        11.26 o                         
   2   4   1       4694.28       4830.40        30.97 o                         
   3   4   1        189.97        174.82         3.04 o                         
   4   4   1       2923.11       3181.92        22.89 o                         
   5   4   1        205.93        246.85         4.10 o                         
   6   4   1        114.73        132.21         3.71 o                         
   7   4   1        195.83        192.30         4.56 o                         
   8   4   1          4.86          9.00         2.68 o                         
   9   4   1        329.47        383.19         8.47 o                         
  10   4   1          4.01          2.49         3.47 o                         
  11   4   1          0.51         -4.20         4.20 o                         
  12   4   1         29.50         24.86         6.86 o                         
  13   4   1          3.50         13.04         6.32 o                         
  14   4   1         26.84         24.48         7.57 o                         
  15   4   1          5.78         20.30         9.10 o                         
 -15   5   1         24.00         30.60        23.67 o                         
 -14   5   1          0.14         10.82         7.37 o                         
 -13   5   1          0.48          5.58         6.29 o                         
 -12   5   1         18.23         11.94         6.18 o                         
 -11   5   1         72.87         80.67         7.47 o                         
 -10   5   1         65.94         73.19         7.03 o                         
  -9   5   1          9.57          0.56         4.16 o                         
  -8   5   1        512.63        534.12        10.33 o                         
  -7   5   1        449.46        471.53         8.21 o                         
  -6   5   1         13.05         10.61         1.88 o                         
  -5   5   1          3.15          3.80         1.53 o                         
  -4   5   1        291.82        265.59         4.83 o                         
  -3   5   1         24.78         22.75         1.42 o                         
  -2   5   1       1250.38       1242.09        10.46 o                         
  -1   5   1         37.37         36.40         1.93 o                         
   0   5   1        163.92        118.09         2.23 o                         
   1   5   1       1201.46       1132.32         8.97 o                         
   2   5   1         14.79         18.33         1.41 o                         
   3   5   1         30.34         25.92         1.50 o                         
   4   5   1        118.82        125.44         2.90 o                         
   5   5   1         88.35        107.94         3.36 o                         
   6   5   1        136.06        115.85         3.62 o                         
   7   5   1          2.80          7.16         2.73 o                         
   8   5   1        513.48        506.85        12.62 o                         
   9   5   1         48.08         58.47         6.16 o                         
  10   5   1         54.55         50.17         6.33 o                         
  11   5   1          2.61          1.13         4.85 o                         
  12   5   1          3.15         -3.10         5.25 o                         
  13   5   1          1.51         -1.14         5.63 o                         
  14   5   1         41.58         52.08         8.66 o                         
  15   5   1          0.57         12.70        20.21 o                         
 -14   6   1          7.42         -6.93        21.36 o                         
 -13   6   1          4.97          1.28         6.76 o                         
 -12   6   1         41.51         40.77         7.57 o                         
 -11   6   1         41.56         49.09         7.50 o                         
 -10   6   1          6.06         -2.81         4.99 o                         
  -9   6   1         80.74         73.53         6.89 o                         
  -8   6   1          0.07         -1.69         3.54 o                         
  -7   6   1        940.68        966.02        17.14 o                         
  -6   6   1         52.21         57.61         5.06 o                         
  -5   6   1        632.70        635.20        11.23 o                         
  -4   6   1        368.71        347.88         6.75 o                         
  -3   6   1        258.95        269.35         9.11 o                         
  -2   6   1         14.88         16.46         1.51 o                         
  -1   6   1        224.08        201.16         5.16 o                         
   0   6   1         36.67         47.14         2.40 o                         
   1   6   1        113.46         99.81         2.75 o                         
   2   6   1        189.27        197.21         3.34 o                         
   3   6   1        916.32        881.13        10.50 o                         
   4   6   1        336.43        322.72         7.60 o                         
   5   6   1         18.13         14.29         3.24 o                         
   6   6   1        447.65        466.11        11.20 o                         
   7   6   1         50.82         49.01         5.29 o                         
   8   6   1         24.20         29.24         5.35 o                         
   9   6   1          3.36         -0.61         4.62 o                         
  10   6   1         64.65         66.98         7.07 o                         
  11   6   1          1.30         -2.86         6.24 o                         
  12   6   1          9.20         15.32         6.12 o                         
  13   6   1         15.80         18.69         7.74 o                         
 -12   7   1          1.35          9.14         7.09 o                         
 -11   7   1          3.87          3.64         9.42 o                         
 -10   7   1         23.90         22.32         6.49 o                         
  -9   7   1         48.36         52.95         7.16 o                         
  -8   7   1         42.18         43.07         9.32 o                         
  -7   7   1         48.86         40.65         7.73 o                         
  -6   7   1         74.18         87.41         7.67 o                         
  -5   7   1        249.83        257.51         9.44 o                         
  -4   7   1         96.13        112.05         5.39 o                         
  -3   7   1          1.32         -2.39         2.39 o                         
  -2   7   1         11.78         10.18         3.49 o                         
  -1   7   1        157.50        157.15         8.78 o                         
   0   7   1         12.75         13.77         2.82 o                         
   1   7   1          1.91         -1.27         2.67 o                         
   2   7   1        121.34        108.14         4.69 o                         
   3   7   1        127.99        112.10         4.01 o                         
   4   7   1         25.02         24.08         3.21 o                         
   5   7   1          1.84          7.27         3.29 o                         
   6   7   1        569.32        595.33        12.92 o                         
   7   7   1         38.63         50.81         5.42 o                         
   8   7   1          0.53         -3.96         3.96 o                         
   9   7   1         52.38         50.02         6.37 o                         
  10   7   1          3.03          4.90         5.23 o                         
  11   7   1          4.38         -2.25         5.31 o                         
  12   7   1          0.44          0.59         6.38 o                         
 -10   8   1         15.65         11.83         8.50 o                         
  -9   8   1         22.19         26.08         6.38 o                         
  -8   8   1          4.93          9.74         5.20 o                         
  -7   8   1        233.61        212.54        10.24 o                         
  -6   8   1         41.38         40.90         7.50 o                         
  -5   8   1        261.01        263.27        11.33 o                         
  -4   8   1        126.60        131.86        11.30 o                         
  -3   8   1         53.34         33.35         6.14 o                         
  -2   8   1        111.81         90.64         7.68 o                         
  -1   8   1         98.19         67.48        13.57 o                         
   0   8   1         54.30         76.32        13.47 o                         
   1   8   1          0.18         10.29         8.71 o                         
   2   8   1         35.28         39.32         9.26 o                         
   3   8   1          2.99          2.43         4.97 o                         
   4   8   1         28.64         38.21         6.63 o                         
   5   8   1         87.85         89.31         7.63 o                         
   6   8   1         86.89         72.69         8.32 o                         
   7   8   1          1.54          7.29         3.94 o                         
   8   8   1          6.59          5.19         5.29 o                         
   9   8   1          4.66          7.01         9.06 o                         
  10   8   1          7.85          5.18         7.07 o                         
  -7   9   1          1.43         -1.15        10.61 o                         
  -6   9   1          4.98         28.95        13.86 o                         
  -5   9   1         68.21         63.83        15.50 o                         
  -4   9   1          0.01         23.97        12.04 o                         
  -3   9   1          5.38          1.25        16.17 o                         
  -2   9   1          0.88          0.58        13.28 o                         
  -1   9   1          5.65          9.19        16.74 o                         
   0   9   1          0.01          4.93         9.70 o                         
   1   9   1          1.49         -3.26         9.54 o                         
   2   9   1          1.39          0.00        15.59 o                         
   3   9   1          7.84         19.35        16.45 o                         
   4   9   1          5.47         -4.59        10.66 o                         
   5   9   1         16.94          5.06        11.91 o                         
   6   9   1          3.55         12.61        12.89 o                         
   7   9   1          3.34          2.42         9.18 o                         
  -3  10   1         10.10         12.70        17.90 o                         
  -2  10   1         68.73         69.86        22.52 o                         
  -1  10   1          0.10         28.29        17.32 o                         
   1  10   1          1.61         14.43        16.17 o                         
   2  10   1         12.32         46.77        20.21 o                         
   3  10   1         19.11         16.74        18.48 o                         
 -16   0   2         13.86         19.90        10.77 o                         
 -14   0   2          9.73         -5.99         8.95 o                         
 -12   0   2        588.57        607.65        19.22 o                         
 -10   0   2         28.66         20.69         4.88 o                         
  -8   0   2       1207.28       1351.87        25.83 o                         
  -6   0   2      16607.48      17927.67       216.74 o                         
  -4   0   2       5867.40       5525.59        49.42 o                         
  -2   0   2      11090.66      10255.97        88.11 o                         
   2   0   2       6309.58       5927.12        52.68 o                         
   4   0   2          8.55         17.57         1.78 o                         
   6   0   2        574.86        509.96        10.90 o                         
   8   0   2        355.21        397.13        10.54 o                         
  10   0   2         36.90         39.25         5.69 o                         
  12   0   2          1.47         -4.86         4.86 o                         
  14   0   2          1.22          9.12         8.71 o                         
  16   0   2         18.01         25.75        11.24 o                         
 -17   1   2          0.00         -6.36         6.36 o                         
 -16   1   2         26.35         24.95         6.76 o                         
 -15   1   2          1.58          0.93         6.52 o                         
 -14   1   2         70.43         54.57         7.13 o                         
 -13   1   2          7.85          4.79         4.70 o                         
 -12   1   2          4.23         -3.75         3.75 o                         
 -11   1   2          6.37          3.01         3.49 o                         
 -10   1   2         52.43         53.37         4.71 o                         
  -9   1   2          0.48          4.96         2.52 o                         
  -8   1   2         36.29         34.44         2.85 o                         
  -7   1   2        613.97        730.77         9.86 o                         
  -6   1   2         20.59         29.47         2.09 o                         
  -5   1   2        934.76        891.03         8.35 o                         
  -4   1   2        147.45        127.59         2.17 o                         
  -3   1   2          0.73          0.67         1.01 o                         
  -2   1   2       5080.50       4850.67        29.54 o                         
  -1   1   2       5976.67       5855.80        34.87 o                         
   0   1   2         45.34         39.40         0.69 o                         
   1   1   2       9989.78       9887.43        55.95 o                         
   2   1   2        423.25        463.87         3.99 o                         
   3   1   2          0.86         -0.45         1.04 o                         
   4   1   2         27.27         31.67         1.64 o                         
   5   1   2        580.29        562.99         6.37 o                         
   6   1   2       1129.31       1247.60        13.80 o                         
   7   1   2        108.65        108.33         4.18 o                         
   8   1   2        835.94        852.11        11.69 o                         
   9   1   2          0.78          1.90         2.26 o                         
  10   1   2        142.73        129.67         5.88 o                         
  11   1   2        126.84        111.79         7.02 o                         
  12   1   2         11.75         -4.38         4.38 o                         
  13   1   2          0.00         -4.58         4.58 o                         
  14   1   2         49.01         60.72         7.05 o                         
  15   1   2         95.98        118.58        10.59 o                         
  16   1   2         91.61        113.31        10.10 o                         
  17   1   2         54.43         69.69        11.94 o                         
 -17   2   2         17.61         11.09         8.84 o                         
 -16   2   2          8.05          6.06         5.85 o                         
 -15   2   2          0.13         -2.66         4.87 o                         
 -14   2   2         34.59         24.42         5.47 o                         
 -13   2   2         15.24          8.77         5.25 o                         
 -12   2   2         30.67         29.63         5.41 o                         
 -11   2   2          6.61         -3.00         3.00 o                         
 -10   2   2        186.87        195.66         6.21 o                         
  -9   2   2          7.38          5.27         2.38 o                         
  -8   2   2       2470.08       2488.10        25.06 o                         
  -7   2   2        424.90        504.40         7.73 o                         
  -6   2   2        983.72       1085.78        10.38 o                         
  -5   2   2        301.52        328.28         4.55 o                         
  -4   2   2        292.65        361.26         4.78 o                         
  -3   2   2        836.17        801.04         6.30 o                         
  -2   2   2       9795.70       9696.23        55.50 o                         
  -1   2   2        104.48         93.81         1.92 o                         
   0   2   2       2262.77       2294.71        15.20 o                         
   1   2   2      17567.31      17680.38        97.30 o                         
   2   2   2        392.06        429.63         3.72 o                         
   3   2   2        323.77        418.84         4.12 o                         
   4   2   2          1.81          6.08         1.43 o                         
   5   2   2        345.17        301.32         4.77 o                         
   6   2   2        207.27        258.65         5.03 o                         
   7   2   2        134.74        168.21         5.38 o                         
   8   2   2         18.57         35.91         3.58 o                         
   9   2   2        386.38        359.94         8.43 o                         
  10   2   2        150.89        144.43         6.53 o                         
  11   2   2         12.48          9.28         4.11 o                         
  12   2   2        105.85        137.39        10.46 o                         
  13   2   2          0.82         -4.54         4.54 o                         
  14   2   2         39.66         45.61         6.12 o                         
  15   2   2          0.38          6.75         5.69 o                         
  16   2   2          0.02          2.26         7.04 o                         
 -16   3   2          1.81         10.65         8.48 o                         
 -15   3   2         47.42         32.30         7.43 o                         
 -14   3   2         22.75         18.42         5.53 o                         
 -13   3   2         14.59         13.94         4.85 o                         
 -12   3   2         56.69         63.24         6.09 o                         
 -11   3   2         23.11          7.41         5.32 o                         
 -10   3   2        115.62         94.52         5.66 o                         
  -9   3   2        251.05        245.95         8.05 o                         
  -8   3   2          5.33         -2.28         2.28 o                         
  -7   3   2         60.57         63.86         2.87 o                         
  -6   3   2        114.06        136.43         3.30 o                         
  -5   3   2        511.52        495.99         5.69 o                         
  -4   3   2         37.18         37.60         1.90 o                         
  -3   3   2         29.52         21.22         1.37 o                         
  -2   3   2       1067.13       1147.79         7.79 o                         
  -1   3   2        293.37        300.85         4.42 o                         
   0   3   2       5459.50       5212.74        36.48 o                         
   1   3   2         55.74         55.03         1.18 o                         
   2   3   2       1788.46       1876.28        12.78 o                         
   3   3   2         11.63         12.29         1.25 o                         
   4   3   2       1223.22       1314.70        11.40 o                         
   5   3   2        830.55        832.78         8.95 o                         
   6   3   2        260.04        236.33         5.04 o                         
   7   3   2         64.92         64.77         4.32 o                         
   8   3   2        343.60        320.94         8.28 o                         
   9   3   2         65.31         70.45         5.34 o                         
  10   3   2          3.38         10.40         4.31 o                         
  11   3   2         71.07         62.36         5.92 o                         
  12   3   2         43.82         34.46         5.47 o                         
  13   3   2        136.66        156.77         8.71 o                         
  14   3   2         72.58         77.28         7.43 o                         
  15   3   2          2.21          5.27         7.75 o                         
 -16   4   2          5.54         -9.24        19.63 o                         
 -15   4   2         38.74         35.66         9.83 o                         
 -14   4   2         45.78         55.86        10.30 o                         
 -13   4   2         48.34         42.69         8.87 o                         
 -12   4   2          2.71          0.08         4.72 o                         
 -11   4   2         19.95         33.47         5.02 o                         
 -10   4   2        263.52        287.39         8.41 o                         
  -9   4   2         57.46         70.08         5.38 o                         
  -8   4   2          3.40         -0.82         2.94 o                         
  -7   4   2          1.77          0.81         1.30 o                         
  -6   4   2         31.34         34.96         2.19 o                         
  -5   4   2       1607.09       1492.50        12.90 o                         
  -4   4   2       1024.39       1059.24        10.04 o                         
  -3   4   2        327.61        424.32         4.49 o                         
  -2   4   2        627.08        608.62         5.73 o                         
  -1   4   2        135.14        136.89         2.47 o                         
   0   4   2        126.19        148.57         3.61 o                         
   1   4   2        127.86        141.39         2.39 o                         
   2   4   2       5249.19       5436.42        34.73 o                         
   3   4   2       1307.61       1326.02        11.28 o                         
   4   4   2        511.52        524.71         5.92 o                         
   5   4   2         85.35         77.15         2.63 o                         
   6   4   2         61.08         59.93         3.05 o                         
   7   4   2        158.55        149.24         4.56 o                         
   8   4   2        747.04        755.56        12.26 o                         
   9   4   2          1.66         13.36         3.72 o                         
  10   4   2          7.36          6.47         4.02 o                         
  11   4   2          8.98         14.91         4.52 o                         
  12   4   2         22.79         28.07         6.86 o                         
  13   4   2         17.27         16.19         7.05 o                         
  14   4   2         15.61         12.97         7.25 o                         
  15   4   2         43.94         58.30         9.73 o                         
 -15   5   2          0.54          1.17        14.15 o                         
 -14   5   2         16.66         15.69         7.56 o                         
 -13   5   2          0.19         -4.16         7.50 o                         
 -12   5   2          6.23         14.38         6.45 o                         
 -11   5   2         67.08         61.46         7.67 o                         
 -10   5   2          6.94          3.49         4.95 o                         
  -9   5   2         53.18         62.04         7.17 o                         
  -8   5   2        493.26        506.74        10.01 o                         
  -7   5   2         73.03         73.33         4.42 o                         
  -6   5   2         73.91         65.14         2.90 o                         
  -5   5   2          0.92          0.77         1.45 o                         
  -4   5   2        405.98        427.09         5.54 o                         
  -3   5   2        268.71        246.94         3.43 o                         
  -2   5   2         64.08         54.24         2.24 o                         
  -1   5   2         78.27         63.35         2.00 o                         
   0   5   2        139.23        152.33         3.88 o                         
   1   5   2        108.52         95.31         2.98 o                         
   2   5   2        102.33        110.46         2.32 o                         
   3   5   2         74.62         78.71         2.34 o                         
   4   5   2         70.90         62.81         2.33 o                         
   5   5   2         15.11         12.39         2.12 o                         
   6   5   2         93.23         77.32         3.84 o                         
   7   5   2        563.22        567.18        10.24 o                         
   8   5   2        257.11        276.58        13.63 o                         
   9   5   2         57.95         55.77         6.19 o                         
  10   5   2         36.73         42.73         6.17 o                         
  11   5   2        117.36        132.78        10.45 o                         
  12   5   2         98.39        108.07         8.98 o                         
  13   5   2         45.83         76.05         8.41 o                         
  14   5   2          7.34         16.52         6.51 o                         
 -14   6   2          0.64        -10.03        10.03 o                         
 -13   6   2         27.14         39.58         8.27 o                         
 -12   6   2         48.07         57.26         8.54 o                         
 -11   6   2          0.14         -4.45         5.61 o                         
 -10   6   2          1.50          1.09         5.22 o                         
  -9   6   2         33.41         25.37         6.07 o                         
  -8   6   2        169.47        182.50        12.67 o                         
  -7   6   2         51.20         74.63         6.82 o                         
  -6   6   2         60.02         47.70         5.67 o                         
  -5   6   2         25.32         25.87         3.93 o                         
  -4   6   2         32.18         24.88         2.86 o                         
  -3   6   2          1.75          1.26         2.43 o                         
  -2   6   2        291.71        260.32         5.66 o                         
  -1   6   2          8.00         11.15         1.47 o                         
   0   6   2        128.00        128.92         4.28 o                         
   1   6   2          0.67         -0.38         1.31 o                         
   2   6   2        273.53        250.63         4.56 o                         
   3   6   2         81.54         83.15         3.53 o                         
   4   6   2        640.30        632.57        11.02 o                         
   5   6   2         19.42         22.52         3.56 o                         
   6   6   2        171.49        161.15         8.25 o                         
   7   6   2         74.65         89.48         6.67 o                         
   8   6   2          3.40         -3.79         3.79 o                         
   9   6   2          0.01          3.83         4.82 o                         
  10   6   2          1.56          7.18         5.05 o                         
  11   6   2          6.14         12.75         5.74 o                         
  12   6   2         13.57         13.52         6.01 o                         
  13   6   2         12.77         -1.07         5.41 o                         
 -12   7   2          0.12         -5.16         5.59 o                         
 -11   7   2         13.64         17.74         7.42 o                         
 -10   7   2          2.11          3.73         5.47 o                         
  -9   7   2         14.22         10.20         5.84 o                         
  -8   7   2          1.09          0.63         4.75 o                         
  -7   7   2         58.03         67.26         7.33 o                         
  -6   7   2         64.44         67.20         6.42 o                         
  -5   7   2         21.14         23.66         6.92 o                         
  -4   7   2          8.43          6.47         2.09 o                         
  -3   7   2         19.03         20.00         3.74 o                         
  -2   7   2         65.67         75.78         3.42 o                         
  -1   7   2         17.64         16.90         3.39 o                         
   0   7   2          5.96          6.89         3.50 o                         
   1   7   2         90.25         91.39         5.82 o                         
   2   7   2         62.72         74.72         4.94 o                         
   3   7   2        140.54        129.44         4.48 o                         
   4   7   2         36.13         49.05         4.03 o                         
   5   7   2          0.80         -1.68         3.52 o                         
   6   7   2        215.51        212.11         8.40 o                         
   7   7   2        120.99        126.88         8.50 o                         
   8   7   2          3.46         -5.56         6.37 o                         
   9   7   2         14.05          7.30         6.39 o                         
  10   7   2         12.47          4.15         4.99 o                         
  11   7   2          1.93          9.81         5.53 o                         
  12   7   2          2.18         -0.77         7.04 o                         
 -11   8   2          9.56          4.04        11.55 o                         
 -10   8   2          7.61         13.72         6.32 o                         
  -9   8   2         27.89         30.25         6.58 o                         
  -8   8   2          1.51          1.81         4.78 o                         
  -7   8   2         15.32         25.56         5.30 o                         
  -6   8   2         12.69         24.07         5.35 o                         
  -5   8   2        136.35        140.50         9.31 o                         
  -4   8   2         17.12         10.47         4.83 o                         
  -3   8   2         46.99         46.61         4.56 o                         
  -2   8   2        115.55        125.18         9.55 o                         
  -1   8   2          1.07         -4.28         4.47 o                         
   0   8   2         31.63         32.56         9.20 o                         
   1   8   2         15.02          5.79         6.39 o                         
   2   8   2         33.01         20.73         5.47 o                         
   3   8   2         97.12         79.02        17.40 o                         
   4   8   2         17.47         10.63         4.17 o                         
   5   8   2         71.34         83.79         9.75 o                         
   6   8   2         64.79         75.65        13.75 o                         
   7   8   2          5.59         13.19         5.58 o                         
   8   8   2          7.95          9.35         4.67 o                         
   9   8   2          6.55          9.53         5.24 o                         
  10   8   2          0.91         -5.47         5.47 o                         
  -7   9   2         32.42         31.43        14.84 o                         
  -6   9   2          5.16          8.74        10.59 o                         
  -5   9   2         63.59         71.61        16.44 o                         
  -4   9   2         40.08         56.33        14.54 o                         
  -3   9   2         18.58         30.45        13.28 o                         
  -2   9   2          8.01          5.20        16.17 o                         
  -1   9   2         32.30         22.27        15.01 o                         
   0   9   2         28.92         27.66        10.96 o                         
   1   9   2         19.33         19.05        16.17 o                         
   2   9   2          6.57         12.12        15.01 o                         
   3   9   2         47.66         29.94        12.82 o                         
   4   9   2         11.71         21.10        11.22 o                         
   5   9   2        107.80        122.11        19.28 o                         
   6   9   2          0.13         13.25        11.59 o                         
   7   9   2         13.55         15.01        23.09 o                         
  -3  10   2         37.81         42.15        20.21 o                         
  -2  10   2          1.04         17.32        16.17 o                         
   1  10   2         18.68         13.28        17.32 o                         
   2  10   2          0.73          3.46        17.90 o                         
 -17   0   3          0.48         -6.71        11.62 o                         
 -15   0   3         47.33         43.93        14.43 o                         
 -13   0   3          1.11          5.62         6.00 o                         
 -11   0   3        238.86        242.25        12.19 o                         
  -9   0   3       2199.34       2229.80        38.77 o                         
  -7   0   3       5402.19       6020.19        77.87 o                         
  -5   0   3       3136.34       3035.40        29.13 o                         
  -3   0   3          0.91         -1.13         1.13 o                         
  -1   0   3         45.96         32.62         1.92 o                         
   1   0   3      10456.34       9990.46        80.70 o                         
   3   0   3      14351.49      14230.50       143.49 o                         
   5   0   3        911.87        872.87        16.33 o                         
   7   0   3        788.84        803.04        15.33 o                         
   9   0   3         27.36         32.51         5.22 o                         
  11   0   3         45.30         54.45         6.76 o                         
  13   0   3         20.97         23.19         7.75 o                         
  15   0   3         20.45         19.89         8.87 o                         
  17   0   3          5.76         -3.29         9.15 o                         
 -17   1   3         12.07          7.80         6.19 o                         
 -16   1   3          4.15         -2.29         5.68 o                         
 -15   1   3        106.48         93.30         8.34 o                         
 -14   1   3         57.83         34.42         5.90 o                         
 -13   1   3        149.99        140.32         8.90 o                         
 -12   1   3        219.63        194.78         8.60 o                         
 -11   1   3        491.66        465.13        11.21 o                         
 -10   1   3        355.26        351.28        10.41 o                         
  -9   1   3        461.35        545.70        10.00 o                         
  -8   1   3        100.34        121.07         4.95 o                         
  -7   1   3       1220.98       1293.54        17.06 o                         
  -6   1   3         64.09         76.81         3.20 o                         
  -5   1   3         75.46         56.69         2.14 o                         
  -4   1   3        178.45        143.76         2.43 o                         
  -3   1   3       2156.47       2144.93        13.93 o                         
  -2   1   3         12.99          8.55         0.82 o                         
  -1   1   3       1462.76       1467.11        10.14 o                         
   0   1   3       7285.76       7131.47        35.15 o                         
   1   1   3       1764.22       1771.63        10.37 o                         
   2   1   3       8441.55       8846.55        53.72 o                         
   3   1   3        261.72        260.97         3.20 o                         
   4   1   3        856.36        952.51         8.23 o                         
   5   1   3        387.16        373.66         5.61 o                         
   6   1   3        689.76        714.31         9.49 o                         
   7   1   3        101.90        101.84         4.19 o                         
   8   1   3          9.07          1.23         2.28 o                         
   9   1   3         12.79          4.65         2.74 o                         
  10   1   3         68.08         56.97         4.45 o                         
  11   1   3        468.13        423.14         9.84 o                         
  12   1   3        216.33        190.99         8.47 o                         
  13   1   3        135.49        150.97         8.97 o                         
  14   1   3        107.99        122.08        10.25 o                         
  15   1   3          9.42         18.43         6.29 o                         
  16   1   3         94.81        124.31        11.37 o                         
 -17   2   3          4.59          1.45         9.08 o                         
 -16   2   3          7.01         -5.76         5.91 o                         
 -15   2   3         12.22          2.80         5.30 o                         
 -14   2   3         26.26         34.14         5.70 o                         
 -13   2   3          0.00         -0.54         4.51 o                         
 -12   2   3         33.93         32.47         4.78 o                         
 -11   2   3        381.38        420.16        10.29 o                         
 -10   2   3          8.89          4.46         2.97 o                         
  -9   2   3         88.79         76.84         4.67 o                         
  -8   2   3        447.47        460.36         7.92 o                         
  -7   2   3        116.78         99.79         3.86 o                         
  -6   2   3       2981.55       3388.26        27.20 o                         
  -5   2   3        903.60       1035.55        10.71 o                         
  -4   2   3       3411.64       3474.65        25.25 o                         
  -3   2   3       5964.02       5840.68        35.68 o                         
  -2   2   3       5440.90       5903.61        33.42 o                         
  -1   2   3       3705.89       3467.80        20.43 o                         
   0   2   3        704.90        629.57         4.00 o                         
   1   2   3        237.45        276.57         2.70 o                         
   2   2   3       4111.21       4137.37        24.63 o                         
   3   2   3       1573.91       1440.29        10.22 o                         
   4   2   3         45.46         47.97         1.81 o                         
   5   2   3       3113.85       3138.94        25.57 o                         
   6   2   3       1872.56       1920.40        18.03 o                         
   7   2   3         20.82         29.69         3.17 o                         
   8   2   3       1321.63       1317.50        16.87 o                         
   9   2   3        310.42        356.07         8.57 o                         
  10   2   3        693.95        652.20        12.07 o                         
  11   2   3          9.94          5.63         4.09 o                         
  12   2   3         27.21         32.27         5.15 o                         
  13   2   3         16.43         19.97         5.22 o                         
  14   2   3          1.50         -2.18         4.92 o                         
  15   2   3         10.01         10.31         5.94 o                         
  16   2   3         27.59         23.63         7.87 o                         
 -16   3   3         68.35         63.94         9.91 o                         
 -15   3   3        136.30        117.91        10.02 o                         
 -14   3   3          1.74         -0.38         4.87 o                         
 -13   3   3          6.62          3.90         4.68 o                         
 -12   3   3         92.47        110.05         7.29 o                         
 -11   3   3         29.37         38.98         5.09 o                         
 -10   3   3        211.81        174.52         7.58 o                         
  -9   3   3        115.25        111.72         4.79 o                         
  -8   3   3         11.21          7.92         2.37 o                         
  -7   3   3        430.52        416.50         7.06 o                         
  -6   3   3         92.67         90.69         3.13 o                         
  -5   3   3        910.17        989.81         9.99 o                         
  -4   3   3        212.19        222.42         3.92 o                         
  -3   3   3       1406.61       1396.16        11.14 o                         
  -2   3   3        118.91        156.70         2.03 o                         
  -1   3   3        256.90        251.45         4.37 o                         
   0   3   3        322.54        328.33         4.22 o                         
   1   3   3       1879.32       2001.49        12.66 o                         
   2   3   3       2949.13       3047.94        21.21 o                         
   3   3   3        445.03        475.52         5.48 o                         
   4   3   3          1.49          0.98         1.18 o                         
   5   3   3        467.24        483.04         6.18 o                         
   6   3   3        808.81        829.67         9.42 o                         
   7   3   3         63.51         56.00         3.84 o                         
   8   3   3        646.39        635.36        11.89 o                         
   9   3   3       1095.55       1091.22        17.22 o                         
  10   3   3        985.19        957.72        16.61 o                         
  11   3   3         13.70          3.95         4.32 o                         
  12   3   3        280.59        298.71        10.65 o                         
  13   3   3         35.85         26.35         5.77 o                         
  14   3   3         12.81          2.12         5.68 o                         
  15   3   3          9.90         -6.80         6.80 o                         
 -16   4   3         32.15         30.60        23.09 o                         
 -15   4   3          7.01         10.90         8.63 o                         
 -14   4   3          2.50         -2.61        12.32 o                         
 -13   4   3          0.66         -5.49         5.49 o                         
 -12   4   3          0.18          0.96         4.86 o                         
 -11   4   3          3.17         -0.86         3.71 o                         
 -10   4   3         85.01         84.71         5.46 o                         
  -9   4   3         12.86         13.20         3.27 o                         
  -8   4   3         76.79         73.44         4.10 o                         
  -7   4   3        104.10        121.88         4.08 o                         
  -6   4   3        170.95        182.60         5.15 o                         
  -5   4   3         86.63         73.85         3.07 o                         
  -4   4   3         42.35         18.51         2.31 o                         
  -3   4   3         88.78         74.61         2.24 o                         
  -2   4   3        407.59        404.70         4.33 o                         
  -1   4   3        313.25        286.16         5.12 o                         
   0   4   3          7.14          5.44         1.86 o                         
   1   4   3        661.64        629.56         6.13 o                         
   2   4   3          2.78          5.58         2.36 o                         
   3   4   3        144.32        150.85         3.85 o                         
   4   4   3       1735.51       1664.23        15.04 o                         
   5   4   3         15.67         13.15         1.64 o                         
   6   4   3        330.96        301.31         5.60 o                         
   7   4   3        840.30        882.44        11.25 o                         
   8   4   3        186.34        203.66         9.52 o                         
   9   4   3        369.60        366.72         9.24 o                         
  10   4   3         24.44         13.80         4.37 o                         
  11   4   3          4.34          2.67         4.78 o                         
  12   4   3          1.51         -2.32         5.49 o                         
  13   4   3          0.74         -5.84         5.84 o                         
  14   4   3          1.02          2.84         7.15 o                         
  15   4   3          0.30          7.02         8.36 o                         
 -15   5   3         19.51         13.11        13.44 o                         
 -14   5   3          5.29         -0.13         7.00 o                         
 -13   5   3          0.09          0.58         5.66 o                         
 -12   5   3         15.44          2.88         5.90 o                         
 -11   5   3          0.82         15.69         6.42 o                         
 -10   5   3          3.82          0.77         5.29 o                         
  -9   5   3         13.15          8.71         4.33 o                         
  -8   5   3         83.67        106.54         7.40 o                         
  -7   5   3        112.14        107.35         4.97 o                         
  -6   5   3         90.53         89.35         3.85 o                         
  -5   5   3         27.42         30.25         2.10 o                         
  -4   5   3         22.78         28.27         1.97 o                         
  -3   5   3        152.08        134.68         4.40 o                         
  -2   5   3        183.06        184.16         4.49 o                         
  -1   5   3         34.35         41.20         3.39 o                         
   0   5   3          0.06         -1.88         2.06 o                         
   1   5   3         13.23         16.38         1.70 o                         
   2   5   3          2.46          1.38         1.14 o                         
   3   5   3         32.70         27.04         1.69 o                         
   4   5   3       1327.98       1300.11        14.97 o                         
   5   5   3          2.79          2.65         1.23 o                         
   6   5   3        155.01        154.03         5.07 o                         
   7   5   3        170.61        190.26         7.92 o                         
   8   5   3        468.73        482.03        12.84 o                         
   9   5   3         20.33         17.25         5.04 o                         
  10   5   3          0.66         -0.70         4.46 o                         
  11   5   3        105.21        122.08         8.99 o                         
  12   5   3        152.28        149.68        10.08 o                         
  13   5   3          5.71         11.11         6.33 o                         
  14   5   3          1.56          1.48         5.91 o                         
 -14   6   3         23.27         17.30        13.00 o                         
 -13   6   3         35.35         32.35         8.58 o                         
 -12   6   3          7.49         -4.42         5.74 o                         
 -11   6   3          0.34         -1.93         5.75 o                         
 -10   6   3         63.05         59.24         8.75 o                         
  -9   6   3         59.49         71.09         7.43 o                         
  -8   6   3         57.07         63.37         7.25 o                         
  -7   6   3         30.04         24.95         5.03 o                         
  -6   6   3        166.16        165.24         7.42 o                         
  -5   6   3         74.09         67.20         7.30 o                         
  -4   6   3         21.60         14.85         2.27 o                         
  -3   6   3        257.36        233.91         7.30 o                         
  -2   6   3          2.79          0.71         1.68 o                         
  -1   6   3          4.51          0.25         1.76 o                         
   0   6   3        563.47        558.11        11.92 o                         
   1   6   3        190.53        158.92         3.60 o                         
   2   6   3          0.49         -0.41         1.92 o                         
   3   6   3        165.15        170.50         4.51 o                         
   4   6   3        357.87        375.07         8.48 o                         
   5   6   3          0.01          5.69         3.69 o                         
   6   6   3          3.06          6.26         3.86 o                         
   7   6   3        134.98        140.94         7.72 o                         
   8   6   3         14.19         22.49         5.04 o                         
   9   6   3          8.05         10.16         5.15 o                         
  10   6   3          2.94          5.53         5.00 o                         
  11   6   3         61.42         65.78         7.63 o                         
  12   6   3          0.19          6.70         6.08 o                         
  13   6   3          0.46          4.80         6.15 o                         
 -12   7   3          0.21         -0.47         6.95 o                         
 -11   7   3          9.64          4.59         6.42 o                         
 -10   7   3         21.96         18.82         6.60 o                         
  -9   7   3          1.65          3.39         5.34 o                         
  -8   7   3        173.16        159.55         9.83 o                         
  -7   7   3         34.18         34.47         5.61 o                         
  -6   7   3        137.61        143.00         6.47 o                         
  -5   7   3         78.03         79.30         4.13 o                         
  -4   7   3         29.74         31.77         3.57 o                         
  -3   7   3          8.49          8.55         3.68 o                         
  -2   7   3          0.01         -0.70         3.23 o                         
  -1   7   3          0.41         -1.77         3.38 o                         
   0   7   3         93.43        101.64         7.84 o                         
   1   7   3         11.49          6.15         3.32 o                         
   2   7   3         45.27         35.24         3.24 o                         
   3   7   3         38.75         24.73         4.39 o                         
   4   7   3          0.81         -2.72         2.75 o                         
   5   7   3         38.90         36.77         4.33 o                         
   6   7   3          2.01          3.46         3.89 o                         
   7   7   3          9.56         13.17         4.63 o                         
   8   7   3         15.86         23.70         5.14 o                         
   9   7   3          1.28          0.19         4.75 o                         
  10   7   3         20.97         15.14         5.63 o                         
  11   7   3          2.40          5.41         5.53 o                         
  12   7   3         52.68         50.03         9.39 o                         
 -11   8   3         27.19         38.68        12.70 o                         
 -10   8   3          3.83          2.79         6.44 o                         
  -9   8   3          0.43          3.37         5.72 o                         
  -8   8   3          0.26         -5.16         6.66 o                         
  -7   8   3         56.25         66.53         7.95 o                         
  -6   8   3         66.09         76.96         7.51 o                         
  -5   8   3          0.00          6.82         4.92 o                         
  -4   8   3         74.99         81.53         6.84 o                         
  -3   8   3          0.07         -2.71         3.46 o                         
  -2   8   3         30.87         29.26         4.47 o                         
  -1   8   3          1.11          5.38         3.63 o                         
   0   8   3          9.24          3.96         3.86 o                         
   1   8   3         18.40         20.73         4.04 o                         
   2   8   3          5.51          4.17         3.68 o                         
   3   8   3          1.07         -1.39         3.78 o                         
   4   8   3         25.25          7.73         4.80 o                         
   5   8   3          8.99         20.88         6.58 o                         
   6   8   3          3.22          4.52         5.28 o                         
   7   8   3         22.91         25.91         6.62 o                         
   8   8   3          0.04          1.39         6.00 o                         
   9   8   3         14.00          9.56         5.28 o                         
  10   8   3         13.49          6.10         6.13 o                         
  -7   9   3         11.42         23.67        17.03 o                         
  -6   9   3         32.31         28.73        12.70 o                         
  -5   9   3          5.83         10.78        10.47 o                         
  -4   9   3          5.86          2.40        10.59 o                         
  -3   9   3          2.44         22.52        15.01 o                         
  -2   9   3          0.02          0.00        13.28 o                         
  -1   9   3          8.15          5.39         9.18 o                         
   0   9   3          6.31          3.53         9.02 o                         
   1   9   3          2.41          0.00        13.86 o                         
   2   9   3          6.13         -9.82        12.70 o                         
   3   9   3          0.05         -8.37         8.37 o                         
   4   9   3         79.31         71.05        23.96 o                         
   5   9   3          0.08         11.48        10.68 o                         
   6   9   3          0.14          3.48        17.32 o                         
  -3  10   3         29.53         24.83        19.05 o                         
  -2  10   3         10.17         23.09        17.32 o                         
   1  10   3          3.58          8.66        17.90 o                         
   2  10   3         26.74         40.42        21.36 o                         
 -16   0   4         23.50          9.60         8.56 o                         
 -14   0   4        164.19        190.19        13.61 o                         
 -12   0   4         81.42         61.49         8.17 o                         
 -10   0   4        188.41        244.73        11.38 o                         
  -8   0   4       1364.06       1534.98        28.48 o                         
  -6   0   4        127.20        134.38         6.02 o                         
  -4   0   4        523.71        561.66         7.53 o                         
  -2   0   4       3454.53       3547.37        29.67 o                         
   0   0   4       9777.92       9716.25        71.25 o                         
   2   0   4        847.18        919.03        10.44 o                         
   4   0   4       5562.05       6098.36        56.17 o                         
   6   0   4        235.69        228.62         8.38 o                         
   8   0   4         23.95         21.05         4.13 o                         
  10   0   4       2629.92       2597.51        39.41 o                         
  12   0   4        266.98        260.83        13.08 o                         
  14   0   4         10.01         10.76         8.62 o                         
  16   0   4         56.58         71.65        13.97 o                         
 -17   1   4          0.14         -6.90         6.90 o                         
 -16   1   4          0.19         -3.48         5.19 o                         
 -15   1   4         45.57         42.27         6.43 o                         
 -14   1   4          3.57         15.25         5.08 o                         
 -13   1   4        794.96        738.94        15.48 o                         
 -12   1   4        319.80        309.15         9.35 o                         
 -11   1   4          7.08         11.43         3.66 o                         
 -10   1   4          4.72         -3.12         3.12 o                         
  -9   1   4        180.62        189.34         6.05 o                         
  -8   1   4        132.68        183.26         5.63 o                         
  -7   1   4        328.70        377.41         7.26 o                         
  -6   1   4         86.12         82.85         3.19 o                         
  -5   1   4        576.48        526.24         6.24 o                         
  -4   1   4       1929.33       1728.16        12.01 o                         
  -3   1   4        308.78        270.24         3.05 o                         
  -2   1   4        103.65        119.84         1.71 o                         
  -1   1   4          6.72         11.48         0.66 o                         
   0   1   4       4430.96       4766.18        24.55 o                         
   1   1   4        299.14        247.30         2.52 o                         
   2   1   4         14.35          7.32         1.01 o                         
   3   1   4        179.63        129.24         2.39 o                         
   4   1   4        590.88        635.46         7.35 o                         
   5   1   4       1685.61       1649.09        16.16 o                         
   6   1   4         24.82         18.29         3.18 o                         
   7   1   4        960.73        925.83        12.00 o                         
   8   1   4         50.34         30.18         3.21 o                         
   9   1   4        423.81        398.07         8.34 o                         
  10   1   4       2625.08       2605.86        27.83 o                         
  11   1   4        132.31        131.23         9.22 o                         
  12   1   4        454.27        486.10        12.18 o                         
  13   1   4          1.51          9.06         4.48 o                         
  14   1   4          0.00         -2.07         5.04 o                         
  15   1   4          7.81          8.34         5.21 o                         
  16   1   4         73.09         79.23         9.28 o                         
 -17   2   4         45.97         52.01         8.93 o                         
 -16   2   4         25.44         33.96         6.70 o                         
 -15   2   4          0.00         -4.98         4.98 o                         
 -14   2   4         44.16         67.39         6.73 o                         
 -13   2   4          1.57         -0.71         4.10 o                         
 -12   2   4         83.00         91.82         6.60 o                         
 -11   2   4        139.57        129.15         6.32 o                         
 -10   2   4         60.41         43.27         4.13 o                         
  -9   2   4        368.59        396.20         7.70 o                         
  -8   2   4         49.20         59.15         3.43 o                         
  -7   2   4        119.58        131.94         4.24 o                         
  -6   2   4        923.96       1043.08        12.00 o                         
  -5   2   4       3886.17       4294.00        34.95 o                         
  -4   2   4         32.37         23.60         1.48 o                         
  -3   2   4          0.17         -0.81         0.81 o                         
  -2   2   4         28.36         49.39         1.32 o                         
  -1   2   4       4535.29       4798.93        26.80 o                         
   0   2   4         63.08         56.69         1.46 o                         
   1   2   4       6384.75       6049.79        32.21 o                         
   2   2   4       2851.14       2887.97        17.34 o                         
   3   2   4       2445.16       2544.29        18.22 o                         
   4   2   4        546.43        536.99         6.28 o                         
   5   2   4         16.49         26.31         2.31 o                         
   6   2   4        531.40        475.72         6.71 o                         
   7   2   4        247.49        240.23         7.76 o                         
   8   2   4        949.86        940.35        13.68 o                         
   9   2   4        490.94        515.42        10.29 o                         
  10   2   4        198.44        235.23         9.58 o                         
  11   2   4        177.49        168.30         7.62 o                         
  12   2   4        234.64        225.66         9.09 o                         
  13   2   4          0.11          9.54         5.12 o                         
  14   2   4          0.69          5.55         5.36 o                         
  15   2   4          0.59          1.26         6.18 o                         
  16   2   4          1.68          5.43         7.28 o                         
 -16   3   4         25.45         16.95         7.51 o                         
 -15   3   4        105.71        127.18        10.11 o                         
 -14   3   4         32.77         20.31         6.34 o                         
 -13   3   4        145.28        136.70         8.32 o                         
 -12   3   4         26.03         13.31         4.71 o                         
 -11   3   4        486.50        445.62        11.40 o                         
 -10   3   4        208.78        185.60         7.91 o                         
  -9   3   4        120.97        131.51         6.43 o                         
  -8   3   4         38.54         40.06         3.39 o                         
  -7   3   4         14.60         24.57         2.53 o                         
  -6   3   4        654.23        617.46         7.75 o                         
  -5   3   4        102.50        127.34         3.60 o                         
  -4   3   4          4.62          4.78         1.49 o                         
  -3   3   4       1234.39       1245.20         9.69 o                         
  -2   3   4        128.87        115.10         1.87 o                         
  -1   3   4        219.25        266.78         3.13 o                         
   0   3   4         55.86         43.54         2.14 o                         
   1   3   4       2043.65       2069.26        14.24 o                         
   2   3   4       1257.53       1315.76         9.93 o                         
   3   3   4       1593.81       1609.91        12.56 o                         
   4   3   4         87.37         72.43         2.52 o                         
   5   3   4        187.39        167.77         3.88 o                         
   6   3   4         17.84         27.34         2.89 o                         
   7   3   4        259.16        268.75         6.71 o                         
   8   3   4       1413.54       1409.33        17.86 o                         
   9   3   4        249.31        322.64         8.56 o                         
  10   3   4        220.07        275.39        12.74 o                         
  11   3   4         49.98         44.61         5.36 o                         
  12   3   4         16.06         15.20         4.92 o                         
  13   3   4        115.83        101.29         7.56 o                         
  14   3   4          0.04          1.82         5.41 o                         
  15   3   4          5.12          5.73         7.09 o                         
 -16   4   4          0.91         -3.46        19.05 o                         
 -15   4   4         58.54         53.54        12.89 o                         
 -14   4   4          6.05         -7.30         7.30 o                         
 -13   4   4         10.61         -5.36         5.36 o                         
 -12   4   4         83.07        103.48         8.17 o                         
 -11   4   4         16.42          8.12         4.39 o                         
 -10   4   4         50.14         50.70         4.73 o                         
  -9   4   4         15.82         11.22         3.18 o                         
  -8   4   4          0.50         -2.20         2.20 o                         
  -7   4   4         30.64         30.36         2.89 o                         
  -6   4   4         16.13         23.26         2.20 o                         
  -5   4   4         41.13         29.38         2.23 o                         
  -4   4   4        307.41        352.05         5.18 o                         
  -3   4   4       4162.66       4126.33        27.71 o                         
  -2   4   4        265.91        233.95         3.10 o                         
  -1   4   4         29.75         34.53         2.19 o                         
   0   4   4        204.40        212.33         4.45 o                         
   1   4   4        210.60        232.45         4.30 o                         
   2   4   4        477.39        501.87         5.10 o                         
   3   4   4       3859.68       3725.01        28.48 o                         
   4   4   4        154.18        159.67         5.70 o                         
   5   4   4        523.63        483.64         6.24 o                         
   6   4   4         98.52        113.88         4.06 o                         
   7   4   4         64.12         70.29         4.15 o                         
   8   4   4        118.73        119.88         5.94 o                         
   9   4   4         26.04         23.09         4.12 o                         
  10   4   4         20.19         17.20         4.53 o                         
  11   4   4          3.23         -3.93         4.59 o                         
  12   4   4         14.49          6.24         6.48 o                         
  13   4   4          1.55         -6.92         6.92 o                         
  14   4   4          2.04         13.97         7.50 o                         
  15   4   4          0.14         23.67        19.05 o                         
 -15   5   4          0.87          9.44         9.24 o                         
 -14   5   4          5.80         13.37         6.89 o                         
 -13   5   4         38.80         44.48         8.51 o                         
 -12   5   4         40.96         31.79         8.42 o                         
 -11   5   4        171.04        166.86        11.58 o                         
 -10   5   4         56.27         51.40         6.77 o                         
  -9   5   4         17.83         15.00         4.28 o                         
  -8   5   4         49.31         45.83         4.73 o                         
  -7   5   4         91.28        103.58         5.76 o                         
  -6   5   4          7.85          8.22         2.07 o                         
  -5   5   4       1038.81       1045.70        12.05 o                         
  -4   5   4          2.79          2.57         1.26 o                         
  -3   5   4        249.52        273.96         4.06 o                         
  -2   5   4        228.10        268.50         4.99 o                         
  -1   5   4          7.49          1.14         2.09 o                         
   0   5   4         20.26         20.90         2.36 o                         
   1   5   4         23.61         32.46         2.18 o                         
   2   5   4         75.49         82.03         2.31 o                         
   3   5   4        858.19        895.61         8.37 o                         
   4   5   4          0.53          5.02         1.41 o                         
   5   5   4        183.07        180.19         4.45 o                         
   6   5   4        202.33        206.05         7.24 o                         
   7   5   4        249.09        263.67        11.36 o                         
   8   5   4        115.42        135.31         7.89 o                         
   9   5   4        220.61        246.47        10.26 o                         
  10   5   4          6.08          3.68         5.07 o                         
  11   5   4         31.28         35.89         6.61 o                         
  12   5   4         45.97         57.12         7.23 o                         
  13   5   4         30.46         31.50         7.21 o                         
  14   5   4         83.24         86.35        12.27 o                         
 -14   6   4         20.15          9.58         8.79 o                         
 -13   6   4          0.66          5.88         6.54 o                         
 -12   6   4          1.04         -4.04         7.50 o                         
 -11   6   4         66.66         55.22         7.87 o                         
 -10   6   4          7.44          2.73         5.31 o                         
  -9   6   4         12.55          2.12         5.15 o                         
  -8   6   4         26.92         31.92         6.08 o                         
  -7   6   4         14.70          7.92         4.54 o                         
  -6   6   4        107.48        111.19         5.44 o                         
  -5   6   4        357.99        347.30         8.95 o                         
  -4   6   4        141.23        149.60         4.00 o                         
  -3   6   4         34.91         38.93         3.31 o                         
  -2   6   4        104.45        120.06         7.04 o                         
  -1   6   4        177.22        167.06         6.04 o                         
   0   6   4         72.14         64.89         4.40 o                         
   1   6   4         78.73         73.96         4.63 o                         
   2   6   4         18.43         14.97         3.44 o                         
   3   6   4        204.64        202.11         6.90 o                         
   4   6   4         30.06         21.13         4.55 o                         
   5   6   4        523.68        540.99        11.85 o                         
   6   6   4         17.03         15.78         4.34 o                         
   7   6   4          2.29          8.69         4.50 o                         
   8   6   4          6.25          6.82         4.45 o                         
   9   6   4        131.85        124.43        10.83 o                         
  10   6   4         15.87         10.81         5.37 o                         
  11   6   4         16.26         14.19         5.68 o                         
  12   6   4         18.80         23.29         6.70 o                         
  13   6   4         26.05         24.53         7.13 o                         
 -12   7   4          0.98          1.17         5.61 o                         
 -11   7   4         11.47         19.62         8.32 o                         
 -10   7   4          5.62          0.54         4.83 o                         
  -9   7   4         55.50         55.36         6.14 o                         
  -8   7   4         77.09         66.45         5.88 o                         
  -7   7   4          9.16          6.45         3.40 o                         
  -6   7   4         68.03         59.20         8.06 o                         
  -5   7   4         12.30          9.68         3.29 o                         
  -4   7   4         65.19         80.00         4.51 o                         
  -3   7   4         65.39         75.23         5.91 o                         
  -2   7   4          9.69         10.75         3.85 o                         
  -1   7   4         46.09         44.12         5.04 o                         
   0   7   4         16.18         11.86         3.95 o                         
   1   7   4         29.18         21.81         4.19 o                         
   2   7   4          6.80          0.99         5.01 o                         
   3   7   4          0.09         -2.89         3.93 o                         
   4   7   4         33.56         30.21         5.00 o                         
   5   7   4          9.76         11.19         3.72 o                         
   6   7   4          7.61          5.57         7.30 o                         
   7   7   4        158.66        171.05        10.78 o                         
   8   7   4         56.15         61.99         8.99 o                         
   9   7   4          2.78         10.31         5.19 o                         
  10   7   4          0.11          0.70         7.61 o                         
  11   7   4         27.20         30.59         6.41 o                         
  12   7   4          0.58          0.74         7.89 o                         
 -11   8   4          2.65         11.55        10.97 o                         
 -10   8   4         19.98         13.76         6.80 o                         
  -9   8   4         34.50         42.14         9.16 o                         
  -8   8   4         12.07         14.93         7.75 o                         
  -7   8   4         46.90         54.89         7.40 o                         
  -6   8   4        163.69        160.91        10.08 o                         
  -5   8   4          3.95          3.11         4.94 o                         
  -4   8   4         14.84         16.18         5.20 o                         
  -3   8   4          5.49          8.10         3.84 o                         
  -2   8   4         17.80         11.03         4.23 o                         
  -1   8   4         28.51         34.51         5.10 o                         
   0   8   4         29.97         22.55         4.56 o                         
   1   8   4         20.50         11.41         4.28 o                         
   2   8   4         52.98         49.85         8.08 o                         
   3   8   4         29.27         30.17         6.25 o                         
   4   8   4         91.69        103.88        10.67 o                         
   5   8   4          4.99         19.13         5.75 o                         
   6   8   4          1.16         -3.86         5.55 o                         
   7   8   4          0.44         -0.77         5.83 o                         
   8   8   4         54.34         58.39         8.19 o                         
   9   8   4          3.71          2.29         6.33 o                         
  10   8   4          8.55          7.59         6.70 o                         
  -8   9   4          6.36          2.89        14.43 o                         
  -7   9   4          8.23         13.09         9.89 o                         
  -6   9   4         13.31         29.70        13.72 o                         
  -5   9   4          1.47         14.67        12.17 o                         
  -4   9   4          0.21         19.02        11.51 o                         
  -3   9   4         19.85         28.87        17.90 o                         
  -2   9   4          4.90          0.19         9.12 o                         
  -1   9   4         56.97         44.39        13.81 o                         
   0   9   4          0.39          8.66        11.02 o                         
   1   9   4          0.03        -11.55        11.55 o                         
   2   9   4          8.99          0.58        15.01 o                         
   3   9   4          8.06         15.88        13.57 o                         
   4   9   4         26.56         31.01        11.18 o                         
   5   9   4         83.41         54.04        14.15 o                         
   6   9   4          4.33         19.18        14.01 o                         
  -2  10   4          1.44         11.55        16.74 o                         
   0  10   4         46.42         42.15        19.63 o                         
   1  10   4          4.24         17.32        18.48 o                         
 -17   0   5         24.17         25.59         9.83 o                         
 -15   0   5         29.33         38.14         9.67 o                         
 -13   0   5        355.29        359.03        13.25 o                         
 -11   0   5         19.25          8.66         5.25 o                         
  -9   0   5        269.69        269.46        14.83 o                         
  -7   0   5       1030.90       1109.39        18.64 o                         
  -5   0   5        956.78       1030.63        13.46 o                         
  -3   0   5        741.05        865.91         9.26 o                         
  -1   0   5       7664.85       6697.72        48.57 o                         
   1   0   5         12.03          0.13         1.05 o                         
   3   0   5       3292.30       3087.54        30.16 o                         
   5   0   5          2.92         -3.10         3.10 o                         
   7   0   5        235.49        242.44         9.55 o                         
   9   0   5       3580.00       3566.36        49.62 o                         
  11   0   5        174.58        183.66        16.67 o                         
  13   0   5          0.99          7.19         6.12 o                         
  15   0   5          8.95         10.05         8.77 o                         
 -17   1   5          1.74         -3.33         5.81 o                         
 -16   1   5          2.84          0.52         5.02 o                         
 -15   1   5         73.47         80.10         7.03 o                         
 -14   1   5        204.85        181.93         8.80 o                         
 -13   1   5        340.17        327.81        10.22 o                         
 -12   1   5        229.35        222.55         8.62 o                         
 -11   1   5         59.03         53.20         4.90 o                         
 -10   1   5         40.97         20.55         3.61 o                         
  -9   1   5         55.67         60.96         4.17 o                         
  -8   1   5          9.77          4.45         2.03 o                         
  -7   1   5        265.92        291.11         6.17 o                         
  -6   1   5         12.70          8.79         1.62 o                         
  -5   1   5       1416.68       1513.09        13.20 o                         
  -4   1   5         75.57         87.05         2.11 o                         
  -3   1   5       1612.26       1570.33        10.53 o                         
  -2   1   5        397.06        370.19         3.31 o                         
  -1   1   5        534.54        503.37         3.53 o                         
   0   1   5         38.71         42.32         1.17 o                         
   1   1   5       1788.66       1883.34        11.83 o                         
   2   1   5        781.54        727.77         7.94 o                         
   3   1   5         12.18          4.70         1.12 o                         
   4   1   5        569.45        577.60         7.14 o                         
   5   1   5         37.55         31.53         2.63 o                         
   6   1   5         97.28        119.56         4.99 o                         
   7   1   5         15.46         18.43         3.10 o                         
   8   1   5        172.04        157.40         5.49 o                         
   9   1   5        246.39        249.92         7.19 o                         
  10   1   5       3234.09       3297.13        33.57 o                         
  11   1   5       1220.05       1265.88        25.68 o                         
  12   1   5        462.26        486.09        11.76 o                         
  13   1   5        144.74        161.27         8.29 o                         
  14   1   5          3.51          3.84         4.83 o                         
  15   1   5          0.04          0.23         4.77 o                         
  16   1   5          3.87         -6.45         6.45 o                         
 -17   2   5          3.14          3.51         8.02 o                         
 -16   2   5          0.17         -5.08         5.08 o                         
 -15   2   5         14.52         15.88         5.34 o                         
 -14   2   5         42.05         39.27         6.07 o                         
 -13   2   5         88.63        107.30         7.11 o                         
 -12   2   5        251.32        229.67         9.27 o                         
 -11   2   5        110.69        101.19         5.83 o                         
 -10   2   5          0.43         -2.57         2.57 o                         
  -9   2   5        108.46        137.35         5.79 o                         
  -8   2   5        207.70        181.73         5.71 o                         
  -7   2   5         23.48         11.52         2.15 o                         
  -6   2   5        219.96        237.55         5.05 o                         
  -5   2   5        994.84        981.21         9.93 o                         
  -4   2   5        104.34        106.07         2.63 o                         
  -3   2   5       1188.03       1081.54         8.57 o                         
  -2   2   5        414.16        486.23         3.94 o                         
  -1   2   5         41.11         53.17         1.38 o                         
   0   2   5        537.00        477.65         4.14 o                         
   1   2   5       7258.43       7200.61        41.59 o                         
   2   2   5       1285.51       1391.77         9.71 o                         
   3   2   5        358.80        385.56         4.84 o                         
   4   2   5         12.45          0.16         1.28 o                         
   5   2   5        254.61        266.96         4.81 o                         
   6   2   5        417.50        373.96         6.89 o                         
   7   2   5        339.07        345.36         7.50 o                         
   8   2   5         81.60         73.48         3.27 o                         
   9   2   5         16.23         16.52         2.07 o                         
  10   2   5         36.44         55.26         4.96 o                         
  11   2   5        386.74        418.06        10.61 o                         
  12   2   5         15.32         26.58         5.22 o                         
  13   2   5          0.91         -3.84         4.49 o                         
  14   2   5         40.36         36.12         7.01 o                         
  15   2   5          9.96          9.03         6.65 o                         
  16   2   5          0.81        -10.29        10.40 o                         
 -16   3   5         25.76         20.06         6.89 o                         
 -15   3   5         20.93         16.24         6.06 o                         
 -14   3   5          7.01          7.53         5.74 o                         
 -13   3   5         14.19         21.01         5.01 o                         
 -12   3   5         59.09         52.96         5.59 o                         
 -11   3   5        160.71        126.36         7.89 o                         
 -10   3   5         28.53         17.95         4.10 o                         
  -9   3   5        137.60        122.03         7.19 o                         
  -8   3   5         35.69         40.88         3.16 o                         
  -7   3   5        345.37        318.76         6.02 o                         
  -6   3   5          1.53         -1.54         1.54 o                         
  -5   3   5        774.95        806.80         8.34 o                         
  -4   3   5          5.30          6.36         1.26 o                         
  -3   3   5         65.77         62.63         1.78 o                         
  -2   3   5       1436.33       1500.52        12.28 o                         
  -1   3   5        901.02        899.19         7.11 o                         
   0   3   5       1863.50       2012.83        13.47 o                         
   1   3   5          4.63          2.06         0.71 o                         
   2   3   5          4.22          7.73         1.09 o                         
   3   3   5        756.21        813.96         7.36 o                         
   4   3   5       1640.20       1727.63        13.86 o                         
   5   3   5          0.20         -0.93         1.33 o                         
   6   3   5         88.15         90.78         3.99 o                         
   7   3   5         33.82         32.84         3.44 o                         
   8   3   5        414.95        416.60         9.19 o                         
   9   3   5       1706.01       1648.43        21.00 o                         
  10   3   5        280.19        275.19         8.70 o                         
  11   3   5        201.78        186.54         8.18 o                         
  12   3   5        278.24        297.16        14.07 o                         
  13   3   5         39.02         33.29         6.64 o                         
  14   3   5         63.74         64.46         8.29 o                         
  15   3   5          0.17          2.96         8.57 o                         
 -16   4   5          0.99        -16.17        16.17 o                         
 -15   4   5          6.64          3.16         7.50 o                         
 -14   4   5         22.53         23.04         8.56 o                         
 -13   4   5          1.42          4.33         6.44 o                         
 -12   4   5        192.81        211.78         9.80 o                         
 -11   4   5         25.43         23.20         4.76 o                         
 -10   4   5        271.16        254.72         7.94 o                         
  -9   4   5        124.75        125.37         5.99 o                         
  -8   4   5         37.71         48.51         3.64 o                         
  -7   4   5         69.30         80.35         3.70 o                         
  -6   4   5        222.82        226.04         4.90 o                         
  -5   4   5         72.50         68.49         2.77 o                         
  -4   4   5        784.50        822.04        11.56 o                         
  -3   4   5         72.65         72.36         1.85 o                         
  -2   4   5        477.23        483.86         5.68 o                         
  -1   4   5        104.63        104.80         2.67 o                         
   0   4   5         10.09          5.72         2.23 o                         
   1   4   5        722.65        694.10         7.05 o                         
   2   4   5        584.60        555.15         6.10 o                         
   3   4   5       2017.75       2082.95        16.06 o                         
   4   4   5          0.03         -1.47         1.47 o                         
   5   4   5         16.43         21.99         2.28 o                         
   6   4   5          1.02         -1.99         1.99 o                         
   7   4   5          9.33          1.52         3.04 o                         
   8   4   5        115.96        126.94         6.90 o                         
   9   4   5        128.65        141.33         6.76 o                         
  10   4   5          0.06          0.64         4.19 o                         
  11   4   5          6.78          9.15         6.17 o                         
  12   4   5          0.58         -5.44         5.44 o                         
  13   4   5        133.92        139.45        11.43 o                         
  14   4   5         16.94         21.49         8.05 o                         
  15   4   5          1.16          5.20        19.05 o                         
 -15   5   5         33.09         46.71         9.72 o                         
 -14   5   5         82.68         87.01         9.12 o                         
 -13   5   5          3.84         -4.17         5.06 o                         
 -12   5   5         85.49         75.56         9.08 o                         
 -11   5   5          0.90          4.69         5.77 o                         
 -10   5   5         11.25          9.62         5.50 o                         
  -9   5   5         94.34         97.09         8.00 o                         
  -8   5   5          7.92          9.00         3.69 o                         
  -7   5   5         49.49         45.78         3.84 o                         
  -6   5   5        179.98        194.59         5.21 o                         
  -5   5   5        297.97        306.97         5.50 o                         
  -4   5   5         58.69         66.36         2.09 o                         
  -3   5   5          1.10          3.27         1.10 o                         
  -2   5   5        570.94        660.33         7.83 o                         
  -1   5   5         52.64         56.55         3.41 o                         
   0   5   5        751.44        771.36        10.61 o                         
   1   5   5         43.95         42.23         2.54 o                         
   2   5   5         61.11         74.90         2.86 o                         
   3   5   5        508.99        519.58         6.05 o                         
   4   5   5        226.79        218.52         3.76 o                         
   5   5   5        198.82        209.45         6.06 o                         
   6   5   5         51.75         48.65         4.49 o                         
   7   5   5        746.51        736.62        13.74 o                         
   8   5   5        206.59        207.35         9.64 o                         
   9   5   5         31.76         33.39         5.85 o                         
  10   5   5         23.30         16.83         5.45 o                         
  11   5   5         68.95         75.12         8.67 o                         
  12   5   5        154.21        156.37        10.35 o                         
  13   5   5         55.73         72.85         8.80 o                         
  14   5   5         14.67         15.59        22.52 o                         
 -14   6   5          0.31         -1.37        11.21 o                         
 -13   6   5         15.41         20.74         6.69 o                         
 -12   6   5         46.42         40.31         6.91 o                         
 -11   6   5         14.30          9.27         5.22 o                         
 -10   6   5        157.58        147.04         8.73 o                         
  -9   6   5          0.64          0.77         4.26 o                         
  -8   6   5        132.21        142.70        12.33 o                         
  -7   6   5         26.13         34.07         5.20 o                         
  -6   6   5        209.69        183.20         8.07 o                         
  -5   6   5         48.25         50.02         3.74 o                         
  -4   6   5         85.66         75.12         4.41 o                         
  -3   6   5          1.59         -1.45         1.94 o                         
  -2   6   5          5.86          2.43         3.82 o                         
  -1   6   5         44.82         43.40         5.65 o                         
   0   6   5          6.65          7.70         3.94 o                         
   1   6   5         30.37         36.42         4.96 o                         
   2   6   5        293.26        313.57         7.73 o                         
   3   6   5         83.88         76.21         3.26 o                         
   4   6   5         18.56         17.23         3.42 o                         
   5   6   5        799.78        792.45        14.79 o                         
   6   6   5         10.05          2.84         4.86 o                         
   7   6   5         93.12         96.77         7.02 o                         
   8   6   5         79.70         85.96         7.04 o                         
   9   6   5         11.64          9.50         4.97 o                         
  10   6   5         12.80          9.87         5.69 o                         
  11   6   5         17.01         10.89         6.19 o                         
  12   6   5         50.32         55.04         7.78 o                         
  13   6   5          0.19         -8.66         8.66 o                         
 -12   7   5         18.03         13.18         7.75 o                         
 -11   7   5          1.55          3.14         5.42 o                         
 -10   7   5          9.57          9.20         4.95 o                         
  -9   7   5          1.62          6.16         4.50 o                         
  -8   7   5          7.56         11.48         4.45 o                         
  -7   7   5          3.60          8.82         3.87 o                         
  -6   7   5          8.90         11.05         3.07 o                         
  -5   7   5         26.59         24.48         4.51 o                         
  -4   7   5          1.72         -3.41         3.63 o                         
  -3   7   5         71.74         75.01         6.08 o                         
  -2   7   5         17.50         18.97         4.35 o                         
  -1   7   5         19.03         14.46         4.46 o                         
   0   7   5         73.13         62.78         6.29 o                         
   1   7   5         18.45          9.64         4.19 o                         
   2   7   5         34.11         27.50         4.86 o                         
   3   7   5         23.08         13.69         4.67 o                         
   4   7   5          0.00         -2.47         2.47 o                         
   5   7   5        366.50        364.43        13.18 o                         
   6   7   5        100.25         98.37         6.69 o                         
   7   7   5         45.95         61.46         6.17 o                         
   8   7   5         11.05          8.65         4.99 o                         
   9   7   5         38.14         31.53         6.73 o                         
  10   7   5         13.71         18.92         6.42 o                         
  11   7   5         41.78         36.28         6.89 o                         
 -10   8   5          0.21          9.48         7.91 o                         
  -9   8   5          2.08          5.47         7.09 o                         
  -8   8   5          0.22         -4.03         5.92 o                         
  -7   8   5         41.17         49.98         7.77 o                         
  -6   8   5         13.44         24.25         6.58 o                         
  -5   8   5          0.23          9.41         5.24 o                         
  -4   8   5          1.61         -0.95         5.17 o                         
  -3   8   5          0.01         -4.56         4.56 o                         
  -2   8   5         41.46         37.23         5.53 o                         
  -1   8   5         35.56         28.40         5.24 o                         
   0   8   5        113.63        115.05         7.62 o                         
   1   8   5          7.95         10.41         4.54 o                         
   2   8   5         10.04          3.12         4.66 o                         
   3   8   5         46.49         42.32         6.43 o                         
   4   8   5         29.75         39.10         6.50 o                         
   5   8   5        215.71        229.02        16.94 o                         
   6   8   5         40.76         56.86         7.95 o                         
   7   8   5          2.79         -0.43         6.21 o                         
   8   8   5         31.61         31.37         9.00 o                         
   9   8   5          0.04          2.03         6.98 o                         
  -8   9   5         40.26         53.12        19.05 o                         
  -7   9   5          1.67          6.70        16.28 o                         
  -6   9   5          3.68          4.06         8.48 o                         
  -5   9   5         19.52          4.86         8.63 o                         
  -4   9   5          7.64         24.80        13.05 o                         
  -3   9   5          1.97         16.17        16.17 o                         
  -2   9   5         87.52         64.34        14.28 o                         
  -1   9   5          0.18          2.16         9.59 o                         
   0   9   5         16.06          2.43        10.00 o                         
   1   9   5         15.04          4.62        15.59 o                         
   2   9   5          4.53          2.31        16.17 o                         
   3   9   5          0.79          8.85         9.18 o                         
   4   9   5         64.41         52.78        14.21 o                         
   5   9   5          7.14         13.74        10.57 o                         
   6   9   5          4.17          5.25        11.09 o                         
   7   9   5          1.14          4.04        11.55 o                         
   0  10   5         20.20          4.04        17.90 o                         
 -16   0   6         16.76         11.69         8.70 o                         
 -14   0   6         53.99         73.31         8.70 o                         
 -12   0   6        166.72        110.33         9.02 o                         
 -10   0   6          0.00         -4.50         4.50 o                         
  -8   0   6         49.10         68.16         5.31 o                         
  -6   0   6       3264.46       3295.18        42.72 o                         
  -4   0   6       4334.61       4832.18        41.28 o                         
  -2   0   6       8167.44       8261.89        63.16 o                         
   0   0   6       3010.31       3020.95        24.13 o                         
   2   0   6         34.97         39.57         2.30 o                         
   4   0   6       7003.39       7296.42        95.09 o                         
   6   0   6          0.17         -2.74         2.74 o                         
   8   0   6        232.06        236.25        10.53 o                         
  10   0   6        185.20        178.68        10.01 o                         
  12   0   6        423.73        435.39        17.55 o                         
  14   0   6          6.60         -3.48         7.38 o                         
  16   0   6          2.20         -0.53         8.07 o                         
 -17   1   6         23.32         19.74         6.52 o                         
 -16   1   6         25.70         16.31         6.13 o                         
 -15   1   6          0.55          2.21         4.74 o                         
 -14   1   6         11.81         21.17         5.10 o                         
 -13   1   6          0.07          5.41         3.88 o                         
 -12   1   6        535.39        465.02        10.34 o                         
 -11   1   6         48.99         55.25         4.77 o                         
 -10   1   6         12.67          4.77         3.61 o                         
  -9   1   6          0.07         -2.26         2.26 o                         
  -8   1   6        495.46        467.07         8.29 o                         
  -7   1   6        214.45        274.52         5.98 o                         
  -6   1   6        754.48        715.94         8.55 o                         
  -5   1   6         79.15         82.02         2.98 o                         
  -4   1   6        124.86        144.33         3.13 o                         
  -3   1   6        268.02        283.19         3.31 o                         
  -2   1   6        723.77        779.99         5.64 o                         
  -1   1   6         27.94         44.61         1.18 o                         
   0   1   6         20.18         13.00         0.87 o                         
   1   1   6        898.17        929.68         6.67 o                         
   2   1   6       1644.52       1616.14        11.10 o                         
   3   1   6         72.13         57.95         2.37 o                         
   4   1   6       1523.07       1694.36        15.81 o                         
   5   1   6        101.59         90.90         4.48 o                         
   6   1   6         44.39         27.81         3.41 o                         
   7   1   6        188.83        165.92         7.56 o                         
   8   1   6        764.18        726.16        11.64 o                         
   9   1   6        236.44        218.02         6.85 o                         
  10   1   6       1755.56       1852.75        22.23 o                         
  11   1   6       2521.01       2559.02        30.34 o                         
  12   1   6          0.51         21.99         6.19 o                         
  13   1   6        248.79        232.43         9.76 o                         
  14   1   6          2.80         -2.82         4.53 o                         
  15   1   6          0.14         -1.97         5.64 o                         
  16   1   6         11.42          2.38         6.99 o                         
 -17   2   6          0.01          0.01         8.92 o                         
 -16   2   6          0.74         -1.36         4.96 o                         
 -15   2   6          0.01          1.56         5.16 o                         
 -14   2   6         73.83         60.26         6.18 o                         
 -13   2   6          1.52         10.44         3.77 o                         
 -12   2   6         10.09          3.33         3.53 o                         
 -11   2   6         57.68         45.42         4.34 o                         
 -10   2   6         41.59         32.74         4.73 o                         
  -9   2   6         90.65         89.00         4.56 o                         
  -8   2   6        103.51        131.10         4.83 o                         
  -7   2   6          0.36          1.18         1.88 o                         
  -6   2   6         18.40          9.38         1.90 o                         
  -5   2   6         46.10         42.16         2.35 o                         
  -4   2   6       3555.56       3561.89        25.23 o                         
  -3   2   6       1550.23       1512.72        10.95 o                         
  -2   2   6        859.58        763.27         5.53 o                         
  -1   2   6       2134.05       2060.49        11.29 o                         
   0   2   6        546.97        503.94         4.00 o                         
   1   2   6       2930.21       3094.59        19.34 o                         
   2   2   6       3573.98       3591.20        27.05 o                         
   3   2   6       3222.29       3382.28        24.85 o                         
   4   2   6        125.18        129.13         3.82 o                         
   5   2   6        182.45        187.48         5.15 o                         
   6   2   6         96.26        103.36         4.41 o                         
   7   2   6         36.39         42.05         3.66 o                         
   8   2   6         51.03         48.48         3.11 o                         
   9   2   6          0.34         -0.37         2.54 o                         
  10   2   6          0.07          7.97         3.98 o                         
  11   2   6        171.31        200.10         8.39 o                         
  12   2   6        138.17        167.31         8.51 o                         
  13   2   6         33.99         29.33         5.45 o                         
  14   2   6         36.01         60.05         7.70 o                         
  15   2   6          0.00         -5.50         5.50 o                         
  16   2   6         12.87          6.35        14.43 o                         
 -16   3   6          4.26         -5.86         5.86 o                         
 -15   3   6         38.78         22.27         7.35 o                         
 -14   3   6          0.12         -4.86         4.86 o                         
 -13   3   6         90.37         76.89         6.29 o                         
 -12   3   6        411.59        394.02        10.51 o                         
 -11   3   6         10.39          0.76         3.80 o                         
 -10   3   6        242.38        209.63         7.47 o                         
  -9   3   6          4.50         -0.61         2.85 o                         
  -8   3   6         18.14         27.21         2.76 o                         
  -7   3   6          0.19         -1.65         1.65 o                         
  -6   3   6         77.28         69.98         3.04 o                         
  -5   3   6        358.29        378.82         5.10 o                         
  -4   3   6         97.26        115.96         2.82 o                         
  -3   3   6        197.52        207.14         2.87 o                         
  -2   3   6         23.48         17.49         1.14 o                         
  -1   3   6        368.92        397.45         4.56 o                         
   0   3   6        374.19        408.23         3.61 o                         
   1   3   6        132.39        123.92         2.26 o                         
   2   3   6       2220.11       2293.68        17.20 o                         
   3   3   6       3013.48       3153.95        21.96 o                         
   4   3   6         10.34         20.40         1.88 o                         
   5   3   6         23.60         21.89         2.08 o                         
   6   3   6         88.14         94.34         3.26 o                         
   7   3   6         83.24         73.42         4.74 o                         
   8   3   6        460.95        417.09         9.43 o                         
   9   3   6        417.60        427.75        10.07 o                         
  10   3   6         31.88         28.69         4.97 o                         
  11   3   6         85.51         90.16         6.28 o                         
  12   3   6        495.30        549.66        13.04 o                         
  13   3   6         38.68         25.22         6.76 o                         
  14   3   6         25.51         28.19         7.40 o                         
  15   3   6         53.10         34.18        12.41 o                         
 -16   4   6          0.12          7.18        10.09 o                         
 -15   4   6          0.81          0.35         7.10 o                         
 -14   4   6         81.44         83.54         8.63 o                         
 -13   4   6         75.79         66.18         6.34 o                         
 -12   4   6         32.17         34.59         5.27 o                         
 -11   4   6         21.00         21.36         4.60 o                         
 -10   4   6        241.62        227.38         8.04 o                         
  -9   4   6          3.85         -1.48         2.71 o                         
  -8   4   6        104.80         94.54         4.65 o                         
  -7   4   6        162.00        136.92         4.23 o                         
  -6   4   6        126.03        146.27         4.21 o                         
  -5   4   6       1499.13       1495.80        13.11 o                         
  -4   4   6       1622.24       1699.73        14.04 o                         
  -3   4   6         98.60        106.98         2.22 o                         
  -2   4   6         30.35         45.49         1.84 o                         
  -1   4   6        943.19        979.09         8.40 o                         
   0   4   6        739.06        677.74         6.95 o                         
   1   4   6        371.50        381.93         4.57 o                         
   2   4   6        811.56        781.97         6.93 o                         
   3   4   6         11.89         20.00         1.82 o                         
   4   4   6         37.59         36.52         2.01 o                         
   5   4   6         85.08         95.96         3.67 o                         
   6   4   6          1.16         -1.27         1.99 o                         
   7   4   6         35.18         31.71         3.51 o                         
   8   4   6         77.02         68.77         4.62 o                         
   9   4   6          9.88          6.02         3.80 o                         
  10   4   6         95.45        125.01         9.04 o                         
  11   4   6         27.25         29.97         6.15 o                         
  12   4   6         17.41         12.05         6.89 o                         
  13   4   6         50.38         45.38         9.08 o                         
  14   4   6         25.63         29.06         8.66 o                         
 -15   5   6         53.36         49.03        12.04 o                         
 -14   5   6         21.03         21.37         6.85 o                         
 -13   5   6          0.79         -2.25         5.35 o                         
 -12   5   6          2.12         -4.67         4.92 o                         
 -11   5   6         81.04         77.14         7.11 o                         
 -10   5   6        180.79        182.46         9.40 o                         
  -9   5   6          0.38         -3.16         3.23 o                         
  -8   5   6         56.36         53.15         5.39 o                         
  -7   5   6          3.12          3.93         2.79 o                         
  -6   5   6         40.86         42.58         3.97 o                         
  -5   5   6         86.71         90.02         3.95 o                         
  -4   5   6         56.30         56.32         1.87 o                         
  -3   5   6        635.24        632.04         6.63 o                         
  -2   5   6         21.14         17.96         2.57 o                         
  -1   5   6         12.23         14.19         2.66 o                         
   0   5   6         43.93         45.70         3.78 o                         
   1   5   6         96.08        101.71         2.89 o                         
   2   5   6        674.96        647.66         7.31 o                         
   3   5   6          6.08          7.86         1.55 o                         
   4   5   6         11.85          3.34         1.82 o                         
   5   5   6        592.22        594.41        15.84 o                         
   6   5   6         35.67         23.74         4.43 o                         
   7   5   6         23.11         23.11         4.37 o                         
   8   5   6         51.27         50.46         5.98 o                         
   9   5   6         12.42          9.09         4.93 o                         
  10   5   6         67.85         67.78         7.47 o                         
  11   5   6         79.10        101.94        12.50 o                         
  12   5   6         23.30         19.50         6.22 o                         
  13   5   6         32.73         40.50         7.86 o                         
  14   5   6        229.16        175.52        35.80 o                         
 -14   6   6         46.45         64.23        10.00 o                         
 -13   6   6         11.12          9.99         6.35 o                         
 -12   6   6          1.09         -2.34         5.55 o                         
 -11   6   6        213.21        204.33        12.47 o                         
 -10   6   6          0.03         -0.39         4.87 o                         
  -9   6   6         46.12         53.68         6.93 o                         
  -8   6   6        101.88         96.46         6.60 o                         
  -7   6   6         86.12         78.07         5.58 o                         
  -6   6   6         48.55         54.17         4.54 o                         
  -5   6   6         10.91          8.64         2.93 o                         
  -4   6   6         21.57         18.56         4.28 o                         
  -3   6   6        179.42        205.20         6.07 o                         
  -2   6   6        263.95        233.37         9.67 o                         
  -1   6   6         92.82         93.10         7.44 o                         
   0   6   6         11.71          5.69         4.16 o                         
   1   6   6         91.73         97.26         6.86 o                         
   2   6   6         40.27         46.54         5.34 o                         
   3   6   6        244.24        254.09         9.47 o                         
   4   6   6        426.63        376.25        13.23 o                         
   5   6   6         62.81         68.98         7.30 o                         
   6   6   6         69.45         63.99         5.96 o                         
   7   6   6         26.82         29.71         5.37 o                         
   8   6   6          4.99          9.68         4.58 o                         
   9   6   6         46.91         47.40        10.10 o                         
  10   6   6         49.18         75.65         8.12 o                         
  11   6   6          0.02         -3.15         5.34 o                         
  12   6   6         35.35         49.22         7.83 o                         
 -12   7   6          1.41         -2.85         5.72 o                         
 -11   7   6          0.19         -4.87         4.87 o                         
 -10   7   6         24.13         30.84         5.38 o                         
  -9   7   6         25.76         26.30         5.21 o                         
  -8   7   6         74.34         58.09         5.47 o                         
  -7   7   6        111.28        107.73         5.91 o                         
  -6   7   6         85.50         88.85         6.37 o                         
  -5   7   6          6.66         13.75         4.43 o                         
  -4   7   6         39.83         39.51         6.24 o                         
  -3   7   6         22.77          9.72         4.91 o                         
  -2   7   6         48.35         39.66         5.61 o                         
  -1   7   6         13.25         11.16         5.29 o                         
   0   7   6        145.24        136.64         9.36 o                         
   1   7   6         24.26         21.66         4.87 o                         
   2   7   6         33.24         25.88         5.01 o                         
   3   7   6         21.44         16.62         4.80 o                         
   4   7   6         76.44         63.27         7.32 o                         
   5   7   6        119.91        123.21         6.61 o                         
   6   7   6         20.84         18.70         5.46 o                         
   7   7   6        192.33        185.11         9.00 o                         
   8   7   6         74.47         74.92         9.69 o                         
   9   7   6         17.45         15.42         5.54 o                         
  10   7   6         11.83         10.22         5.95 o                         
  11   7   6          0.06         -4.00         6.14 o                         
 -10   8   6         58.96         60.22        11.86 o                         
  -9   8   6          6.09         14.82         7.37 o                         
  -8   8   6         15.50          5.69        11.50 o                         
  -7   8   6         14.27         15.34         6.49 o                         
  -6   8   6         83.65         87.53        10.25 o                         
  -5   8   6          0.06         -0.16         5.33 o                         
  -4   8   6          0.03         -3.13         4.27 o                         
  -3   8   6          0.03         -4.13         4.13 o                         
  -2   8   6         53.05         53.35         6.33 o                         
  -1   8   6          1.04         -3.21         4.49 o                         
   0   8   6          6.61          7.07         4.76 o                         
   1   8   6          9.64          6.57         4.96 o                         
   2   8   6         33.89         25.90         5.79 o                         
   3   8   6         78.47         77.96         7.72 o                         
   4   8   6         61.39         49.57         7.15 o                         
   5   8   6        103.33        109.59         9.29 o                         
   6   8   6         13.94         17.40         6.33 o                         
   7   8   6         84.90         70.57        17.96 o                         
   8   8   6          9.90         12.72         6.58 o                         
   9   8   6          5.54         -5.61         8.40 o                         
  -8   9   6          0.53        -12.70        15.59 o                         
  -7   9   6          0.15          0.21         9.13 o                         
  -6   9   6          0.66         -5.23         8.35 o                         
  -5   9   6         21.10         27.24         9.41 o                         
  -4   9   6         15.36         27.26         8.24 o                         
  -3   9   6          9.99         -0.71         8.39 o                         
  -2   9   6          1.82          4.47         7.53 o                         
  -1   9   6          0.00         -6.61         6.61 o                         
   0   9   6          2.39         -9.24        13.28 o                         
   1   9   6          4.17         -8.66        14.43 o                         
   2   9   6          0.04         -5.09         8.22 o                         
   3   9   6         41.91         23.38         8.55 o                         
   4   9   6          9.51         10.63         9.61 o                         
   5   9   6         37.64         26.71         8.75 o                         
   6   9   6          9.46         10.97        12.12 o                         
 -17   0   7         13.16         -8.03         8.19 o                         
 -15   0   7          1.40         -2.47         7.39 o                         
 -13   0   7        320.69        325.97        13.06 o                         
 -11   0   7         86.36         57.42         6.35 o                         
  -9   0   7        178.44        203.48         8.54 o                         
  -7   0   7        784.34        882.31        16.29 o                         
  -5   0   7       4175.83       3908.75        43.56 o                         
  -3   0   7        670.79        710.15         8.07 o                         
  -1   0   7       1629.04       1538.11        13.35 o                         
   1   0   7       6695.78       6446.06        49.27 o                         
   3   0   7      18911.09      19826.36       190.64 o                         
   5   0   7        461.16        539.36        13.43 o                         
   7   0   7        449.28        417.48        12.98 o                         
   9   0   7         58.67         51.14         7.25 o                         
  11   0   7        491.13        466.60        15.21 o                         
  13   0   7          0.23          8.84         8.62 o                         
  15   0   7         14.11          6.00         9.85 o                         
 -17   1   7         32.06         30.41         7.13 o                         
 -16   1   7          2.03          6.30         5.12 o                         
 -15   1   7         17.97         13.18         4.70 o                         
 -14   1   7         73.19         56.30         7.19 o                         
 -13   1   7        176.70        164.51         7.52 o                         
 -12   1   7         53.91         37.07         4.53 o                         
 -11   1   7        137.64        124.38         6.23 o                         
 -10   1   7        414.28        387.68         8.54 o                         
  -9   1   7        336.08        317.80         7.40 o                         
  -8   1   7          2.83          1.56         2.11 o                         
  -7   1   7        653.98        529.82         8.50 o                         
  -6   1   7        664.67        611.60         8.18 o                         
  -5   1   7          6.22         -0.43         1.41 o                         
  -4   1   7       2013.74       2014.64        15.98 o                         
  -3   1   7        182.28        174.37         2.53 o                         
  -2   1   7       2398.27       2279.66        13.27 o                         
  -1   1   7        354.27        345.99         4.41 o                         
   0   1   7       5351.20       5542.11        28.52 o                         
   1   1   7       1497.28       1663.52        10.53 o                         
   2   1   7       1119.46       1202.64        10.65 o                         
   3   1   7       1337.07       1493.69        14.23 o                         
   4   1   7       1942.07       2203.93        19.81 o                         
   5   1   7        712.55        729.59        10.49 o                         
   6   1   7          0.29          1.19         2.59 o                         
   7   1   7        290.04        249.69         7.16 o                         
   8   1   7        104.55        125.32         6.47 o                         
   9   1   7         78.12         67.16         6.74 o                         
  10   1   7        477.93        506.09        12.57 o                         
  11   1   7         70.52         74.33         6.07 o                         
  12   1   7        112.56        139.37         7.70 o                         
  13   1   7        311.94        340.37        11.95 o                         
  14   1   7         37.00         46.20         6.53 o                         
  15   1   7         13.19         15.01         7.19 o                         
  16   1   7          6.71          2.52         7.11 o                         
 -17   2   7          3.71         -3.23         7.33 o                         
 -16   2   7          3.60          3.13         6.02 o                         
 -15   2   7         18.00         22.29         5.07 o                         
 -14   2   7         30.28         31.47         5.60 o                         
 -13   2   7          0.01         -0.76         4.08 o                         
 -12   2   7          0.37         -3.06         3.06 o                         
 -11   2   7          9.82          1.69         3.57 o                         
 -10   2   7        301.43        256.88         7.29 o                         
  -9   2   7          0.04         -2.17         2.29 o                         
  -8   2   7        235.03        202.44         5.78 o                         
  -7   2   7        957.41        980.78        12.04 o                         
  -6   2   7        971.83       1053.77        13.19 o                         
  -5   2   7        129.34        113.28         3.39 o                         
  -4   2   7        407.25        359.31         4.70 o                         
  -3   2   7         20.84         13.25         1.26 o                         
  -2   2   7        296.02        323.55         3.35 o                         
  -1   2   7        800.31        795.00         5.52 o                         
   0   2   7       1684.33       1746.82        10.51 o                         
   1   2   7       1209.28       1314.46         9.57 o                         
   2   2   7        914.62        903.84         8.04 o                         
   3   2   7        115.59        158.26         3.77 o                         
   4   2   7         71.42         77.28         3.14 o                         
   5   2   7       1641.12       1765.53        17.02 o                         
   6   2   7        427.49        406.63         7.77 o                         
   7   2   7        181.88        170.74         5.81 o                         
   8   2   7        251.57        236.04         6.90 o                         
   9   2   7          4.48         -2.42         2.76 o                         
  10   2   7         61.32         58.94         5.43 o                         
  11   2   7         38.99         29.38         5.26 o                         
  12   2   7         13.33         13.34         4.73 o                         
  13   2   7         93.03         93.43         6.90 o                         
  14   2   7         13.61         17.12         5.86 o                         
  15   2   7          0.13         -5.72         6.34 o                         
 -16   3   7         35.26         42.59         7.76 o                         
 -15   3   7         71.17         95.54         8.21 o                         
 -14   3   7          2.81          6.54         5.38 o                         
 -13   3   7         18.37         18.77         4.50 o                         
 -12   3   7         26.77         16.77         4.43 o                         
 -11   3   7          1.53         -3.61         3.61 o                         
 -10   3   7        164.61        141.17         6.65 o                         
  -9   3   7        188.27        201.49         6.93 o                         
  -8   3   7       1170.65       1175.99        13.54 o                         
  -7   3   7          2.98          5.00         2.05 o                         
  -6   3   7          2.41          1.55         1.78 o                         
  -5   3   7          1.90          3.09         1.64 o                         
  -4   3   7         23.60         20.59         1.91 o                         
  -3   3   7          7.10          8.84         1.19 o                         
  -2   3   7         47.07         52.81         1.82 o                         
  -1   3   7         81.79         87.53         1.79 o                         
   0   3   7        249.86        244.12         2.99 o                         
   1   3   7       1080.30       1169.13         9.52 o                         
   2   3   7       1296.87       1371.27        11.03 o                         
   3   3   7        347.15        394.17         5.04 o                         
   4   3   7          6.73          1.39         1.64 o                         
   5   3   7          0.13         -1.57         1.57 o                         
   6   3   7         51.11         40.90         3.44 o                         
   7   3   7         57.60         56.65         4.64 o                         
   8   3   7        189.19        174.35         7.45 o                         
   9   3   7        138.26        139.59         7.01 o                         
  10   3   7        379.56        373.81        10.63 o                         
  11   3   7        186.76        191.14         8.89 o                         
  12   3   7        139.43        149.23         8.21 o                         
  13   3   7        198.11        196.80        11.78 o                         
  14   3   7        134.11        129.84        10.62 o                         
 -16   4   7          0.15         -0.75        11.96 o                         
 -15   4   7          7.31          7.12         6.73 o                         
 -14   4   7          5.16         -2.35         5.26 o                         
 -13   4   7         14.14          9.99         4.83 o                         
 -12   4   7         61.95         50.59         5.57 o                         
 -11   4   7        402.16        396.66        10.54 o                         
 -10   4   7          0.21         -0.42         3.62 o                         
  -9   4   7          8.68          5.52         3.16 o                         
  -8   4   7          0.11         -2.65         2.65 o                         
  -7   4   7        318.60        294.90         5.96 o                         
  -6   4   7         94.31         92.03         4.47 o                         
  -5   4   7         22.94         33.80         2.88 o                         
  -4   4   7        490.80        459.02         5.53 o                         
  -3   4   7        557.45        491.68         5.49 o                         
  -2   4   7        466.95        501.55         5.73 o                         
  -1   4   7         79.82         83.95         2.28 o                         
   0   4   7        702.57        678.78         8.20 o                         
   1   4   7        159.89        133.29         2.89 o                         
   2   4   7        175.06        155.08         3.27 o                         
   3   4   7        381.01        423.01         5.56 o                         
   4   4   7         40.42         43.29         2.35 o                         
   5   4   7         47.08         40.83         2.59 o                         
   6   4   7        117.04         95.35         4.38 o                         
   7   4   7        415.69        439.79         8.97 o                         
   8   4   7         21.78         18.90         3.67 o                         
   9   4   7         30.00         17.67         4.36 o                         
  10   4   7        107.76        128.11         8.05 o                         
  11   4   7         25.99         19.30         5.74 o                         
  12   4   7         50.46         57.04         8.65 o                         
  13   4   7         13.82         13.68         7.68 o                         
  14   4   7          3.84         -2.65        11.67 o                         
 -15   5   7         68.76         65.67        10.89 o                         
 -14   5   7         10.76         15.21         6.58 o                         
 -13   5   7         58.96         68.28         7.82 o                         
 -12   5   7          0.57         -4.95         4.95 o                         
 -11   5   7         66.63         72.59         7.36 o                         
 -10   5   7          6.96          3.05         3.96 o                         
  -9   5   7         33.49         23.79         4.62 o                         
  -8   5   7        101.35        100.79         5.52 o                         
  -7   5   7        295.32        294.11         7.36 o                         
  -6   5   7        410.48        394.63         8.09 o                         
  -5   5   7         26.28         31.92         2.41 o                         
  -4   5   7        113.83        128.24         3.54 o                         
  -3   5   7          1.00          1.23         1.35 o                         
  -2   5   7         17.37         11.39         2.24 o                         
  -1   5   7         43.61         37.93         3.28 o                         
   0   5   7         56.88         61.73         3.63 o                         
   1   5   7        805.13        831.49        10.50 o                         
   2   5   7         12.45         17.63         1.57 o                         
   3   5   7          0.15         -0.28         1.44 o                         
   4   5   7         26.43         22.30         3.70 o                         
   5   5   7        108.63        104.52         7.27 o                         
   6   5   7         14.84         13.29         4.10 o                         
   7   5   7         64.52         64.56         5.77 o                         
   8   5   7         71.47         57.69         6.35 o                         
   9   5   7         36.51         33.26         6.08 o                         
  10   5   7         57.49         59.64         7.32 o                         
  11   5   7         29.63         28.09         6.71 o                         
  12   5   7        124.43        114.99        12.60 o                         
  13   5   7         38.34         41.61         7.80 o                         
 -14   6   7         18.61         14.18         8.64 o                         
 -13   6   7        142.27        179.73        11.14 o                         
 -12   6   7         11.07          6.55         5.82 o                         
 -11   6   7          0.44         -2.40         4.95 o                         
 -10   6   7          9.81          9.03         6.72 o                         
  -9   6   7         59.56         44.20         5.78 o                         
  -8   6   7         89.04         98.80         6.81 o                         
  -7   6   7        260.66        241.19         9.40 o                         
  -6   6   7          3.52          6.93         3.13 o                         
  -5   6   7        100.15        106.72         4.80 o                         
  -4   6   7        182.39        162.26         8.20 o                         
  -3   6   7        129.23        127.22         5.29 o                         
  -2   6   7          0.04          0.90         4.15 o                         
  -1   6   7         37.89         28.25         5.89 o                         
   0   6   7        149.68        142.21         8.20 o                         
   1   6   7        231.19        210.15         6.01 o                         
   2   6   7        627.09        600.75        20.83 o                         
   3   6   7         30.30         27.53         4.43 o                         
   4   6   7        127.73        138.46         6.34 o                         
   5   6   7          0.63         -1.49         3.43 o                         
   6   6   7          1.19          2.78         4.16 o                         
   7   6   7         18.38         14.50         4.84 o                         
   8   6   7          6.22          5.96         4.83 o                         
   9   6   7          0.44         -3.40         7.28 o                         
  10   6   7         10.42         10.47         5.63 o                         
  11   6   7          6.28         -1.22         5.73 o                         
  12   6   7        146.56        165.23        11.50 o                         
 -12   7   7          4.43          3.94         5.91 o                         
 -11   7   7          0.02         -4.85         4.85 o                         
 -10   7   7         20.19         20.28         5.28 o                         
  -9   7   7          3.57          3.81         4.35 o                         
  -8   7   7         12.97         10.89         4.02 o                         
  -7   7   7          1.87         -2.60         3.31 o                         
  -6   7   7         71.43         86.58         8.66 o                         
  -5   7   7        122.37        131.56        11.17 o                         
  -4   7   7          0.09          1.95         5.07 o                         
  -3   7   7          7.07         -0.32         4.68 o                         
  -2   7   7          0.04          0.19         6.49 o                         
  -1   7   7         87.19         96.82         9.16 o                         
   0   7   7         18.87         15.68         5.55 o                         
   1   7   7         35.14         24.67         5.48 o                         
   2   7   7          0.23         -3.17         4.11 o                         
   3   7   7          1.59         -4.76         4.76 o                         
   4   7   7        140.37        143.50        14.33 o                         
   5   7   7          0.06          1.72         4.62 o                         
   6   7   7        171.34        158.69         8.06 o                         
   7   7   7         74.68         75.24         6.87 o                         
   8   7   7          0.95         -2.05         4.53 o                         
   9   7   7          1.11         -3.69         5.21 o                         
  10   7   7          8.52          1.99         7.08 o                         
  11   7   7          0.00          1.85         8.43 o                         
 -10   8   7          0.02         -6.62         6.62 o                         
  -9   8   7         20.70         27.87         7.94 o                         
  -8   8   7          0.02         -4.09         6.29 o                         
  -7   8   7         15.16         10.06        10.15 o                         
  -6   8   7          0.56          5.42         5.91 o                         
  -5   8   7         34.81         55.75        10.01 o                         
  -4   8   7         38.45         48.80         8.63 o                         
  -3   8   7         10.34          8.17         5.22 o                         
  -2   8   7         19.00         20.94         5.60 o                         
  -1   8   7         77.18         74.22         7.52 o                         
   0   8   7         22.19         26.00         5.85 o                         
   1   8   7          1.32         -0.98         4.90 o                         
   2   8   7         25.51         21.23         5.99 o                         
   3   8   7          0.00         -4.28         4.88 o                         
   4   8   7        142.08        163.05        13.73 o                         
   5   8   7         19.61         22.94         6.56 o                         
   6   8   7        194.92        177.65        11.88 o                         
   7   8   7         27.60         13.62         7.67 o                         
   8   8   7          0.11         -5.78         6.53 o                         
   9   8   7          5.34          6.59        10.97 o                         
  -7   9   7          8.08         14.19         7.28 o                         
  -6   9   7          9.41         10.14         6.92 o                         
  -5   9   7          4.75          3.44         8.46 o                         
  -4   9   7         53.89         68.48        12.92 o                         
  -3   9   7         10.54         20.45        14.72 o                         
  -2   9   7         12.40         13.11         8.19 o                         
  -1   9   7          2.08          7.13         7.15 o                         
   0   9   7         23.17         34.81        10.40 o                         
   1   9   7          4.62         -3.20         8.02 o                         
   2   9   7         54.54         55.66        11.65 o                         
   3   9   7          5.86         -0.78         7.76 o                         
   4   9   7         30.78         26.72        10.58 o                         
   5   9   7          5.10         -3.45         7.19 o                         
   6   9   7          2.78          5.20        13.28 o                         
 -16   0   8          6.98          6.93         8.41 o                         
 -14   0   8        109.37         75.26        16.17 o                         
 -12   0   8       1144.15       1102.54        34.00 o                         
 -10   0   8         10.50          2.23         5.00 o                         
  -8   0   8         77.67         80.54         6.10 o                         
  -6   0   8       1450.98       1560.34        30.58 o                         
  -4   0   8        167.43        161.69         7.21 o                         
  -2   0   8       2606.89       2571.54        22.11 o                         
   0   0   8       4058.41       3824.02        30.73 o                         
   2   0   8        297.83        285.21         6.51 o                         
   4   0   8         71.39         63.08         5.14 o                         
   6   0   8       1079.59       1096.06        21.97 o                         
   8   0   8        833.02        826.92        30.38 o                         
  10   0   8        150.18        154.00        10.01 o                         
  12   0   8         55.77         56.61         9.26 o                         
  14   0   8         24.62         10.87         8.62 o                         
 -17   1   8         46.86         57.32         7.73 o                         
 -16   1   8         15.72          5.33         5.86 o                         
 -15   1   8          6.17          1.37         5.06 o                         
 -14   1   8          0.22         -3.52         3.52 o                         
 -13   1   8         23.13         16.38         4.24 o                         
 -12   1   8         91.22         64.59         5.38 o                         
 -11   1   8         48.51         51.58         4.79 o                         
 -10   1   8        381.70        364.82         9.63 o                         
  -9   1   8        374.14        384.43         9.54 o                         
  -8   1   8         14.32         14.39         2.89 o                         
  -7   1   8        694.36        693.34        10.10 o                         
  -6   1   8        419.42        437.44         7.46 o                         
  -5   1   8         93.72         55.58         2.90 o                         
  -4   1   8        272.17        293.88         6.83 o                         
  -3   1   8        805.96        754.50         7.33 o                         
  -2   1   8       3180.54       3059.63        18.54 o                         
  -1   1   8       3894.84       4189.06        22.22 o                         
   0   1   8       1903.53       1831.25        10.91 o                         
   1   1   8       5302.58       5403.88        32.90 o                         
   2   1   8       1747.19       1679.54        15.63 o                         
   3   1   8       1253.79       1479.05        14.44 o                         
   4   1   8       2380.26       2531.36        25.79 o                         
   5   1   8       4509.36       4918.45        45.96 o                         
   6   1   8         41.61         30.93         3.28 o                         
   7   1   8        616.39        617.04        11.37 o                         
   8   1   8        562.42        579.90        11.73 o                         
   9   1   8         31.55          8.64         7.48 o                         
  10   1   8        161.78        134.24         6.78 o                         
  11   1   8        365.30        382.88        10.76 o                         
  12   1   8        251.65        240.46        10.36 o                         
  13   1   8         17.23         17.26         5.78 o                         
  14   1   8         10.56         19.98         5.61 o                         
  15   1   8          4.18         10.05         5.76 o                         
 -17   2   8          3.20          7.67         8.86 o                         
 -16   2   8          5.71          9.50         6.11 o                         
 -15   2   8         73.50         65.45         6.83 o                         
 -14   2   8        144.33        131.11         7.95 o                         
 -13   2   8         46.05         43.03         5.42 o                         
 -12   2   8        268.00        201.97         7.63 o                         
 -11   2   8        317.98        284.41         8.53 o                         
 -10   2   8         76.25         55.55         4.67 o                         
  -9   2   8        369.29        373.96         8.19 o                         
  -8   2   8        350.00        383.37         8.09 o                         
  -7   2   8        228.25        280.60         6.05 o                         
  -6   2   8        181.60        182.71         6.06 o                         
  -5   2   8       1380.76       1489.26        14.48 o                         
  -4   2   8        639.42        649.27         7.42 o                         
  -3   2   8       6026.04       6224.35        38.43 o                         
  -2   2   8        959.13       1029.32         8.57 o                         
  -1   2   8       3692.24       3605.46        20.90 o                         
   0   2   8        599.14        591.92         5.62 o                         
   1   2   8          3.63          3.93         1.28 o                         
   2   2   8        346.42        349.84         5.54 o                         
   3   2   8        799.64        859.71         9.76 o                         
   4   2   8        232.78        267.62         5.93 o                         
   5   2   8       1126.87       1192.66        16.39 o                         
   6   2   8          6.71          0.16         2.32 o                         
   7   2   8        149.56        140.41         5.68 o                         
   8   2   8        149.02        148.69         6.99 o                         
   9   2   8          6.83         -1.56         3.83 o                         
  10   2   8        153.15        138.84         7.42 o                         
  11   2   8          2.91          3.64         4.70 o                         
  12   2   8          0.09          5.23         4.52 o                         
  13   2   8         34.90         42.06         7.35 o                         
  14   2   8         18.36          4.97         5.44 o                         
  15   2   8         35.45         24.03         8.36 o                         
 -16   3   8         18.59         18.32         6.78 o                         
 -15   3   8         12.44         10.22         5.85 o                         
 -14   3   8         13.97         16.47         5.62 o                         
 -13   3   8         15.77         21.06         5.65 o                         
 -12   3   8          2.30          5.10         4.14 o                         
 -11   3   8         77.77         82.72         5.74 o                         
 -10   3   8          6.02         -3.20         3.20 o                         
  -9   3   8        524.64        522.63        10.33 o                         
  -8   3   8        411.70        440.67         7.88 o                         
  -7   3   8        316.90        303.44         5.94 o                         
  -6   3   8       1017.26       1050.72        11.73 o                         
  -5   3   8        434.69        478.53         6.83 o                         
  -4   3   8        143.35        180.13         3.66 o                         
  -3   3   8        497.85        484.63         5.63 o                         
  -2   3   8        263.09        224.86         3.40 o                         
  -1   3   8        675.24        698.02         7.37 o                         
   0   3   8        308.31        297.75         3.73 o                         
   1   3   8          0.07          7.08         1.89 o                         
   2   3   8        993.59        963.55         9.14 o                         
   3   3   8        268.96        302.22         4.86 o                         
   4   3   8          7.49         -1.57         1.61 o                         
   5   3   8         39.16         44.33         2.76 o                         
   6   3   8         63.20         69.61         4.13 o                         
   7   3   8         61.54         63.50         4.98 o                         
   8   3   8          0.24         -3.50         3.50 o                         
   9   3   8         65.46         61.05         5.45 o                         
  10   3   8          3.89          8.63         4.04 o                         
  11   3   8         17.11         16.83         4.82 o                         
  12   3   8        251.28        296.02        18.43 o                         
  13   3   8        155.25        141.62        10.34 o                         
  14   3   8         28.86         16.04         6.94 o                         
 -16   4   8         30.12         47.15        14.09 o                         
 -15   4   8          0.29         -0.82         5.72 o                         
 -14   4   8          1.27         -4.48         4.48 o                         
 -13   4   8          2.05          3.83         4.56 o                         
 -12   4   8          4.41          3.82         4.39 o                         
 -11   4   8        361.72        394.93        10.55 o                         
 -10   4   8         40.18         22.59         4.30 o                         
  -9   4   8         21.96         16.83         3.98 o                         
  -8   4   8         87.02         81.88         4.99 o                         
  -7   4   8          1.34          2.90         2.11 o                         
  -6   4   8         31.27         37.66         3.02 o                         
  -5   4   8       1578.43       1594.73        15.50 o                         
  -4   4   8        507.49        490.43         6.27 o                         
  -3   4   8         58.69         56.84         1.85 o                         
  -2   4   8        111.60        106.55         2.53 o                         
  -1   4   8         87.10         73.95         2.51 o                         
   0   4   8         15.11         12.81         1.37 o                         
   1   4   8        814.43        807.87         7.41 o                         
   2   4   8        443.18        439.07         7.56 o                         
   3   4   8        100.65        104.66         3.69 o                         
   4   4   8         14.47          6.85         1.76 o                         
   5   4   8        141.69        156.44         4.31 o                         
   6   4   8         10.76          3.84         2.73 o                         
   7   4   8          1.16         -0.62         2.94 o                         
   8   4   8         29.62         28.41         4.66 o                         
   9   4   8          0.28         -3.03         4.11 o                         
  10   4   8         58.76         71.16         7.44 o                         
  11   4   8         20.52         19.92         5.09 o                         
  12   4   8        118.25        125.24        12.99 o                         
  13   4   8          7.74          4.34         7.95 o                         
  14   4   8         21.69         24.25        21.36 o                         
 -15   5   8         25.26         33.91        11.00 o                         
 -14   5   8         54.55         59.43         9.75 o                         
 -13   5   8         54.64         39.11        10.75 o                         
 -12   5   8         23.95         29.95         6.20 o                         
 -11   5   8         44.31         39.73         6.20 o                         
 -10   5   8          1.09         -2.13         3.90 o                         
  -9   5   8          0.09          1.44         3.52 o                         
  -8   5   8         59.29         60.07         4.74 o                         
  -7   5   8        287.59        288.93         7.45 o                         
  -6   5   8        150.76        157.80         5.79 o                         
  -5   5   8          0.83         -1.91         2.31 o                         
  -4   5   8        139.26        142.65         3.75 o                         
  -3   5   8        173.11        168.63         3.41 o                         
  -2   5   8         21.40         25.72         2.30 o                         
  -1   5   8          9.90         17.59         2.99 o                         
   0   5   8        124.93        104.65         2.63 o                         
   1   5   8         66.24         84.31         2.77 o                         
   2   5   8         17.98         11.82         2.10 o                         
   3   5   8        273.65        266.13         7.11 o                         
   4   5   8         98.02         97.84         5.17 o                         
   5   5   8         53.95         50.97         4.84 o                         
   6   5   8        299.26        269.64        11.78 o                         
   7   5   8         10.98          8.02         3.99 o                         
   8   5   8         39.69         35.70         5.94 o                         
   9   5   8          1.20         -1.95         4.60 o                         
  10   5   8         28.28         23.39         6.01 o                         
  11   5   8          0.10         -5.46         5.46 o                         
  12   5   8          0.26         -2.82         6.70 o                         
  13   5   8         20.71         13.50         9.04 o                         
 -14   6   8         26.69         34.39         9.27 o                         
 -13   6   8         69.31        100.28         9.33 o                         
 -12   6   8         23.16         29.43         6.52 o                         
 -11   6   8          9.76          5.90         5.08 o                         
 -10   6   8         53.13         51.31         6.40 o                         
  -9   6   8          5.40         -1.12         3.95 o                         
  -8   6   8         13.47          9.75         5.32 o                         
  -7   6   8          4.46          8.01         3.60 o                         
  -6   6   8        334.28        298.94         7.98 o                         
  -5   6   8         19.64         23.47         3.74 o                         
  -4   6   8         31.80         35.35         3.97 o                         
  -3   6   8         47.87         45.81         3.31 o                         
  -2   6   8         40.60         24.91         5.26 o                         
  -1   6   8         72.30         70.10         7.68 o                         
   0   6   8          8.67          7.53         4.70 o                         
   1   6   8          0.02          0.45         4.36 o                         
   2   6   8          0.27          0.40         1.32 o                         
   3   6   8         16.76         18.04         4.32 o                         
   4   6   8         32.73         21.14         4.26 o                         
   5   6   8         45.19         45.29         6.99 o                         
   6   6   8          2.41          2.47         3.77 o                         
   7   6   8         70.82         58.23         6.52 o                         
   8   6   8          7.45          3.34         5.15 o                         
   9   6   8         39.84         38.93         6.59 o                         
  10   6   8          0.83          4.46         5.29 o                         
  11   6   8          1.96         -0.51         5.17 o                         
  12   6   8          2.17          2.19         8.57 o                         
 -12   7   8         36.70         32.96         6.85 o                         
 -11   7   8         31.05         33.04         6.39 o                         
 -10   7   8          3.36          1.77         4.58 o                         
  -9   7   8          0.14         -0.55         4.00 o                         
  -8   7   8          0.64          3.22         4.18 o                         
  -7   7   8         81.00         86.08         6.81 o                         
  -6   7   8          0.00          7.93         3.91 o                         
  -5   7   8          5.20         13.08         7.17 o                         
  -4   7   8         68.59         62.99         7.64 o                         
  -3   7   8          3.24          2.85         5.08 o                         
  -2   7   8         45.19         38.57         9.09 o                         
  -1   7   8         32.41         35.45         6.40 o                         
   0   7   8        105.41         94.82        11.73 o                         
   1   7   8          7.59          3.53         5.08 o                         
   2   7   8          0.42         -2.84         4.83 o                         
   3   7   8        107.74        112.66         8.85 o                         
   4   7   8         83.23         68.15         7.41 o                         
   5   7   8         20.15         16.11         4.22 o                         
   6   7   8         42.72         45.77         5.53 o                         
   7   7   8          0.20         -0.54         4.46 o                         
   8   7   8          8.20          5.37         4.85 o                         
   9   7   8         50.47         43.07         7.02 o                         
  10   7   8         28.62         31.32         6.84 o                         
 -10   8   8          2.48         -3.37         7.46 o                         
  -9   8   8          6.38         -1.15         6.72 o                         
  -8   8   8         31.80         29.80        11.77 o                         
  -7   8   8          2.29         -2.34         6.14 o                         
  -6   8   8          3.30         -2.76         5.17 o                         
  -5   8   8         49.36         58.30         7.92 o                         
  -4   8   8         54.70         62.57         7.07 o                         
  -3   8   8         65.13         61.23         7.56 o                         
  -2   8   8        130.13        132.62         9.34 o                         
  -1   8   8          7.64          5.38         5.52 o                         
   0   8   8          2.97          6.14         5.23 o                         
   1   8   8          3.65          3.08         5.58 o                         
   2   8   8         11.66         -0.60         5.45 o                         
   3   8   8          3.07          2.04         5.40 o                         
   4   8   8        102.44        106.88         9.52 o                         
   5   8   8          1.11          9.72         6.31 o                         
   6   8   8         11.93         23.37         7.38 o                         
   7   8   8          4.78         -0.65         6.63 o                         
   8   8   8          0.25         -3.72         7.57 o                         
  -7   9   8         18.08         19.97         7.73 o                         
  -6   9   8          9.57         12.05         6.96 o                         
  -5   9   8          0.24          1.59         5.89 o                         
  -4   9   8          7.52         21.73         6.75 o                         
  -3   9   8         26.01         25.67         6.73 o                         
  -2   9   8          5.60         14.23         5.96 o                         
  -1   9   8         27.56         24.41         6.27 o                         
   0   9   8          0.22          1.89         7.79 o                         
   1   9   8         12.08         14.29         6.80 o                         
   2   9   8         74.83         85.38        11.55 o                         
   3   9   8          9.78          4.79         5.89 o                         
   4   9   8          2.12          2.27         6.50 o                         
   5   9   8          0.00          6.37         8.43 o                         
 -17   0   9         35.30         28.88        10.38 o                         
 -15   0   9        121.59        136.36        12.25 o                         
 -13   0   9         80.32         83.30         8.16 o                         
 -11   0   9         66.98         72.54         7.62 o                         
  -9   0   9        153.20        170.08         9.10 o                         
  -7   0   9         15.87          4.46         3.67 o                         
  -5   0   9       1066.23       1152.30        19.00 o                         
  -3   0   9      11908.69      12191.86       112.85 o                         
  -1   0   9       1212.48       1256.97        14.30 o                         
   1   0   9         11.97         -1.85         1.85 o                         
   3   0   9       1092.00       1270.01        31.75 o                         
   5   0   9          0.00         -3.54         3.54 o                         
   7   0   9        578.59        595.98        16.43 o                         
   9   0   9        468.21        490.90        21.13 o                         
  11   0   9          5.51         -3.24         5.50 o                         
  13   0   9         33.34         36.01        13.69 o                         
  15   0   9         90.60        102.21        13.20 o                         
 -17   1   9         12.24          8.08         7.49 o                         
 -16   1   9         21.34         30.63         6.52 o                         
 -15   1   9         14.80         15.04         5.29 o                         
 -14   1   9         37.38         27.06         5.12 o                         
 -13   1   9         46.43         51.37         5.27 o                         
 -12   1   9         59.03         60.38         6.00 o                         
 -11   1   9         67.11         58.02         5.00 o                         
 -10   1   9         41.82         38.49         4.86 o                         
  -9   1   9        311.21        324.67         7.78 o                         
  -8   1   9        162.27        159.46         5.66 o                         
  -7   1   9        114.79        105.40         4.64 o                         
  -6   1   9          2.04          2.65         2.12 o                         
  -5   1   9         66.97         62.95         4.15 o                         
  -4   1   9       7552.54       7546.43        53.51 o                         
  -3   1   9        373.80        385.10         5.12 o                         
  -2   1   9       2211.92       2530.66        17.77 o                         
  -1   1   9        963.50       1007.03         8.91 o                         
   0   1   9        562.36        609.30         5.99 o                         
   1   1   9        626.40        761.26        11.79 o                         
   2   1   9          2.79         -1.43         1.76 o                         
   3   1   9        823.91        884.22        10.37 o                         
   4   1   9        223.82        223.28         5.83 o                         
   5   1   9        296.13        329.85         7.81 o                         
   6   1   9         10.96         14.69         3.32 o                         
   7   1   9         72.45         73.05         5.94 o                         
   8   1   9        163.71        152.83         7.27 o                         
   9   1   9        390.50        383.57        11.95 o                         
  10   1   9         85.94         84.57         7.61 o                         
  11   1   9        358.95        355.82        10.67 o                         
  12   1   9         17.14         15.37         5.37 o                         
  13   1   9          3.35          1.59         5.21 o                         
  14   1   9          0.73          2.13         5.47 o                         
  15   1   9         23.42         19.97         6.60 o                         
 -17   2   9          0.02         18.67         8.79 o                         
 -16   2   9         16.75         23.99        11.15 o                         
 -15   2   9         64.23         67.46         6.90 o                         
 -14   2   9         27.72         22.08         5.36 o                         
 -13   2   9        139.79        139.38         7.87 o                         
 -12   2   9         56.21         44.19         4.77 o                         
 -11   2   9        126.34        112.79         6.09 o                         
 -10   2   9        562.04        541.30        10.65 o                         
  -9   2   9         84.38         71.65         4.55 o                         
  -8   2   9        218.77        212.66         6.51 o                         
  -7   2   9        294.50        254.12         6.43 o                         
  -6   2   9        346.04        362.60         6.18 o                         
  -5   2   9        746.68        741.00         8.99 o                         
  -4   2   9        268.18        304.08         4.81 o                         
  -3   2   9        469.75        507.14         5.83 o                         
  -2   2   9       4314.89       4551.65        29.92 o                         
  -1   2   9       2693.60       2719.55        18.23 o                         
   0   2   9        891.19        928.88         8.16 o                         
   1   2   9        511.49        495.38         5.78 o                         
   2   2   9        610.42        593.18         7.14 o                         
   3   2   9         82.76        103.57         3.51 o                         
   4   2   9        558.66        555.57         8.00 o                         
   5   2   9        320.93        324.80         7.19 o                         
   6   2   9          0.00         -2.66         2.66 o                         
   7   2   9        209.91        182.60         6.62 o                         
   8   2   9        110.84        105.78         6.37 o                         
   9   2   9          0.34         -3.49         3.49 o                         
  10   2   9         28.72         18.42         4.81 o                         
  11   2   9          4.01          2.39         4.38 o                         
  12   2   9         98.98         95.00         7.33 o                         
  13   2   9        116.86        134.40        10.23 o                         
  14   2   9          0.00         -0.88         6.27 o                         
  15   2   9          2.56         -5.36        10.24 o                         
 -16   3   9         27.04         27.77         6.96 o                         
 -15   3   9         38.08         40.13         7.14 o                         
 -14   3   9         12.73         13.13         5.60 o                         
 -13   3   9         10.62          2.44         4.94 o                         
 -12   3   9        364.43        347.25        10.03 o                         
 -11   3   9        599.28        606.85        12.36 o                         
 -10   3   9         51.74         41.69         4.65 o                         
  -9   3   9         15.21         12.76         3.19 o                         
  -8   3   9        156.81        148.22         5.93 o                         
  -7   3   9         36.07         44.47         3.14 o                         
  -6   3   9        691.66        691.25         9.10 o                         
  -5   3   9        382.47        388.33         5.87 o                         
  -4   3   9        109.03        125.21         3.37 o                         
  -3   3   9         67.55         64.08         2.77 o                         
  -2   3   9       3088.80       3108.41        24.61 o                         
  -1   3   9         86.52        115.15         3.36 o                         
   0   3   9         43.75         23.71         1.71 o                         
   1   3   9        116.86        149.12         3.58 o                         
   2   3   9        759.28        732.29         8.30 o                         
   3   3   9       1042.78       1127.50        11.09 o                         
   4   3   9        193.22        192.00         4.51 o                         
   5   3   9        238.41        270.84         5.50 o                         
   6   3   9        133.40        134.44         5.50 o                         
   7   3   9        835.98        873.03        14.34 o                         
   8   3   9        756.82        744.43        13.67 o                         
   9   3   9          0.87         -3.59         3.59 o                         
  10   3   9        111.70        101.94         6.80 o                         
  11   3   9          1.08          6.57         5.75 o                         
  12   3   9        171.95        183.42        11.28 o                         
  13   3   9        243.83        269.67        14.72 o                         
  14   3   9          0.77          2.92         6.76 o                         
 -16   4   9         21.25         14.84        13.02 o                         
 -15   4   9          7.39          3.72         6.58 o                         
 -14   4   9          4.96         -0.89         5.29 o                         
 -13   4   9         56.58         66.48         7.01 o                         
 -12   4   9          2.55          2.01         4.23 o                         
 -11   4   9         16.83         31.17         4.87 o                         
 -10   4   9        345.41        359.17         9.64 o                         
  -9   4   9         13.86         19.39         3.96 o                         
  -8   4   9          3.07          8.77         2.93 o                         
  -7   4   9          6.91          5.34         2.60 o                         
  -6   4   9        715.97        693.04         8.62 o                         
  -5   4   9         18.30         21.56         2.21 o                         
  -4   4   9        828.73        794.74         8.34 o                         
  -3   4   9          7.57          0.43         1.60 o                         
  -2   4   9        876.67        836.39         7.82 o                         
  -1   4   9        158.77        166.72         4.50 o                         
   0   4   9       1365.89       1380.82        12.52 o                         
   1   4   9        117.18        112.75         3.29 o                         
   2   4   9         90.32         88.16         3.01 o                         
   3   4   9         16.61         16.59         1.91 o                         
   4   4   9         21.23         27.49         2.33 o                         
   5   4   9        586.86        613.28        10.04 o                         
   6   4   9         89.02        104.05         5.26 o                         
   7   4   9         15.16         13.09         4.12 o                         
   8   4   9          5.98         -2.03         3.82 o                         
   9   4   9          1.26         -1.03         5.04 o                         
  10   4   9         77.54         89.37         7.23 o                         
  11   4   9        146.75        166.04        14.08 o                         
  12   4   9          0.01          5.47         6.07 o                         
  13   4   9         33.11         39.03         7.90 o                         
  14   4   9         56.97         69.61        14.96 o                         
 -15   5   9         14.11         27.00        10.72 o                         
 -14   5   9         72.83         55.28         7.99 o                         
 -13   5   9        148.06        151.56        10.30 o                         
 -12   5   9        188.64        198.80        10.89 o                         
 -11   5   9         13.60         14.34         5.26 o                         
 -10   5   9        140.30        133.91         7.07 o                         
  -9   5   9          3.65         -1.60         3.56 o                         
  -8   5   9        229.98        252.03         7.79 o                         
  -7   5   9          1.65          0.07         3.03 o                         
  -6   5   9         57.98         62.91         4.91 o                         
  -5   5   9        136.15        140.73         5.16 o                         
  -4   5   9        135.01        138.01         5.76 o                         
  -3   5   9         12.11         21.11         3.07 o                         
  -2   5   9        412.67        401.90         5.55 o                         
  -1   5   9         11.18         10.54         1.59 o                         
   0   5   9        533.00        509.80         8.17 o                         
   1   5   9         91.77         87.66         3.23 o                         
   2   5   9        209.02        192.77         5.20 o                         
   3   5   9         13.43          2.17         2.84 o                         
   4   5   9         22.30         18.83         3.54 o                         
   5   5   9         35.11         26.89         4.45 o                         
   6   5   9        312.72        312.08        10.42 o                         
   7   5   9         16.04         18.33         4.54 o                         
   8   5   9        163.62        175.83        13.66 o                         
   9   5   9          1.82         -2.72         4.45 o                         
  10   5   9         15.90         17.42         6.16 o                         
  11   5   9         10.91         13.26         6.14 o                         
  12   5   9          7.25          0.28         5.62 o                         
  13   5   9          0.15         -4.70        11.80 o                         
 -14   6   9          1.20          3.46        13.28 o                         
 -13   6   9         75.80         72.68         8.36 o                         
 -12   6   9          1.87          9.14         5.75 o                         
 -11   6   9          8.24          1.48         5.08 o                         
 -10   6   9         35.04         32.08         5.80 o                         
  -9   6   9         14.64         13.69         4.67 o                         
  -8   6   9        234.37        226.61         9.21 o                         
  -7   6   9         36.80         33.30         4.40 o                         
  -6   6   9        134.27        139.72         6.46 o                         
  -5   6   9          2.00          0.47         2.57 o                         
  -4   6   9          2.25          1.85         2.84 o                         
  -3   6   9         26.60         26.42         4.57 o                         
  -2   6   9          0.08         -0.96         4.84 o                         
  -1   6   9         50.62         40.98         6.65 o                         
   0   6   9         83.12         75.09         6.89 o                         
   1   6   9          0.09         -2.78         4.33 o                         
   2   6   9        132.14        120.03         5.00 o                         
   3   6   9         19.81         12.83         3.31 o                         
   4   6   9          2.91          8.09         4.50 o                         
   5   6   9          2.96          5.06         6.71 o                         
   6   6   9          0.02         -2.19         3.98 o                         
   7   6   9         80.49         80.21        10.68 o                         
   8   6   9         60.46         58.91         6.94 o                         
   9   6   9         12.94          9.69         5.74 o                         
  10   6   9         15.18          6.30         5.66 o                         
  11   6   9          4.71          0.26         6.18 o                         
  12   6   9          2.03         -0.58        11.55 o                         
 -12   7   9          1.59          0.93         5.94 o                         
 -11   7   9          0.00         -4.69         4.69 o                         
 -10   7   9         20.45         19.40         5.29 o                         
  -9   7   9          1.05          1.04         4.15 o                         
  -8   7   9        137.18        137.77         8.50 o                         
  -7   7   9          0.35         -1.21         3.81 o                         
  -6   7   9        144.89        155.77        10.92 o                         
  -5   7   9         64.23         58.18         7.52 o                         
  -4   7   9          0.72         -1.83         5.41 o                         
  -3   7   9          3.96          2.61         5.09 o                         
  -2   7   9         87.90         93.19         9.15 o                         
  -1   7   9         39.91         35.00         7.30 o                         
   0   7   9        271.62        277.76        13.49 o                         
   1   7   9          1.15          0.56         4.83 o                         
   2   7   9         18.22         22.69         7.72 o                         
   3   7   9         17.42         31.54         6.92 o                         
   4   7   9        132.07        142.43        11.53 o                         
   5   7   9         33.75         30.97         8.05 o                         
   6   7   9          0.88          1.44         6.84 o                         
   7   7   9         49.52         47.32         6.64 o                         
   8   7   9         25.35          5.41         5.51 o                         
   9   7   9         19.10         27.55         6.44 o                         
  10   7   9          8.47          3.17         6.96 o                         
 -10   8   9          1.82         -7.73         7.73 o                         
  -9   8   9         14.88         15.93         7.72 o                         
  -8   8   9         18.72         18.15         8.17 o                         
  -7   8   9          0.32          0.62         6.33 o                         
  -6   8   9          4.64          9.81         6.68 o                         
  -5   8   9          1.13         -0.14         8.46 o                         
  -4   8   9         33.28         42.03         8.28 o                         
  -3   8   9         10.19         13.58         7.69 o                         
  -2   8   9          5.69         13.86         6.33 o                         
  -1   8   9          2.63         -2.34         5.84 o                         
   0   8   9          6.41          0.22         5.73 o                         
   1   8   9          0.24          0.38         5.89 o                         
   2   8   9          9.51          8.67         6.19 o                         
   3   8   9         26.16         18.67        11.08 o                         
   4   8   9          2.54         -1.78         7.25 o                         
   5   8   9         48.17         40.97         8.33 o                         
   6   8   9          3.37          5.23         6.68 o                         
   7   8   9         10.27         10.02         7.24 o                         
   8   8   9          0.29         -4.33         7.90 o                         
  -7   9   9         31.16         23.77         8.28 o                         
  -6   9   9          2.24          2.69         6.04 o                         
  -5   9   9         32.78         26.51         7.74 o                         
  -4   9   9         17.65         26.83         7.47 o                         
  -3   9   9          7.72         20.43         6.99 o                         
  -2   9   9         41.34         37.07         7.29 o                         
  -1   9   9          0.56          1.36         6.09 o                         
   0   9   9          9.15          1.11         6.38 o                         
   1   9   9         26.22         23.25         7.42 o                         
   2   9   9         13.96         18.28         7.10 o                         
   3   9   9          0.00         -4.82         6.29 o                         
   4   9   9          0.42          3.10         6.54 o                         
   5   9   9         14.32         20.44         8.15 o                         
 -16   0  10          4.66         -6.56         6.56 o                         
 -14   0  10          0.05         -5.38         6.11 o                         
 -12   0  10         72.28         78.03         8.10 o                         
 -10   0  10         55.13         46.26         6.45 o                         
  -8   0  10         36.42         34.59         4.89 o                         
  -6   0  10         77.98         51.94         4.97 o                         
  -4   0  10        310.38        335.77         8.24 o                         
  -2   0  10      17513.52      18046.52       152.29 o                         
   0   0  10       1251.76       1265.39        15.62 o                         
   2   0  10        879.60        894.68        17.94 o                         
   4   0  10       2788.37       2714.21        41.86 o                         
   6   0  10          8.26         10.04         3.97 o                         
   8   0  10         19.91         -2.27         6.00 o                         
  10   0  10          1.35         -3.68         6.15 o                         
  12   0  10         60.58         76.38        13.71 o                         
  14   0  10         11.93          7.71         8.65 o                         
 -17   1  10          0.04         -5.26         5.92 o                         
 -16   1  10          9.44          6.52         5.85 o                         
 -15   1  10         16.93         14.66         5.98 o                         
 -14   1  10         45.07         46.33         6.07 o                         
 -13   1  10        149.04        155.51         7.54 o                         
 -12   1  10        487.84        488.65        10.97 o                         
 -11   1  10         46.82         63.48         5.34 o                         
 -10   1  10        154.53        142.03         6.48 o                         
  -9   1  10        320.95        305.34         7.67 o                         
  -8   1  10          8.65          3.35         2.53 o                         
  -7   1  10          0.03         -2.14         2.14 o                         
  -6   1  10        564.81        576.65         9.08 o                         
  -5   1  10        227.64        259.01         5.07 o                         
  -4   1  10          1.17          7.27         1.57 o                         
  -3   1  10         25.70         15.60         1.57 o                         
  -2   1  10         28.92         26.73         1.73 o                         
  -1   1  10       1541.65       1512.04        12.44 o                         
   0   1  10        131.13        129.82         2.85 o                         
   1   1  10         94.71         76.09         3.49 o                         
   2   1  10        110.21        121.25         4.10 o                         
   3   1  10        276.00        274.08         6.79 o                         
   4   1  10         32.68         34.60         3.57 o                         
   5   1  10         89.30         91.70         5.16 o                         
   6   1  10       1054.80        973.35        14.87 o                         
   7   1  10         34.67         26.75         4.45 o                         
   8   1  10        224.38        212.53         8.68 o                         
   9   1  10        398.70        392.20        10.81 o                         
  10   1  10        165.82        170.84         8.78 o                         
  11   1  10          4.30          8.25         4.93 o                         
  12   1  10         13.20          8.01         5.09 o                         
  13   1  10          1.58         -4.80         4.80 o                         
  14   1  10         29.90         25.26         6.72 o                         
  15   1  10          0.84          2.40         7.02 o                         
 -17   2  10         48.40         62.09        14.68 o                         
 -16   2  10          0.22         -4.48         5.77 o                         
 -15   2  10        117.23        108.78         8.69 o                         
 -14   2  10         21.23         15.94         5.13 o                         
 -13   2  10          2.41          3.44         4.49 o                         
 -12   2  10         10.81          4.81         3.75 o                         
 -11   2  10         87.07         99.91         5.97 o                         
 -10   2  10        205.54        232.64        11.18 o                         
  -9   2  10        195.17        205.26         8.87 o                         
  -8   2  10        105.68        100.22         5.24 o                         
  -7   2  10        795.72        793.87        12.01 o                         
  -6   2  10          1.26         -1.69         1.69 o                         
  -5   2  10         75.49         79.15         3.16 o                         
  -4   2  10       1950.56       2032.62        16.14 o                         
  -3   2  10       3032.29       3194.17        23.15 o                         
  -2   2  10        127.92        112.12         2.68 o                         
  -1   2  10        400.81        404.08         4.88 o                         
   0   2  10        255.66        263.86         4.01 o                         
   1   2  10        271.39        316.94         4.69 o                         
   2   2  10        132.51        132.63         3.75 o                         
   3   2  10        115.27        140.15         4.23 o                         
   4   2  10         16.76         27.65         2.98 o                         
   5   2  10        127.05        135.42         5.97 o                         
   6   2  10         70.48         58.60         4.27 o                         
   7   2  10         10.94          6.44         4.20 o                         
   8   2  10        135.85         98.14         6.42 o                         
   9   2  10          1.50         -5.38         5.38 o                         
  10   2  10         64.38         50.09         6.09 o                         
  11   2  10        181.92        210.24         9.36 o                         
  12   2  10         94.87         84.56         7.10 o                         
  13   2  10         19.75         22.42         7.22 o                         
  14   2  10          0.97          3.51         7.48 o                         
 -16   3  10         14.14          6.38         6.19 o                         
 -15   3  10         70.88         75.81         8.16 o                         
 -14   3  10         12.05          4.51         4.99 o                         
 -13   3  10          9.21         12.83         5.10 o                         
 -12   3  10        431.30        437.64        12.44 o                         
 -11   3  10          0.12          5.39         3.89 o                         
 -10   3  10        622.38        606.45        11.50 o                         
  -9   3  10        333.70        348.40         8.19 o                         
  -8   3  10        119.06        115.29         5.23 o                         
  -7   3  10          6.08         10.64         2.41 o                         
  -6   3  10         19.82         19.42         2.33 o                         
  -5   3  10        221.26        228.15         4.56 o                         
  -4   3  10        273.38        310.44         5.12 o                         
  -3   3  10        143.77        169.12         3.73 o                         
  -2   3  10          5.34          6.09         1.56 o                         
  -1   3  10         27.81         37.84         2.05 o                         
   0   3  10          4.47          4.80         1.54 o                         
   1   3  10        270.99        281.39         4.87 o                         
   2   3  10         65.05         87.58         3.31 o                         
   3   3  10         97.75        117.55         3.80 o                         
   4   3  10        661.06        613.09         8.56 o                         
   5   3  10         81.10         88.23         4.09 o                         
   6   3  10          0.95         -1.74         2.88 o                         
   7   3  10        243.16        216.52         7.69 o                         
   8   3  10         39.34         48.52         5.55 o                         
   9   3  10        107.77        114.43         7.02 o                         
  10   3  10          2.89         -2.38         4.17 o                         
  11   3  10         44.24         48.89         7.08 o                         
  12   3  10        246.04        247.77        15.18 o                         
  13   3  10        170.17        203.11        12.08 o                         
  14   3  10         27.09         21.85         9.34 o                         
 -15   4  10         17.53         15.06         7.19 o                         
 -14   4  10          1.16          0.65         4.92 o                         
 -13   4  10         80.77         87.44         7.05 o                         
 -12   4  10          1.88         11.36         4.54 o                         
 -11   4  10        330.66        351.34        10.23 o                         
 -10   4  10        844.49        860.27        14.85 o                         
  -9   4  10        237.12        230.28         8.15 o                         
  -8   4  10        252.56        250.42         7.71 o                         
  -7   4  10          0.66          1.03         2.32 o                         
  -6   4  10         40.17         54.39         3.01 o                         
  -5   4  10        419.20        417.86         6.52 o                         
  -4   4  10         19.71         14.61         1.88 o                         
  -3   4  10          6.88          4.27         1.48 o                         
  -2   4  10        345.75        380.37         5.49 o                         
  -1   4  10       1362.76       1415.89        12.46 o                         
   0   4  10          3.94         -0.15         1.39 o                         
   1   4  10         42.43         47.04         2.46 o                         
   2   4  10         60.14         68.90         3.16 o                         
   3   4  10          8.02          4.04         1.92 o                         
   4   4  10         20.74         14.51         2.41 o                         
   5   4  10         12.27          4.42         2.86 o                         
   6   4  10         19.73          5.57         3.45 o                         
   7   4  10         25.49         15.80         4.57 o                         
   8   4  10          1.59          3.16         4.35 o                         
   9   4  10          3.32         -0.12         4.22 o                         
  10   4  10          2.40         -1.10         4.70 o                         
  11   4  10          6.73         15.00         5.17 o                         
  12   4  10          4.30          9.46         6.58 o                         
  13   4  10          0.81         -0.34         6.86 o                         
 -14   5  10        126.59        135.07        10.36 o                         
 -13   5  10          0.35         18.60         6.36 o                         
 -12   5  10         32.06         37.14         6.55 o                         
 -11   5  10        152.43        137.87         8.86 o                         
 -10   5  10        112.33        115.76         6.90 o                         
  -9   5  10         94.26         75.03         5.62 o                         
  -8   5  10         71.55         69.70         6.57 o                         
  -7   5  10        117.21        125.23         5.95 o                         
  -6   5  10         25.57         21.14         3.27 o                         
  -5   5  10         71.78         76.95         4.25 o                         
  -4   5  10        212.58        206.32         4.92 o                         
  -3   5  10        314.72        305.96         5.54 o                         
  -2   5  10         10.47          8.64         1.83 o                         
  -1   5  10        189.04        193.92         5.27 o                         
   0   5  10        527.89        541.87         8.35 o                         
   1   5  10         11.04         10.93         2.39 o                         
   2   5  10         23.53         18.05         3.42 o                         
   3   5  10          9.06          5.20         3.36 o                         
   4   5  10          0.07         -1.80         2.91 o                         
   5   5  10        366.35        332.58         9.71 o                         
   6   5  10         39.62         43.46         5.37 o                         
   7   5  10        237.68        245.29         9.85 o                         
   8   5  10         68.60         68.60         6.83 o                         
   9   5  10          0.58          0.79         5.12 o                         
  10   5  10          1.85         -2.30         5.39 o                         
  11   5  10         57.82         60.77         8.12 o                         
  12   5  10         37.08         23.90         7.62 o                         
 -13   6  10          0.81         -1.19         5.91 o                         
 -12   6  10        204.80        190.97        10.87 o                         
 -11   6  10          3.27         15.12         5.58 o                         
 -10   6  10         20.42         28.27         5.43 o                         
  -9   6  10         10.89          8.84         4.72 o                         
  -8   6  10        141.20        138.66         7.33 o                         
  -7   6  10          7.22         11.26         6.93 o                         
  -6   6  10         41.46         38.38         4.29 o                         
  -5   6  10         12.41         12.70         3.17 o                         
  -4   6  10        271.64        249.94        11.52 o                         
  -3   6  10          9.47         14.86         3.42 o                         
  -2   6  10          5.00         -6.44         6.44 o                         
  -1   6  10         77.75         58.13         7.55 o                         
   0   6  10         29.36         15.32         5.14 o                         
   1   6  10        198.48        200.29         8.87 o                         
   2   6  10         67.14         67.06         5.01 o                         
   3   6  10          3.62         -1.42         4.77 o                         
   4   6  10          0.41         -1.20         3.58 o                         
   5   6  10        189.04        198.09         9.44 o                         
   6   6  10          0.51         -4.44         5.00 o                         
   7   6  10          2.26         -3.13         4.46 o                         
   8   6  10          0.07         -0.85         4.65 o                         
   9   6  10          0.03          0.58         5.43 o                         
  10   6  10          3.54         -2.55         5.51 o                         
  11   6  10          1.63         -5.37         6.51 o                         
 -12   7  10          8.90         14.66         6.99 o                         
 -11   7  10          0.12         -3.63         5.01 o                         
 -10   7  10         25.74         16.73         6.50 o                         
  -9   7  10         45.07         48.08         6.69 o                         
  -8   7  10         20.80         14.47         5.33 o                         
  -7   7  10         23.87         35.08         5.24 o                         
  -6   7  10         10.44         13.56         6.32 o                         
  -5   7  10        106.95        101.37         9.33 o                         
  -4   7  10         20.14         16.99         6.17 o                         
  -3   7  10        128.47        135.72        11.09 o                         
  -2   7  10        128.43        142.10        14.71 o                         
  -1   7  10        144.41        146.63        22.72 o                         
   0   7  10         25.86         15.02         7.62 o                         
   1   7  10         92.43         80.59         7.93 o                         
   2   7  10          6.75          1.56         5.57 o                         
   3   7  10         97.68         68.02         8.57 o                         
   4   7  10         18.82         31.01        13.16 o                         
   5   7  10         20.28         -2.45        11.37 o                         
   6   7  10         27.49         32.43         5.35 o                         
   7   7  10          0.03         -1.78         5.71 o                         
   8   7  10          2.24         -3.81         5.10 o                         
   9   7  10          0.62          4.23         5.93 o                         
  10   7  10          0.55         -3.46         9.82 o                         
 -10   8  10          0.04         14.43        13.28 o                         
  -9   8  10          0.75          6.25         7.12 o                         
  -8   8  10          2.77         -3.99         6.65 o                         
  -7   8  10          7.91         -0.61         6.09 o                         
  -6   8  10         78.95         49.32         8.13 o                         
  -5   8  10        150.44        165.33        19.48 o                         
  -4   8  10          4.81          9.36         7.12 o                         
  -3   8  10         86.20         96.02        12.34 o                         
  -2   8  10         51.29         71.04        14.70 o                         
  -1   8  10          0.03         -6.05         6.05 o                         
   0   8  10          1.35         -1.20         6.02 o                         
   1   8  10          4.66          6.34         7.77 o                         
   2   8  10         53.22         43.09         7.92 o                         
   3   8  10        133.55        132.36        11.00 o                         
   4   8  10         63.71         61.62         8.59 o                         
   5   8  10          7.18          5.31         6.14 o                         
   6   8  10         11.05          0.52         6.58 o                         
   7   8  10          5.13         13.26         8.17 o                         
  -6   9  10         29.89         46.66         8.26 o                         
  -5   9  10         55.33         76.34        10.34 o                         
  -4   9  10         66.96         70.54         9.47 o                         
  -3   9  10         73.64         78.53         9.54 o                         
  -2   9  10          1.23         -0.12         6.14 o                         
  -1   9  10          0.45          6.51         6.63 o                         
   0   9  10         14.77         17.57         7.31 o                         
   1   9  10         29.25         26.92         8.62 o                         
   2   9  10          0.82         -1.27         8.14 o                         
   3   9  10          7.02          4.71         6.74 o                         
   4   9  10         27.14         18.86        12.07 o                         
 -17   0  11         36.40         33.56         9.10 o                         
 -15   0  11         92.08        101.16        10.63 o                         
 -13   0  11         89.65        128.64         9.88 o                         
 -11   0  11          4.55          6.82         5.51 o                         
  -9   0  11       5059.17       4935.34        65.69 o                         
  -7   0  11         98.85        118.16         7.11 o                         
  -5   0  11        817.25        789.94        13.99 o                         
  -3   0  11       3226.79       3672.24        42.55 o                         
  -1   0  11       2608.79       2814.70        36.05 o                         
   1   0  11         68.37        108.48         5.87 o                         
   3   0  11        557.70        543.00        14.03 o                         
   5   0  11        838.78        827.30        18.96 o                         
   7   0  11       1476.29       1460.94        29.19 o                         
   9   0  11          5.98         -6.28         6.28 o                         
  11   0  11          1.31          2.94         6.13 o                         
  13   0  11        200.71        243.37        16.84 o                         
 -17   1  11          0.24         -6.84         6.84 o                         
 -16   1  11          6.51          1.55         5.22 o                         
 -15   1  11         13.78         12.56         5.14 o                         
 -14   1  11          4.35          8.40         4.57 o                         
 -13   1  11         70.78         82.54         6.06 o                         
 -12   1  11        624.10        666.15        13.03 o                         
 -11   1  11         54.11         65.09         5.21 o                         
 -10   1  11       3980.42       3942.49        39.10 o                         
  -9   1  11         43.06         56.88         4.46 o                         
  -8   1  11        351.99        345.24         7.93 o                         
  -7   1  11          0.97         -0.20         2.40 o                         
  -6   1  11        284.09        291.46         6.57 o                         
  -5   1  11         12.95         10.76         2.29 o                         
  -4   1  11        231.20        253.58         4.52 o                         
  -3   1  11        515.39        520.60         5.90 o                         
  -2   1  11       1015.81       1167.28        11.29 o                         
  -1   1  11          0.55          8.02         1.86 o                         
   0   1  11          0.08         -0.07         1.13 o                         
   1   1  11        363.90        361.51         5.29 o                         
   2   1  11          0.02         -1.62         2.63 o                         
   3   1  11         14.25          6.77         2.83 o                         
   4   1  11        835.85        807.52        12.83 o                         
   5   1  11         65.04         63.33         4.77 o                         
   6   1  11          2.87         -0.54         3.16 o                         
   7   1  11         59.56         37.32         4.83 o                         
   8   1  11        229.26        214.47         8.93 o                         
   9   1  11         11.80          2.76         4.24 o                         
  10   1  11        165.04        172.09         8.94 o                         
  11   1  11         15.78         18.33         5.01 o                         
  12   1  11         20.67         26.25         6.27 o                         
  13   1  11         60.24         65.82         7.55 o                         
  14   1  11         19.87         15.68         6.53 o                         
 -17   2  11         16.71         71.59        20.21 o                         
 -16   2  11         28.91         28.62         7.27 o                         
 -15   2  11          2.29         -2.16         5.64 o                         
 -14   2  11          0.01         -0.81         4.42 o                         
 -13   2  11         15.50         18.45         4.84 o                         
 -12   2  11          2.20         10.08         4.35 o                         
 -11   2  11        344.87        413.93        10.53 o                         
 -10   2  11       1828.78       1779.71        24.50 o                         
  -9   2  11          5.27         16.44         3.84 o                         
  -8   2  11       1855.97       1811.98        21.68 o                         
  -7   2  11        414.18        383.06         7.48 o                         
  -6   2  11        151.44        139.04         4.72 o                         
  -5   2  11         94.32        103.64         3.51 o                         
  -4   2  11       1171.86       1188.51        12.20 o                         
  -3   2  11         17.11         27.81         1.98 o                         
  -2   2  11        289.61        340.05         4.93 o                         
  -1   2  11        384.42        432.18         5.61 o                         
   0   2  11        963.59        947.41         8.71 o                         
   1   2  11        485.19        437.14         5.81 o                         
   2   2  11       1072.20       1083.99        11.81 o                         
   3   2  11         11.06         12.98         2.33 o                         
   4   2  11         57.80         60.29         4.29 o                         
   5   2  11        434.26        416.68         9.40 o                         
   6   2  11        452.60        424.28         9.88 o                         
   7   2  11          2.40         -3.45         3.45 o                         
   8   2  11         37.25         39.68         4.93 o                         
   9   2  11         67.75         75.02         6.07 o                         
  10   2  11         25.21         12.74         5.20 o                         
  11   2  11          0.44          2.41         4.89 o                         
  12   2  11          4.14          4.85         4.90 o                         
  13   2  11          0.87          9.72         6.82 o                         
  14   2  11        131.50        133.89        12.06 o                         
 -16   3  11          3.73          8.40         7.74 o                         
 -15   3  11          6.47          4.57         6.02 o                         
 -14   3  11        164.40        182.00        10.15 o                         
 -13   3  11          8.94         16.59         5.46 o                         
 -12   3  11        327.91        376.37        11.69 o                         
 -11   3  11         81.85         92.74         5.91 o                         
 -10   3  11          0.01          4.78         3.25 o                         
  -9   3  11          0.03          2.87         3.09 o                         
  -8   3  11        336.88        337.73         7.81 o                         
  -7   3  11         28.42         25.66         2.77 o                         
  -6   3  11         28.72         21.54         2.37 o                         
  -5   3  11          6.91          4.78         1.97 o                         
  -4   3  11        177.49        186.17         4.21 o                         
  -3   3  11       1226.50       1172.67        11.28 o                         
  -2   3  11          7.09          6.33         1.77 o                         
  -1   3  11         23.65         40.37         2.20 o                         
   0   3  11         95.70        100.87         3.06 o                         
   1   3  11         43.88         47.49         2.65 o                         
   2   3  11          4.10          5.47         2.00 o                         
   3   3  11        231.17        231.14         5.10 o                         
   4   3  11          0.48         -0.46         2.22 o                         
   5   3  11        251.66        245.42         7.71 o                         
   6   3  11       1070.12       1062.92        15.11 o                         
   7   3  11        111.60         93.19         6.18 o                         
   8   3  11         97.05         86.48         6.21 o                         
   9   3  11         98.91        109.69         7.21 o                         
  10   3  11          0.00         -0.72         5.82 o                         
  11   3  11          5.09          5.44         6.72 o                         
  12   3  11         20.29         43.37         7.53 o                         
  13   3  11        209.82        233.76        13.09 o                         
  14   3  11          7.76         28.87        17.32 o                         
 -15   4  11          4.30          5.53         6.69 o                         
 -14   4  11         23.27         29.56         5.78 o                         
 -13   4  11          3.01          5.41         4.76 o                         
 -12   4  11        650.41        674.11        14.21 o                         
 -11   4  11         20.54         34.73         5.03 o                         
 -10   4  11        471.11        487.23        11.37 o                         
  -9   4  11        183.45        178.92         7.57 o                         
  -8   4  11         43.51         37.91         4.31 o                         
  -7   4  11         45.32         52.87         4.30 o                         
  -6   4  11        257.53        259.42         5.78 o                         
  -5   4  11        310.89        283.36         5.56 o                         
  -4   4  11         34.06         24.48         2.17 o                         
  -3   4  11          5.62          4.56         1.72 o                         
  -2   4  11        199.46        201.34         4.08 o                         
  -1   4  11        539.65        503.88         6.90 o                         
   0   4  11         40.76         28.98         2.14 o                         
   1   4  11          0.13          1.74         1.64 o                         
   2   4  11        139.63        143.74         4.35 o                         
   3   4  11        113.76        135.75         4.35 o                         
   4   4  11          3.31          0.29         2.61 o                         
   5   4  11        198.60        167.57         6.98 o                         
   6   4  11         24.49         14.68         6.95 o                         
   7   4  11         25.95         12.53         4.50 o                         
   8   4  11        153.85        142.28         8.64 o                         
   9   4  11         10.98          0.69         4.86 o                         
  10   4  11          0.42         -3.90         4.83 o                         
  11   4  11         61.24         57.10         7.06 o                         
  12   4  11         77.17         81.68         9.78 o                         
  13   4  11          0.06          0.35        10.61 o                         
 -14   5  11         16.27         24.87         7.17 o                         
 -13   5  11         33.30         30.86         6.72 o                         
 -12   5  11          2.46         -1.43         5.35 o                         
 -11   5  11          0.53          6.29         5.07 o                         
 -10   5  11         38.87         37.46         5.09 o                         
  -9   5  11          0.28          0.97         3.64 o                         
  -8   5  11          0.76         -2.30         3.38 o                         
  -7   5  11         42.78         47.48         4.73 o                         
  -6   5  11        102.59        116.31         5.42 o                         
  -5   5  11         14.28         16.69         3.04 o                         
  -4   5  11        116.54        123.10         4.99 o                         
  -3   5  11          0.70         -1.87         1.87 o                         
  -2   5  11         22.24         17.97         2.30 o                         
  -1   5  11       1252.41       1278.50        17.19 o                         
   0   5  11        149.79        157.01         7.34 o                         
   1   5  11         62.48         58.47         4.26 o                         
   2   5  11         73.37         67.84         4.99 o                         
   3   5  11        225.42        219.83         7.48 o                         
   4   5  11        107.89        112.23         7.79 o                         
   5   5  11        103.90         83.24         7.05 o                         
   6   5  11         39.26         36.08         5.28 o                         
   7   5  11         11.39         14.67         5.03 o                         
   8   5  11         41.46         40.87         6.99 o                         
   9   5  11          9.75          1.14         5.07 o                         
  10   5  11          0.04         -4.72         6.48 o                         
  11   5  11         55.50         78.09         8.81 o                         
  12   5  11         53.99         66.86        11.57 o                         
 -13   6  11          2.96          0.58         5.82 o                         
 -12   6  11        140.94        155.95        10.09 o                         
 -11   6  11         71.45         65.27         7.18 o                         
 -10   6  11          0.00         -2.53         4.71 o                         
  -9   6  11         33.15         30.98         5.25 o                         
  -8   6  11         12.15          5.10         4.49 o                         
  -7   6  11          2.14         -2.39         3.55 o                         
  -6   6  11          5.42          1.04         3.18 o                         
  -5   6  11          4.52          0.71         2.86 o                         
  -4   6  11          0.27          0.46         2.51 o                         
  -3   6  11        151.41        145.50         4.24 o                         
  -2   6  11         88.04        100.29        11.06 o                         
  -1   6  11        131.56        129.85        10.43 o                         
   0   6  11          4.38          7.76         2.45 o                         
   1   6  11        311.30        302.62         8.15 o                         
   2   6  11         11.76          5.33         3.17 o                         
   3   6  11         90.08         82.31         6.32 o                         
   4   6  11         83.70         68.80         6.24 o                         
   5   6  11         58.05         45.50         5.87 o                         
   6   6  11          6.63          0.53         4.50 o                         
   7   6  11          3.28          2.48         5.42 o                         
   8   6  11          4.11         -3.53         4.98 o                         
   9   6  11         15.26         10.39         5.99 o                         
  10   6  11          2.21         -0.70         6.01 o                         
  11   6  11          2.47         17.12        10.12 o                         
 -12   7  11         12.22         11.19         8.13 o                         
 -11   7  11         18.24         16.73         5.56 o                         
 -10   7  11         18.19         18.70         6.26 o                         
  -9   7  11         31.02         14.54         5.94 o                         
  -8   7  11          0.12          5.63         4.80 o                         
  -7   7  11          0.29         -5.93         5.93 o                         
  -6   7  11         76.62         80.47         9.21 o                         
  -5   7  11         22.71         25.27         6.97 o                         
  -4   7  11          0.01          3.45         5.59 o                         
  -3   7  11        142.11        171.91        12.43 o                         
  -2   7  11          1.45         12.16         6.79 o                         
  -1   7  11          8.82         18.78         7.12 o                         
   0   7  11        143.65        141.54        14.04 o                         
   1   7  11         11.93         11.13         5.58 o                         
   2   7  11          7.44         10.60         6.48 o                         
   3   7  11          2.55         14.32         6.51 o                         
   4   7  11         13.33          5.05         6.53 o                         
   5   7  11          2.28          1.97         6.80 o                         
   6   7  11          0.68         -4.47         4.47 o                         
   7   7  11          0.48          3.18         5.20 o                         
   8   7  11         12.22          3.20         5.47 o                         
   9   7  11         53.23         56.96         8.68 o                         
  -9   8  11          0.56         12.50         8.10 o                         
  -8   8  11          1.31          8.97         7.25 o                         
  -7   8  11          4.07          1.13         7.67 o                         
  -6   8  11        110.93        114.31        11.75 o                         
  -5   8  11         33.49         53.75         8.36 o                         
  -4   8  11         43.90         71.27         9.72 o                         
  -3   8  11        160.59        179.57        12.85 o                         
  -2   8  11          0.80         10.17         6.95 o                         
  -1   8  11         24.04          7.46         8.56 o                         
   0   8  11         20.22         26.41         7.61 o                         
   1   8  11          2.01         10.66         7.77 o                         
   2   8  11         10.05          7.44         6.84 o                         
   3   8  11          7.02          8.63         6.67 o                         
   4   8  11          0.11          6.22         6.65 o                         
   5   8  11         17.20         19.21         7.56 o                         
   6   8  11          1.57          0.18         9.75 o                         
   7   8  11          4.18          6.60         8.05 o                         
  -6   9  11          1.21         59.47        17.90 o                         
  -5   9  11         29.52         48.61         9.28 o                         
  -4   9  11         17.83         21.67         7.78 o                         
  -3   9  11          3.16         15.80         7.08 o                         
  -2   9  11         16.26         14.70         7.22 o                         
  -1   9  11         32.05         44.27         8.74 o                         
   0   9  11         43.87         40.70         8.51 o                         
   1   9  11          1.07         12.67         7.42 o                         
   2   9  11          3.82          9.49        10.67 o                         
   3   9  11          3.25          3.45         9.66 o                         
 -16   0  12          3.16          4.76         8.63 o                         
 -14   0  12          5.94          2.72         8.00 o                         
 -12   0  12        332.44        353.09        14.29 o                         
 -10   0  12        254.18        346.58        15.21 o                         
  -8   0  12       7789.97       7507.53        93.41 o                         
  -6   0  12        454.62        434.02        10.65 o                         
  -4   0  12        422.02        417.13         9.72 o                         
  -2   0  12        654.69        650.48        12.12 o                         
   0   0  12         14.86         18.19         1.96 o                         
   2   0  12        302.84        387.25        11.77 o                         
   4   0  12        360.60        336.53        17.81 o                         
   6   0  12        130.93        127.30         9.32 o                         
   8   0  12        257.12        208.29        12.72 o                         
  10   0  12        108.72        109.86        11.30 o                         
  12   0  12        230.50        247.57        24.06 o                         
  14   0  12         50.34         58.83        11.06 o                         
 -17   1  12          2.99          5.94        14.06 o                         
 -16   1  12         11.96         13.76         5.78 o                         
 -15   1  12          1.56         -2.53         5.25 o                         
 -14   1  12          0.03         -4.16         4.16 o                         
 -13   1  12         31.48         56.13         5.47 o                         
 -12   1  12        108.33        106.93         6.39 o                         
 -11   1  12        213.45        233.01         8.12 o                         
 -10   1  12        243.17        311.29        11.00 o                         
  -9   1  12        623.37        641.29        11.63 o                         
  -8   1  12        284.69        332.99         8.04 o                         
  -7   1  12        203.78        220.51         6.27 o                         
  -6   1  12         24.57         13.47         2.53 o                         
  -5   1  12        172.89        176.90         4.40 o                         
  -4   1  12         48.57         38.57         2.15 o                         
  -3   1  12         99.03        112.48         3.13 o                         
  -2   1  12        273.55        318.80         5.38 o                         
  -1   1  12        434.01        442.17         7.17 o                         
   0   1  12        286.20        313.49         4.53 o                         
   1   1  12        487.78        523.07         7.49 o                         
   2   1  12       1843.42       1802.15        21.76 o                         
   3   1  12        483.55        473.13         9.56 o                         
   4   1  12        370.44        335.32         8.22 o                         
   5   1  12         99.12         59.34         5.64 o                         
   6   1  12        109.50         99.42         5.99 o                         
   7   1  12          0.21         -3.36         3.36 o                         
   8   1  12          4.15         -5.07         5.07 o                         
   9   1  12         16.41          5.63         5.92 o                         
  10   1  12        177.33        155.49         8.71 o                         
  11   1  12         26.76         31.30         5.92 o                         
  12   1  12          7.64          9.84         5.62 o                         
  13   1  12         54.90         62.59         7.75 o                         
  14   1  12         96.61        108.93        10.39 o                         
 -16   2  12         11.01          8.30         6.71 o                         
 -15   2  12          0.09         -2.32         5.88 o                         
 -14   2  12         32.25         37.70         6.07 o                         
 -13   2  12         47.87         56.53         5.90 o                         
 -12   2  12          0.08          3.53         3.93 o                         
 -11   2  12        238.69        284.65         9.07 o                         
 -10   2  12        558.08        568.49        11.86 o                         
  -9   2  12       1537.04       1509.92        20.05 o                         
  -8   2  12        161.99        179.18         6.83 o                         
  -7   2  12        247.10        237.26         5.93 o                         
  -6   2  12        295.10        288.60         5.85 o                         
  -5   2  12          4.50          9.69         1.85 o                         
  -4   2  12         68.67         67.87         2.82 o                         
  -3   2  12          0.22          1.22         1.50 o                         
  -2   2  12        928.71        928.57         9.24 o                         
  -1   2  12        403.01        432.83         5.87 o                         
   0   2  12        691.62        737.74         7.63 o                         
   1   2  12         68.53         68.41         2.86 o                         
   2   2  12        645.81        625.82         8.59 o                         
   3   2  12         44.67         65.27         4.07 o                         
   4   2  12          5.24          0.55         2.90 o                         
   5   2  12        528.27        585.42        11.51 o                         
   6   2  12        201.92        182.22         7.82 o                         
   7   2  12        594.58        511.71        11.79 o                         
   8   2  12          3.21         -3.52         3.52 o                         
   9   2  12         70.15         68.65         6.19 o                         
  10   2  12         31.08         27.17         5.42 o                         
  11   2  12         26.00         20.38         5.58 o                         
  12   2  12         43.85         48.28         7.15 o                         
  13   2  12          4.68          8.13         8.40 o                         
  14   2  12         55.16         63.86        11.38 o                         
 -16   3  12         42.63         42.23         9.51 o                         
 -15   3  12         44.49         59.59         7.93 o                         
 -14   3  12          6.66          2.55         5.53 o                         
 -13   3  12          0.86          3.39         4.97 o                         
 -12   3  12          4.13         10.47         4.37 o                         
 -11   3  12          0.90          6.01         4.07 o                         
 -10   3  12        144.77        148.93         6.65 o                         
  -9   3  12         13.32         16.14         3.59 o                         
  -8   3  12        990.48        954.29        12.84 o                         
  -7   3  12        312.68        323.61         6.32 o                         
  -6   3  12          9.24          7.60         2.28 o                         
  -5   3  12          6.25         -1.93         1.93 o                         
  -4   3  12         62.26         56.88         2.91 o                         
  -3   3  12        199.62        201.24         4.94 o                         
  -2   3  12          0.29         -1.07         1.73 o                         
  -1   3  12          1.61         -1.67         1.67 o                         
   0   3  12        141.20        159.98         3.82 o                         
   1   3  12       1627.34       1642.23        15.57 o                         
   2   3  12        134.85        115.98         4.10 o                         
   3   3  12          6.20          3.13         2.33 o                         
   4   3  12        818.03        790.69        11.12 o                         
   5   3  12          0.74         -2.76         2.76 o                         
   6   3  12        116.90        120.63         6.08 o                         
   7   3  12          4.02         -2.35         3.22 o                         
   8   3  12        127.18        115.94         7.77 o                         
   9   3  12          7.42          6.09         5.95 o                         
  10   3  12          3.08         -4.22         5.27 o                         
  11   3  12          3.68         -2.80         6.10 o                         
  12   3  12        196.20        207.93        12.48 o                         
  13   3  12          0.00          4.53         7.11 o                         
 -15   4  12          0.08         -5.33         6.48 o                         
 -14   4  12          9.94         17.46         5.51 o                         
 -13   4  12          1.75          8.06         4.89 o                         
 -12   4  12        187.95        187.68         8.88 o                         
 -11   4  12        289.03        302.11         9.65 o                         
 -10   4  12          1.28          6.20         4.13 o                         
  -9   4  12        371.40        353.42         9.69 o                         
  -8   4  12        574.25        569.15        10.77 o                         
  -7   4  12        796.57        801.52        12.54 o                         
  -6   4  12          6.30          7.42         3.13 o                         
  -5   4  12        185.25        186.23         4.95 o                         
  -4   4  12          7.31          1.09         1.58 o                         
  -3   4  12          1.20         -1.57         1.57 o                         
  -2   4  12        201.75        188.74         4.27 o                         
  -1   4  12        483.20        491.35         6.49 o                         
   0   4  12         37.48         35.80         2.59 o                         
   1   4  12        150.02        147.07         4.82 o                         
   2   4  12          4.50          0.78         2.21 o                         
   3   4  12         77.82         76.80         4.25 o                         
   4   4  12        381.92        345.36        13.65 o                         
   5   4  12        120.47        102.47         6.63 o                         
   6   4  12          0.94         -0.11         6.17 o                         
   7   4  12          0.03          1.06         4.47 o                         
   8   4  12         13.20          9.49         5.45 o                         
   9   4  12         19.07         11.43         5.29 o                         
  10   4  12         20.17         13.74         5.67 o                         
  11   4  12         17.42          8.15         5.75 o                         
  12   4  12         15.01         22.84         7.33 o                         
 -14   5  12         44.13         38.66         7.98 o                         
 -13   5  12          0.18         -2.01         5.81 o                         
 -12   5  12         22.03         17.00         5.87 o                         
 -11   5  12         34.49         33.17         6.73 o                         
 -10   5  12         24.59         16.87         4.59 o                         
  -9   5  12         23.32         15.14         4.05 o                         
  -8   5  12         12.25         11.81         3.83 o                         
  -7   5  12          4.22          0.77         3.28 o                         
  -6   5  12        144.33        154.76         6.87 o                         
  -5   5  12        124.93        131.26         5.59 o                         
  -4   5  12         11.22          9.87         2.88 o                         
  -3   5  12          3.95         -2.95         3.54 o                         
  -2   5  12         91.68         91.27         4.65 o                         
  -1   5  12        877.43        908.43        14.51 o                         
   0   5  12        129.98        135.19         6.17 o                         
   1   5  12         28.07         42.03         4.24 o                         
   2   5  12          5.43          8.12         3.24 o                         
   3   5  12         50.83         39.98         4.56 o                         
   4   5  12         51.81         74.39         5.55 o                         
   5   5  12          1.47          8.13         4.23 o                         
   6   5  12        172.53        148.62         9.67 o                         
   7   5  12          2.37          0.90         5.23 o                         
   8   5  12         51.27         46.58         7.00 o                         
   9   5  12          6.24          4.32         5.29 o                         
  10   5  12         84.52         89.05         9.66 o                         
  11   5  12         20.35         12.24         6.75 o                         
  12   5  12          0.03        -19.05        19.05 o                         
 -13   6  12         23.54         22.84         7.96 o                         
 -12   6  12          9.73          6.99         5.92 o                         
 -11   6  12         25.86         27.89         6.18 o                         
 -10   6  12        132.87        136.97         8.35 o                         
  -9   6  12         32.20         28.19         5.28 o                         
  -8   6  12          4.84         -0.02         4.04 o                         
  -7   6  12        168.35        163.75         7.55 o                         
  -6   6  12        230.61        226.94         7.90 o                         
  -5   6  12        121.97        128.80         7.27 o                         
  -4   6  12        433.47        455.15        10.60 o                         
  -3   6  12        360.09        374.01        13.83 o                         
  -2   6  12          1.07          1.53         2.17 o                         
  -1   6  12        118.25        127.38         8.52 o                         
   0   6  12          5.28          9.06         2.95 o                         
   1   6  12          6.83         10.11         3.25 o                         
   2   6  12          8.04         15.43         4.43 o                         
   3   6  12         59.27         64.07         8.42 o                         
   4   6  12         63.22         55.00         6.12 o                         
   5   6  12          9.47          6.35         6.08 o                         
   6   6  12          0.57         -2.65         4.55 o                         
   7   6  12          5.64         -2.16         5.00 o                         
   8   6  12         60.67         57.68         7.18 o                         
   9   6  12          5.77         11.15         6.12 o                         
  10   6  12          0.19         -3.25         6.62 o                         
 -11   7  12          3.03          6.59         6.39 o                         
 -10   7  12         33.09         32.54         6.89 o                         
  -9   7  12          2.79          4.16         6.69 o                         
  -8   7  12         21.76         26.47         5.95 o                         
  -7   7  12         39.97         42.35         8.27 o                         
  -6   7  12         14.20         12.04         7.22 o                         
  -5   7  12         25.59         29.71         7.16 o                         
  -4   7  12        145.20        173.76        16.47 o                         
  -3   7  12        479.25        516.66        19.35 o                         
  -2   7  12          1.40          7.67         6.50 o                         
  -1   7  12         14.42         20.04         6.84 o                         
   0   7  12         97.47         88.09        12.85 o                         
   1   7  12          3.11         -0.28         5.37 o                         
   2   7  12        102.20        126.30        16.23 o                         
   3   7  12         16.26          8.24         6.94 o                         
   4   7  12        178.40        160.91        15.47 o                         
   5   7  12          7.78          9.35         7.16 o                         
   6   7  12          6.98          1.64         4.83 o                         
   7   7  12          2.11         -4.95         5.13 o                         
   8   7  12         33.95         38.27         6.97 o                         
   9   7  12          3.54         -2.89         9.24 o                         
  -9   8  12         38.95         44.61        11.76 o                         
  -8   8  12          0.40         -7.19         7.19 o                         
  -7   8  12         69.50         63.87         9.47 o                         
  -6   8  12         29.87         37.90         8.15 o                         
  -5   8  12          4.68         18.52         7.91 o                         
  -4   8  12        112.46        120.11        12.10 o                         
  -3   8  12         98.89        120.98        13.53 o                         
  -2   8  12         37.71         34.21         8.20 o                         
  -1   8  12          0.34         -1.02         7.32 o                         
   0   8  12         37.59         58.91        10.24 o                         
   1   8  12         17.56         19.63         9.02 o                         
   2   8  12          4.73          9.92         7.16 o                         
   3   8  12          6.12         -0.90        11.76 o                         
   4   8  12          0.37          6.28         6.60 o                         
   5   8  12          5.63          2.31         7.37 o                         
   6   8  12          0.29          5.06         8.47 o                         
  -5   9  12          1.82         10.24         8.16 o                         
  -4   9  12         23.36         33.09         8.94 o                         
  -3   9  12         16.55         27.68        15.23 o                         
  -2   9  12         21.75         35.65         9.53 o                         
  -1   9  12         26.50         40.21         9.71 o                         
   0   9  12          1.93          4.31         7.18 o                         
   1   9  12          0.90         -2.36        11.44 o                         
   2   9  12         15.71         11.36         7.73 o                         
 -17   0  13          6.12        -13.28        13.28 o                         
 -15   0  13         10.52         -1.12         7.09 o                         
 -13   0  13        290.29        297.35        14.35 o                         
 -11   0  13        110.36        136.15         9.60 o                         
  -9   0  13       3776.24       3601.21        51.43 o                         
  -7   0  13       1127.04       1010.27        18.11 o                         
  -5   0  13        857.22        798.27        14.85 o                         
  -3   0  13         63.65         91.98         5.62 o                         
  -1   0  13       2003.76       2003.15        28.67 o                         
   1   0  13          6.88          8.84         3.62 o                         
   3   0  13        273.31        214.64         9.96 o                         
   5   0  13          3.05         -4.33         4.33 o                         
   7   0  13          3.03          0.52         5.35 o                         
   9   0  13        223.00        205.03        13.23 o                         
  11   0  13          1.02          1.96         7.83 o                         
  13   0  13          2.42         18.58         9.06 o                         
 -16   1  13        163.96        217.06        11.32 o                         
 -15   1  13         46.98         52.43         6.75 o                         
 -14   1  13         28.25         41.67         5.94 o                         
 -13   1  13         22.88         21.07         4.70 o                         
 -12   1  13          0.15          1.67         3.96 o                         
 -11   1  13         73.08         80.97         5.70 o                         
 -10   1  13         68.28         78.57         5.39 o                         
  -9   1  13        284.53        268.08         8.01 o                         
  -8   1  13        524.02        549.35        10.22 o                         
  -7   1  13         75.37         89.91         4.58 o                         
  -6   1  13         19.93         16.43         2.40 o                         
  -5   1  13        443.89        432.20         6.82 o                         
  -4   1  13         12.08         11.08         1.55 o                         
  -3   1  13        414.16        358.81         6.78 o                         
  -2   1  13         24.28         25.68         2.89 o                         
  -1   1  13        215.59        206.51         5.33 o                         
   0   1  13        440.41        464.24         6.22 o                         
   1   1  13        132.36        122.71         4.95 o                         
   2   1  13        184.31        236.82         9.42 o                         
   3   1  13         70.10         76.66         4.87 o                         
   4   1  13         94.36         92.00         5.63 o                         
   5   1  13          0.56          1.10         3.61 o                         
   6   1  13        216.28        190.75         7.97 o                         
   7   1  13        211.43        161.39         8.14 o                         
   8   1  13         27.52         26.79         5.42 o                         
   9   1  13          1.08         -4.26         4.26 o                         
  10   1  13         33.69         28.59         5.83 o                         
  11   1  13          0.40         -2.40         4.96 o                         
  12   1  13          1.20          2.29         5.54 o                         
  13   1  13         36.01         52.80         7.53 o                         
  14   1  13         75.20        101.13        14.00 o                         
 -16   2  13         11.56          7.49         7.96 o                         
 -15   2  13         30.68         28.68         6.86 o                         
 -14   2  13         42.23         49.21         7.72 o                         
 -13   2  13         34.93         36.15         5.81 o                         
 -12   2  13         24.98         17.28         5.02 o                         
 -11   2  13       1062.16       1041.67        17.05 o                         
 -10   2  13        218.19        246.61         8.65 o                         
  -9   2  13          3.13          4.78         3.62 o                         
  -8   2  13       1284.88       1259.58        15.16 o                         
  -7   2  13         99.11        109.50         4.60 o                         
  -6   2  13        285.58        277.82         6.04 o                         
  -5   2  13        466.87        431.19         6.56 o                         
  -4   2  13         78.42         62.94         3.16 o                         
  -3   2  13        855.89        873.06        10.89 o                         
  -2   2  13          0.77          2.33         1.96 o                         
  -1   2  13        279.81        271.60         4.77 o                         
   0   2  13        271.67        287.28         4.65 o                         
   1   2  13         11.89          8.88         1.86 o                         
   2   2  13        830.35        832.00        12.32 o                         
   3   2  13         64.76         58.99         3.97 o                         
   4   2  13         11.86          8.72         3.06 o                         
   5   2  13        145.28        137.89         6.83 o                         
   6   2  13        123.63         87.76         6.05 o                         
   7   2  13         20.83         17.11         4.59 o                         
   8   2  13          4.94          0.25         5.68 o                         
   9   2  13          9.16          1.14         4.66 o                         
  10   2  13         36.15         34.09         5.96 o                         
  11   2  13          4.09          5.26         4.75 o                         
  12   2  13         13.10         13.24         7.18 o                         
  13   2  13         10.89         25.62         8.18 o                         
 -16   3  13         10.49          7.95        11.07 o                         
 -15   3  13        117.13        122.49         9.76 o                         
 -14   3  13         10.08         13.35         7.28 o                         
 -13   3  13          1.13         -4.20         4.20 o                         
 -12   3  13         13.26         14.52         4.69 o                         
 -11   3  13          0.95         -3.52         3.73 o                         
 -10   3  13        151.18        143.55         6.76 o                         
  -9   3  13         90.08         85.80         5.03 o                         
  -8   3  13         17.35         21.29         3.26 o                         
  -7   3  13        194.93        187.18         5.81 o                         
  -6   3  13        621.17        602.40         8.36 o                         
  -5   3  13         20.00         13.74         2.32 o                         
  -4   3  13         98.54         90.85         3.61 o                         
  -3   3  13        712.67        682.98         8.87 o                         
  -2   3  13          4.13         -1.87         1.87 o                         
  -1   3  13        618.39        616.12         7.90 o                         
   0   3  13        526.09        574.85         7.28 o                         
   1   3  13        263.12        263.26         5.50 o                         
   2   3  13         96.59         94.76         3.98 o                         
   3   3  13         58.09         67.82         3.98 o                         
   4   3  13         14.63         15.42         3.69 o                         
   5   3  13          1.58         -3.02         3.02 o                         
   6   3  13          8.96         -0.07         3.32 o                         
   7   3  13         29.10         14.60         3.86 o                         
   8   3  13        160.89        159.03        10.53 o                         
   9   3  13          7.94         12.15         6.33 o                         
  10   3  13        154.46        146.08        10.85 o                         
  11   3  13         11.08          8.68         6.30 o                         
  12   3  13         21.45         30.22         7.92 o                         
  13   3  13         10.16         14.75        12.28 o                         
 -15   4  13          0.00         -9.02         9.02 o                         
 -14   4  13          0.45         -0.12         5.41 o                         
 -13   4  13         31.62         27.40         5.59 o                         
 -12   4  13          4.01          1.69         4.43 o                         
 -11   4  13         16.67         17.93         4.56 o                         
 -10   4  13         18.96         17.61         4.65 o                         
  -9   4  13          0.17         -2.33         3.35 o                         
  -8   4  13         34.87         32.00         4.19 o                         
  -7   4  13        168.26        174.17         9.57 o                         
  -6   4  13        139.77        136.70         5.99 o                         
  -5   4  13         16.69         15.73         3.36 o                         
  -4   4  13         35.78         26.04         3.01 o                         
  -3   4  13          2.00         -0.78         1.56 o                         
  -2   4  13        279.19        292.42         6.02 o                         
  -1   4  13         83.12         67.96         3.55 o                         
   0   4  13        349.11        361.32         6.74 o                         
   1   4  13         48.41         47.71         3.50 o                         
   2   4  13         16.60         11.62         3.80 o                         
   3   4  13        123.34        130.74         6.70 o                         
   4   4  13        368.07        330.00        12.04 o                         
   5   4  13         28.77         25.84         4.93 o                         
   6   4  13         27.87         27.82         4.98 o                         
   7   4  13         55.39         36.85         5.80 o                         
   8   4  13          3.79          6.84         5.08 o                         
   9   4  13          0.19         -0.53         8.19 o                         
  10   4  13         39.91         50.07         7.30 o                         
  11   4  13         14.26          0.67         6.29 o                         
  12   4  13         82.89         78.11        11.96 o                         
 -14   5  13          4.11         -0.11         6.98 o                         
 -13   5  13         18.78         25.22         6.68 o                         
 -12   5  13         13.74         10.60         6.03 o                         
 -11   5  13          0.35          1.10         5.16 o                         
 -10   5  13         14.05          4.42         4.34 o                         
  -9   5  13          0.71         -3.60         3.60 o                         
  -8   5  13        319.39        303.74         8.63 o                         
  -7   5  13        154.69        155.14         6.73 o                         
  -6   5  13         58.16         66.70         4.73 o                         
  -5   5  13        192.87        183.74         7.49 o                         
  -4   5  13         73.50         69.01         4.36 o                         
  -3   5  13          3.59          3.90         3.07 o                         
  -2   5  13         30.58         29.28         3.69 o                         
  -1   5  13         74.45         81.74         5.35 o                         
   0   5  13          5.83          4.72         3.35 o                         
   1   5  13         71.39         74.89         5.29 o                         
   2   5  13        289.16        300.54         8.84 o                         
   3   5  13         40.31         33.54         4.51 o                         
   4   5  13        286.60        297.02        10.03 o                         
   5   5  13          0.06         -2.42         5.07 o                         
   6   5  13        377.59        401.08        12.06 o                         
   7   5  13         19.34         15.60         8.17 o                         
   8   5  13         50.46         59.62         7.99 o                         
   9   5  13          3.11         -1.59         6.05 o                         
  10   5  13         11.95         25.33         7.10 o                         
  11   5  13          0.56         -3.23         8.21 o                         
 -13   6  13          3.58         -6.90         6.90 o                         
 -12   6  13         10.97          6.59         5.59 o                         
 -11   6  13         59.92         55.50         8.43 o                         
 -10   6  13          5.01          3.58         4.75 o                         
  -9   6  13          0.97         -1.68         4.17 o                         
  -8   6  13        100.98         96.18         6.75 o                         
  -7   6  13          4.16         10.75         4.86 o                         
  -6   6  13          3.73          8.34         3.67 o                         
  -5   6  13        341.68        346.90         9.17 o                         
  -4   6  13        143.07        140.25         6.44 o                         
  -3   6  13        214.09        204.53         6.81 o                         
  -2   6  13         21.15         28.86         4.50 o                         
  -1   6  13          1.24         27.34         7.25 o                         
   0   6  13          1.14         -0.44         3.00 o                         
   1   6  13         87.46         78.39         6.48 o                         
   2   6  13        262.97        259.57        10.01 o                         
   3   6  13          5.53         -2.20         4.01 o                         
   4   6  13         67.05         80.54         7.01 o                         
   5   6  13          4.98          3.80         4.95 o                         
   6   6  13         10.87          7.75         5.39 o                         
   7   6  13         18.39         14.40         6.75 o                         
   8   6  13          0.06         -5.43         5.43 o                         
   9   6  13         10.21          3.11         8.13 o                         
  10   6  13         68.77         72.47        12.48 o                         
 -11   7  13          0.70         -7.58         7.58 o                         
 -10   7  13         13.43         11.87         6.17 o                         
  -9   7  13         14.10         21.19         6.04 o                         
  -8   7  13         12.85         -1.56         8.50 o                         
  -7   7  13          0.30          2.51         6.58 o                         
  -6   7  13        178.92        199.74        12.85 o                         
  -5   7  13         64.50         81.27        10.63 o                         
  -4   7  13         58.63         84.88        10.26 o                         
  -3   7  13          1.80         14.43         7.70 o                         
  -2   7  13          2.17         14.17        10.28 o                         
  -1   7  13         10.62         13.46         7.53 o                         
   0   7  13         15.83         17.28         9.52 o                         
   1   7  13         16.27         20.51         6.67 o                         
   2   7  13         36.21         39.80         8.25 o                         
   3   7  13         48.63         58.28         9.14 o                         
   4   7  13         13.19         24.93         7.78 o                         
   5   7  13          0.03          6.16         6.92 o                         
   6   7  13         10.52         15.70         8.10 o                         
   7   7  13          0.43         -6.77         6.77 o                         
   8   7  13          4.13         -5.51         6.33 o                         
  -8   8  13          2.62         -1.02         7.87 o                         
  -7   8  13         22.39         25.45         9.33 o                         
  -6   8  13         10.23         28.07         7.62 o                         
  -5   8  13         25.59         32.21         9.18 o                         
  -4   8  13         17.78         26.18         8.73 o                         
  -3   8  13         93.01        114.78        16.17 o                         
  -2   8  13          4.39         12.11         7.84 o                         
  -1   8  13          9.75         10.65         7.18 o                         
   0   8  13         50.13         68.61        26.27 o                         
   1   8  13          3.84          7.75        11.26 o                         
   2   8  13         12.69         12.72         8.16 o                         
   3   8  13          7.02          1.22         7.09 o                         
   4   8  13          1.59          9.85        10.88 o                         
   5   8  13          0.86          9.18         8.08 o                         
  -3   9  13          0.02         11.94         8.53 o                         
  -2   9  13          8.36         22.60         9.70 o                         
  -1   9  13          0.06         15.64        23.67 o                         
   0   9  13         10.69         29.31        17.61 o                         
   1   9  13          7.19         26.56        17.32 o                         
 -16   0  14         35.56         61.04        10.79 o                         
 -14   0  14          7.64          9.38        11.54 o                         
 -12   0  14         12.99         12.42         6.25 o                         
 -10   0  14        495.69        496.21        15.43 o                         
  -8   0  14         72.68         71.65         6.59 o                         
  -6   0  14        710.79        667.78        14.15 o                         
  -4   0  14        710.07        684.48        13.71 o                         
  -2   0  14         42.01         42.12         5.16 o                         
   0   0  14        833.22        853.86        16.54 o                         
   2   0  14         23.58         21.08         5.08 o                         
   4   0  14        221.95        183.82        14.61 o                         
   6   0  14         11.12         -4.75         5.26 o                         
   8   0  14         14.55         17.93         8.31 o                         
  10   0  14         78.30         94.13        10.62 o                         
  12   0  14        233.51        282.21        17.72 o                         
 -16   1  14         19.26         18.71         6.85 o                         
 -15   1  14         99.51        122.28        14.65 o                         
 -14   1  14         25.78         29.12         5.65 o                         
 -13   1  14        154.96        145.68         7.68 o                         
 -12   1  14         29.05         21.64         4.38 o                         
 -11   1  14          4.21          6.78         3.55 o                         
 -10   1  14        319.76        339.04         9.42 o                         
  -9   1  14         73.60         75.78         5.17 o                         
  -8   1  14        218.83        222.41         6.73 o                         
  -7   1  14         94.59         88.64         5.20 o                         
  -6   1  14          6.99          6.12         2.26 o                         
  -5   1  14        278.99        264.66         4.94 o                         
  -4   1  14        298.81        272.05         5.04 o                         
  -3   1  14        108.22        120.41         4.83 o                         
  -2   1  14         62.26         49.27         3.50 o                         
  -1   1  14       1988.84       1905.14        19.29 o                         
   0   1  14         22.16         33.31         2.55 o                         
   1   1  14        230.76        223.30         5.21 o                         
   2   1  14          0.18         -0.89         2.39 o                         
   3   1  14          2.07         -2.56         2.56 o                         
   4   1  14         57.75         53.59         4.95 o                         
   5   1  14          3.61         -2.96         2.96 o                         
   6   1  14        169.50        150.35         7.65 o                         
   7   1  14          0.10          0.65         3.96 o                         
   8   1  14        510.32        460.56        12.06 o                         
   9   1  14          9.28          6.24         4.71 o                         
  10   1  14        120.49        110.16         8.14 o                         
  11   1  14         16.25         19.97         6.19 o                         
  12   1  14          0.70         -0.07         5.48 o                         
  13   1  14         54.21         80.42         9.44 o                         
 -16   2  14          4.45         -1.86         9.25 o                         
 -15   2  14         15.10         12.77         6.32 o                         
 -14   2  14         10.65          2.63         5.58 o                         
 -13   2  14          6.53          7.66         4.98 o                         
 -12   2  14          6.77          5.30         4.40 o                         
 -11   2  14        385.12        387.74        13.45 o                         
 -10   2  14         15.68          6.48         4.13 o                         
  -9   2  14         17.22         16.62         3.37 o                         
  -8   2  14        115.02        102.91         4.92 o                         
  -7   2  14       1957.84       1809.55        21.52 o                         
  -6   2  14        303.63        307.53         6.44 o                         
  -5   2  14          0.58          1.94         2.02 o                         
  -4   2  14        201.21        176.18         4.30 o                         
  -3   2  14          6.33          6.65         1.92 o                         
  -2   2  14        519.02        523.10         7.85 o                         
  -1   2  14        852.92        851.14         9.62 o                         
   0   2  14        103.11        114.58         4.13 o                         
   1   2  14        784.33        763.33        11.14 o                         
   2   2  14        178.86        182.52         5.96 o                         
   3   2  14        141.63        129.17         5.61 o                         
   4   2  14        107.66        103.18         5.44 o                         
   5   2  14         11.68          4.53         3.77 o                         
   6   2  14         47.56         47.34         7.92 o                         
   7   2  14         91.23         94.48         6.62 o                         
   8   2  14         53.22         60.22         6.05 o                         
   9   2  14          7.61          7.37         4.60 o                         
  10   2  14        111.35        114.16         8.37 o                         
  11   2  14          9.73         17.00         7.36 o                         
  12   2  14         53.43         66.58        10.67 o                         
  13   2  14          1.65         -8.95         8.95 o                         
 -15   3  14         19.04         13.72         5.82 o                         
 -14   3  14         20.43         37.14         6.05 o                         
 -13   3  14          3.05          3.88         4.98 o                         
 -12   3  14         11.38          8.08         4.73 o                         
 -11   3  14          6.86          5.35         4.27 o                         
 -10   3  14         59.22         64.87         5.51 o                         
  -9   3  14         11.96          5.92         3.11 o                         
  -8   3  14        107.48        108.88         5.10 o                         
  -7   3  14          0.02         -2.51         2.74 o                         
  -6   3  14        134.33        125.90         4.95 o                         
  -5   3  14         21.94         11.86         2.54 o                         
  -4   3  14         64.71         39.87         2.87 o                         
  -3   3  14       1575.24       1519.22        15.35 o                         
  -2   3  14         26.89         21.12         2.35 o                         
  -1   3  14        121.56        137.45         4.28 o                         
   0   3  14         16.30         11.79         2.25 o                         
   1   3  14         20.30         18.02         2.59 o                         
   2   3  14         70.01         59.14         3.72 o                         
   3   3  14          0.64         -2.71         2.71 o                         
   4   3  14         64.11         46.28         4.27 o                         
   5   3  14         94.76         75.29         5.26 o                         
   6   3  14        508.35        410.76         9.77 o                         
   7   3  14         99.56         96.69         7.27 o                         
   8   3  14        159.21        158.90         9.24 o                         
   9   3  14         51.90         55.88         7.89 o                         
  10   3  14          1.13         -2.17         7.33 o                         
  11   3  14          3.51         -4.81         6.66 o                         
  12   3  14          4.75          4.80         7.08 o                         
 -15   4  14         10.96          7.72        11.96 o                         
 -14   4  14          9.53          4.65         5.14 o                         
 -13   4  14          3.36         -0.74         4.76 o                         
 -12   4  14         12.83          6.29         4.61 o                         
 -11   4  14          5.93         -1.39         4.09 o                         
 -10   4  14         34.90         32.21         5.04 o                         
  -9   4  14          0.11         -4.11         4.11 o                         
  -8   4  14        191.54        168.40         7.16 o                         
  -7   4  14          0.49          8.33         3.67 o                         
  -6   4  14        131.74        121.73         5.93 o                         
  -5   4  14        532.99        518.44         9.93 o                         
  -4   4  14        172.81        164.99         6.29 o                         
  -3   4  14          5.47          4.40         3.35 o                         
  -2   4  14        770.41        749.79        12.48 o                         
  -1   4  14        356.29        366.51         8.68 o                         
   0   4  14        868.91        896.99        13.96 o                         
   1   4  14         40.09         48.11         4.78 o                         
   2   4  14         26.28         18.56         4.25 o                         
   3   4  14         18.43         10.88         3.92 o                         
   4   4  14         63.87         75.23         6.23 o                         
   5   4  14        105.59        106.05         7.22 o                         
   6   4  14          3.65          1.49         4.55 o                         
   7   4  14         10.64         17.62         5.39 o                         
   8   4  14         12.07         19.67         5.66 o                         
   9   4  14         19.21         26.98         6.22 o                         
  10   4  14         15.97         13.33         6.32 o                         
  11   4  14          5.49          1.96         6.86 o                         
  12   4  14          4.75          2.71        20.50 o                         
 -14   5  14          9.73         16.39        10.59 o                         
 -13   5  14          0.82         -6.59         6.59 o                         
 -12   5  14         34.44         23.06         6.06 o                         
 -11   5  14          0.02         -3.22         5.59 o                         
 -10   5  14         12.42          8.64         4.37 o                         
  -9   5  14          1.52         -2.35         3.79 o                         
  -8   5  14        103.73        116.22         6.34 o                         
  -7   5  14         27.61         28.83         4.34 o                         
  -6   5  14        117.15        123.53         6.03 o                         
  -5   5  14        218.29        227.18         7.31 o                         
  -4   5  14        249.78        227.04         7.53 o                         
  -3   5  14         36.77         30.69         4.01 o                         
  -2   5  14         66.57         73.19         4.95 o                         
  -1   5  14          0.32          8.52         3.83 o                         
   0   5  14         55.90         51.55         4.85 o                         
   1   5  14         12.74         13.50         3.84 o                         
   2   5  14        291.68        298.15         9.16 o                         
   3   5  14          5.06          6.00         4.05 o                         
   4   5  14         62.63         56.56         5.94 o                         
   5   5  14        183.26        188.09         9.24 o                         
   6   5  14         16.14         22.35         5.34 o                         
   7   5  14          3.20          0.69         5.58 o                         
   8   5  14          1.05          4.88         6.01 o                         
   9   5  14         11.49          9.73         6.65 o                         
  10   5  14          0.21          0.43         6.46 o                         
  11   5  14          1.79        -16.74        20.21 o                         
 -12   6  14          1.59         -1.12         6.47 o                         
 -11   6  14          8.76          5.74         5.51 o                         
 -10   6  14         51.52         49.67         6.17 o                         
  -9   6  14          0.22         -2.71         4.24 o                         
  -8   6  14         11.22          8.83         4.38 o                         
  -7   6  14         35.70         30.79         5.02 o                         
  -6   6  14        194.29        195.66         8.61 o                         
  -5   6  14         17.49         23.64         4.11 o                         
  -4   6  14         64.47         68.83         5.34 o                         
  -3   6  14         40.69         47.96         4.90 o                         
  -2   6  14        606.83        628.36        26.83 o                         
  -1   6  14        237.51        224.68        14.36 o                         
   0   6  14         14.59          9.06         4.23 o                         
   1   6  14          0.05         -3.76         3.76 o                         
   2   6  14        164.95        179.45        11.36 o                         
   3   6  14         58.35         64.28         6.47 o                         
   4   6  14         16.64         15.71         5.36 o                         
   5   6  14         33.88         31.96         6.23 o                         
   6   6  14         25.68         23.62         9.83 o                         
   7   6  14         11.16         10.16         5.94 o                         
   8   6  14          1.50         -5.51         5.51 o                         
   9   6  14          9.15         13.08         7.17 o                         
 -11   7  14          0.16         -2.89         9.24 o                         
 -10   7  14         52.92         70.41         8.35 o                         
  -9   7  14          6.36          1.47         7.15 o                         
  -8   7  14          4.20          3.41         6.86 o                         
  -7   7  14          8.50          5.23         6.63 o                         
  -6   7  14          0.14         -6.02         7.17 o                         
  -5   7  14          6.71         22.08         8.32 o                         
  -4   7  14          8.41         25.93         8.29 o                         
  -3   7  14          0.34         10.63         8.01 o                         
  -2   7  14        208.51        208.38        14.37 o                         
  -1   7  14         21.92         43.73         9.04 o                         
   0   7  14          1.95         -1.91         6.86 o                         
   1   7  14         18.72         10.44         7.03 o                         
   2   7  14         43.23         42.47         8.12 o                         
   3   7  14          8.51         10.43         7.09 o                         
   4   7  14         39.48         45.74        10.45 o                         
   5   7  14         45.97         28.74         8.47 o                         
   6   7  14          2.89          7.61         8.96 o                         
   7   7  14          0.53         -2.89         8.03 o                         
  -8   8  14          0.17         -1.05         8.87 o                         
  -7   8  14          1.34          7.29         7.24 o                         
  -6   8  14         45.94         47.44        11.04 o                         
  -5   8  14         13.87         33.05         9.11 o                         
  -4   8  14          0.41         11.97         8.27 o                         
  -3   8  14         39.42         21.55         9.30 o                         
  -2   8  14          2.87         11.88         7.98 o                         
  -1   8  14         24.43         34.84         9.30 o                         
   0   8  14         33.76         57.52        11.18 o                         
   1   8  14          7.69         21.53         9.08 o                         
   2   8  14         55.11         63.21        14.22 o                         
   3   8  14          2.47          4.26         9.88 o                         
   4   8  14          8.86         19.22        10.52 o                         
   5   8  14          1.62          2.27        14.72 o                         
 -15   0  15        102.56        103.23        11.08 o                         
 -13   0  15        351.14        362.05        19.08 o                         
 -11   0  15        138.90        146.48        10.46 o                         
  -9   0  15       2263.27       2137.09        31.91 o                         
  -7   0  15        669.64        611.94        14.34 o                         
  -5   0  15        751.83        706.52        11.12 o                         
  -3   0  15          0.17         -0.40         3.42 o                         
  -1   0  15         20.87         27.36         5.33 o                         
   1   0  15        239.79        230.36         9.34 o                         
   3   0  15          1.81         -1.36         4.57 o                         
   5   0  15          1.60         -4.64         4.64 o                         
   7   0  15        138.63        109.21        12.00 o                         
   9   0  15         55.25         65.48         9.39 o                         
  11   0  15        108.87        134.88        13.27 o                         
  13   0  15         24.70         16.40        12.45 o                         
 -16   1  15          0.11         -5.96        10.56 o                         
 -15   1  15          9.62         16.54         6.03 o                         
 -14   1  15         55.59         56.63         6.44 o                         
 -13   1  15         16.56         19.13         6.00 o                         
 -12   1  15         18.27         16.87         4.28 o                         
 -11   1  15         36.62         41.85         4.98 o                         
 -10   1  15         15.85         12.49         4.25 o                         
  -9   1  15        130.20        138.83         6.12 o                         
  -8   1  15         20.89         22.73         3.56 o                         
  -7   1  15        189.10        180.29         5.52 o                         
  -6   1  15        291.52        260.74         6.02 o                         
  -5   1  15       1144.17       1117.31        11.50 o                         
  -4   1  15          0.21         -0.08         2.52 o                         
  -3   1  15        360.35        364.68         7.36 o                         
  -2   1  15         60.43         49.40         3.51 o                         
  -1   1  15        170.77        218.94         9.73 o                         
   0   1  15        116.02        123.84         3.91 o                         
   1   1  15       1094.69       1027.15        12.29 o                         
   2   1  15        138.58        138.16         5.59 o                         
   3   1  15        128.27        125.57         6.60 o                         
   4   1  15          3.19         -0.80         3.46 o                         
   5   1  15         27.03         23.54         5.47 o                         
   6   1  15        504.65        434.89        11.19 o                         
   7   1  15         16.51         10.59         4.78 o                         
   8   1  15       1483.94       1348.80        21.63 o                         
   9   1  15         83.42         61.59         6.55 o                         
  10   1  15        118.95        110.97         8.20 o                         
  11   1  15          8.08          6.64         5.72 o                         
  12   1  15         10.56          9.28         6.16 o                         
  13   1  15         18.68         14.09         9.84 o                         
 -16   2  15          5.23          7.66        11.42 o                         
 -15   2  15         33.50         32.07         7.12 o                         
 -14   2  15         49.19         41.86         6.97 o                         
 -13   2  15          6.08         -2.68         5.27 o                         
 -12   2  15         12.40         14.40         4.80 o                         
 -11   2  15         27.26         26.36         4.75 o                         
 -10   2  15         10.63          5.91         3.31 o                         
  -9   2  15        619.92        613.65        10.27 o                         
  -8   2  15         11.83         11.12         3.03 o                         
  -7   2  15       1763.75       1680.58        17.78 o                         
  -6   2  15          0.01         -2.36         2.36 o                         
  -5   2  15        419.26        407.34         7.20 o                         
  -4   2  15        164.23        173.44         4.92 o                         
  -3   2  15        153.70        149.36         5.42 o                         
  -2   2  15         93.20         98.74         4.59 o                         
  -1   2  15        182.27        191.59         4.95 o                         
   0   2  15       1181.72       1100.63        12.49 o                         
   1   2  15         41.32         42.88         3.17 o                         
   2   2  15         11.96         14.10         3.21 o                         
   3   2  15         27.37         23.57         3.72 o                         
   4   2  15         14.74         16.11         3.49 o                         
   5   2  15         30.44         10.20         4.40 o                         
   6   2  15        120.90        111.30         8.85 o                         
   7   2  15         74.05         75.31         6.62 o                         
   8   2  15        168.02        167.60         8.91 o                         
   9   2  15          4.81         14.49         5.46 o                         
  10   2  15         33.79         41.83         7.83 o                         
  11   2  15          9.58         15.82         6.96 o                         
  12   2  15          4.37          7.19         7.43 o                         
 -15   3  15         26.71         18.98         5.76 o                         
 -14   3  15          0.89         -2.69         5.21 o                         
 -13   3  15         30.93         36.07         6.00 o                         
 -12   3  15          7.05          5.39         4.56 o                         
 -11   3  15          2.03          4.86         4.30 o                         
 -10   3  15         21.81         22.91         4.43 o                         
  -9   3  15         24.13         22.24         4.39 o                         
  -8   3  15          1.02         -1.45         2.94 o                         
  -7   3  15         79.36         72.85         4.42 o                         
  -6   3  15        141.18        144.13         5.36 o                         
  -5   3  15         25.53         20.31         3.08 o                         
  -4   3  15        155.29        143.79         5.48 o                         
  -3   3  15         22.63         23.47         2.84 o                         
  -2   3  15        202.86        216.61         5.45 o                         
  -1   3  15          1.24          4.20         2.37 o                         
   0   3  15        284.90        311.95         6.15 o                         
   1   3  15         97.29        102.28         4.96 o                         
   2   3  15        222.46        216.15         6.93 o                         
   3   3  15         12.97          6.74         3.42 o                         
   4   3  15        896.70        798.67        13.03 o                         
   5   3  15         25.68         15.20         3.91 o                         
   6   3  15        155.04        127.74         8.00 o                         
   7   3  15        250.46        216.30        10.43 o                         
   8   3  15         48.78         46.58         6.68 o                         
   9   3  15         61.64         46.21         7.03 o                         
  10   3  15        104.43         97.65         9.79 o                         
  11   3  15          3.85         -5.64         6.87 o                         
  12   3  15         35.28         15.35        10.73 o                         
 -14   4  15         21.24         24.46         6.77 o                         
 -13   4  15          8.89          0.47         5.66 o                         
 -12   4  15         29.69         26.18         5.59 o                         
 -11   4  15          9.59         10.84         5.17 o                         
 -10   4  15         17.06         19.62         4.50 o                         
  -9   4  15          0.05         -4.22         4.22 o                         
  -8   4  15          5.16          3.81         3.60 o                         
  -7   4  15        458.91        468.15        11.84 o                         
  -6   4  15        152.37        170.74         8.67 o                         
  -5   4  15        676.85        670.84        11.56 o                         
  -4   4  15         13.15          4.87         3.43 o                         
  -3   4  15        127.21        119.94         6.33 o                         
  -2   4  15        813.75        807.12        13.55 o                         
  -1   4  15        582.71        593.79        11.46 o                         
   0   4  15        480.65        461.04        10.91 o                         
   1   4  15        532.57        545.36        11.96 o                         
   2   4  15          5.35          1.79         3.40 o                         
   3   4  15          5.57          2.88         4.85 o                         
   4   4  15         66.84         66.14         6.28 o                         
   5   4  15         71.63         64.10         6.45 o                         
   6   4  15          0.07         -4.27         4.27 o                         
   7   4  15         14.63         21.83         5.73 o                         
   8   4  15         46.33         54.09         6.97 o                         
   9   4  15          4.18         -4.34         5.10 o                         
  10   4  15         40.12         28.11         7.02 o                         
  11   4  15          0.18          5.22         7.19 o                         
 -13   5  15          0.55         -3.41         6.02 o                         
 -12   5  15         10.68         11.24         5.68 o                         
 -11   5  15         12.76          3.47         7.14 o                         
 -10   5  15         14.36         14.55         4.95 o                         
  -9   5  15          0.82         -3.78         3.78 o                         
  -8   5  15          0.52         -2.19         3.76 o                         
  -7   5  15          0.40          3.18         3.64 o                         
  -6   5  15         17.03         12.14         3.85 o                         
  -5   5  15         84.84         85.60         5.30 o                         
  -4   5  15          0.21          7.84         3.60 o                         
  -3   5  15         88.48         85.68         5.46 o                         
  -2   5  15        384.73        387.76         9.29 o                         
  -1   5  15        174.22        181.57         7.93 o                         
   0   5  15        514.03        526.56        11.85 o                         
   1   5  15         21.32         27.67         4.64 o                         
   2   5  15        186.80        180.02         8.02 o                         
   3   5  15          3.39          4.75         4.24 o                         
   4   5  15          5.36          7.19         4.48 o                         
   5   5  15         51.30         36.53         5.72 o                         
   6   5  15         10.19         16.32         5.91 o                         
   7   5  15         94.48         88.37        11.17 o                         
   8   5  15          0.50          0.70         6.22 o                         
   9   5  15          8.61          4.64         6.62 o                         
  10   5  15         48.24         39.24        10.40 o                         
 -12   6  15          0.00         -2.47         6.77 o                         
 -11   6  15         25.39         17.94         6.50 o                         
 -10   6  15         56.17         47.13         9.12 o                         
  -9   6  15          0.24         -2.98         4.43 o                         
  -8   6  15          2.43          9.80         4.45 o                         
  -7   6  15          3.24          5.09         5.55 o                         
  -6   6  15         10.68          8.95         4.29 o                         
  -5   6  15        121.63        115.13         6.99 o                         
  -4   6  15        128.84        130.52         7.09 o                         
  -3   6  15         71.12         63.22         5.28 o                         
  -2   6  15         20.03         34.05         5.04 o                         
  -1   6  15          1.75          3.53         7.50 o                         
   0   6  15          2.26          2.32         4.58 o                         
   1   6  15         62.76         52.33         5.47 o                         
   2   6  15         80.10         62.41         6.04 o                         
   3   6  15        104.76        116.31         8.14 o                         
   4   6  15          1.63         -4.39         4.39 o                         
   5   6  15          6.03          3.51         4.96 o                         
   6   6  15          3.95         -4.61         5.29 o                         
   7   6  15          0.41         -5.76         5.76 o                         
   8   6  15          9.45         18.48         7.24 o                         
   9   6  15         34.28         54.45        12.99 o                         
 -10   7  15          5.39         22.52        13.28 o                         
  -9   7  15          4.04          1.92         7.78 o                         
  -8   7  15          0.08         -2.80         7.16 o                         
  -7   7  15         26.02         12.19         7.65 o                         
  -6   7  15         62.34         47.82         8.52 o                         
  -5   7  15         24.39         34.75         9.34 o                         
  -4   7  15          0.00         15.39        11.34 o                         
  -3   7  15          0.59          4.02         7.42 o                         
  -2   7  15         87.91        102.86        11.61 o                         
  -1   7  15          0.79          6.06         7.19 o                         
   0   7  15         29.06         16.62         8.50 o                         
   1   7  15          5.66          4.48         8.18 o                         
   2   7  15         63.92         66.41         9.72 o                         
   3   7  15          6.08          9.48         7.65 o                         
   4   7  15         27.16         30.66         9.92 o                         
   5   7  15          1.30          1.39         7.19 o                         
   6   7  15          2.76          4.61         8.10 o                         
   7   7  15         43.79         54.85        18.48 o                         
  -7   8  15          0.12         14.58         8.97 o                         
  -6   8  15          2.50         12.45         8.91 o                         
  -5   8  15         53.07         61.32        18.40 o                         
  -4   8  15         11.78         10.92         8.70 o                         
  -3   8  15          1.82         14.71         8.38 o                         
  -2   8  15         21.18         26.04         9.28 o                         
  -1   8  15         29.61         49.85        11.50 o                         
   0   8  15          1.10         15.61         9.15 o                         
   1   8  15         43.97         83.61        29.16 o                         
   2   8  15          5.19          8.43         9.15 o                         
   3   8  15         23.34         19.92         8.71 o                         
   4   8  15         14.08          7.76        15.88 o                         
 -16   0  16         30.14         28.61        12.34 o                         
 -14   0  16        167.62        201.26        14.50 o                         
 -12   0  16         30.51         19.11         6.53 o                         
 -10   0  16        446.59        491.76        15.40 o                         
  -8   0  16         48.53         42.00         5.94 o                         
  -6   0  16        880.27        880.36        13.83 o                         
  -4   0  16        648.85        596.05        13.56 o                         
  -2   0  16       1781.10       1683.18        26.98 o                         
   0   0  16       2053.96       1886.45        29.38 o                         
   2   0  16       1092.59       1068.40        23.83 o                         
   4   0  16         34.93         41.02         7.30 o                         
   6   0  16        198.98        173.43        12.05 o                         
   8   0  16         21.15         10.60        11.34 o                         
  10   0  16         19.67         19.49         7.87 o                         
  12   0  16         49.52         34.68        10.42 o                         
 -16   1  16          7.39          3.15         8.58 o                         
 -15   1  16         30.48         31.28         7.28 o                         
 -14   1  16          3.43         -5.67         6.26 o                         
 -13   1  16          2.85         -2.84         4.41 o                         
 -12   1  16         19.97         24.30         4.90 o                         
 -11   1  16         50.12         59.52         5.74 o                         
 -10   1  16         84.43         86.01         5.37 o                         
  -9   1  16        243.83        254.66         9.09 o                         
  -8   1  16        123.88        113.43         5.80 o                         
  -7   1  16         97.04         91.88         4.52 o                         
  -6   1  16         57.00         46.97         3.44 o                         
  -5   1  16        176.68        172.23         4.86 o                         
  -4   1  16        176.36        178.70         6.43 o                         
  -3   1  16        393.97        357.87         7.59 o                         
  -2   1  16         46.09         49.19         3.90 o                         
  -1   1  16        563.20        515.39         9.48 o                         
   0   1  16        555.47        563.89        11.61 o                         
   1   1  16         65.50         87.27         5.05 o                         
   2   1  16       1146.03       1040.35        15.22 o                         
   3   1  16        100.18        109.93         6.74 o                         
   4   1  16        375.23        341.87         9.86 o                         
   5   1  16        299.91        282.57         9.81 o                         
   6   1  16        232.93        191.61         8.82 o                         
   7   1  16          5.11         -3.35         4.48 o                         
   8   1  16        262.82        281.45        12.91 o                         
   9   1  16        109.51         95.22         7.71 o                         
  10   1  16         74.58         71.05         8.83 o                         
  11   1  16         20.08         21.09         6.49 o                         
  12   1  16         57.23         73.58        10.28 o                         
 -15   2  16          7.41          5.07         6.68 o                         
 -14   2  16         15.75         -0.03         5.99 o                         
 -13   2  16          4.99          1.62         6.99 o                         
 -12   2  16        291.83        338.65        12.88 o                         
 -11   2  16         13.22          3.45         3.49 o                         
 -10   2  16          0.16         -2.90         2.90 o                         
  -9   2  16         89.05         87.34         4.93 o                         
  -8   2  16        441.22        454.02         8.78 o                         
  -7   2  16        161.39        156.33         5.76 o                         
  -6   2  16          0.42         -2.58         2.58 o                         
  -5   2  16         54.61         52.56         3.56 o                         
  -4   2  16          0.15         -2.62         2.62 o                         
  -3   2  16         60.74         50.44         4.08 o                         
  -2   2  16        212.44        189.46         6.26 o                         
  -1   2  16        625.44        590.46         9.83 o                         
   0   2  16       1380.83       1412.61        15.12 o                         
   1   2  16       1709.99       1677.07        20.03 o                         
   2   2  16        631.89        612.46        11.09 o                         
   3   2  16         53.03         54.22         4.64 o                         
   4   2  16         18.81         15.46         3.70 o                         
   5   2  16          0.12         -3.38         3.38 o                         
   6   2  16          2.67          7.78         4.23 o                         
   7   2  16          5.98         -0.52         4.40 o                         
   8   2  16         40.01         42.95         5.94 o                         
   9   2  16         36.01         54.39         8.15 o                         
  10   2  16          6.16          6.56         6.25 o                         
  11   2  16          2.81          5.98         6.74 o                         
  12   2  16          0.32          6.82         9.29 o                         
 -15   3  16          8.52          0.73         8.39 o                         
 -14   3  16          0.65         -2.45         5.93 o                         
 -13   3  16         23.55         17.80         5.51 o                         
 -12   3  16         38.92         52.29         5.71 o                         
 -11   3  16         17.29         19.55         4.72 o                         
 -10   3  16         47.97         49.10         5.28 o                         
  -9   3  16        181.64        187.68         7.78 o                         
  -8   3  16         20.94         22.74         4.24 o                         
  -7   3  16        689.42        686.08        12.06 o                         
  -6   3  16        392.09        370.52         7.67 o                         
  -5   3  16         18.33          9.69         2.95 o                         
  -4   3  16         93.36         69.58         4.57 o                         
  -3   3  16         58.23         43.34         4.62 o                         
  -2   3  16         16.85         15.16         3.36 o                         
  -1   3  16        579.15        602.49         9.88 o                         
   0   3  16       3172.50       2995.36        26.55 o                         
   1   3  16       1885.52       1868.45        20.97 o                         
   2   3  16        194.56        196.13         6.87 o                         
   3   3  16         83.42         61.76         4.91 o                         
   4   3  16         82.52         87.20         6.80 o                         
   5   3  16         17.45         22.69         5.14 o                         
   6   3  16          0.11         -4.06         4.06 o                         
   7   3  16         27.29         27.71         6.87 o                         
   8   3  16          5.12          0.43         4.69 o                         
   9   3  16          0.12          2.15         5.33 o                         
  10   3  16         67.65         61.31         7.99 o                         
  11   3  16         10.97          7.66         9.97 o                         
 -14   4  16          8.84          5.00         6.38 o                         
 -13   4  16         14.84         13.17         6.25 o                         
 -12   4  16         10.92          9.46         5.53 o                         
 -11   4  16          2.58          2.38         4.28 o                         
 -10   4  16         83.81        102.51         7.88 o                         
  -9   4  16         32.15         13.58         4.33 o                         
  -8   4  16          8.05         10.82         3.94 o                         
  -7   4  16        352.04        349.62         9.30 o                         
  -6   4  16         71.34         52.62         4.80 o                         
  -5   4  16          4.09          2.81         3.61 o                         
  -4   4  16         24.72         20.38         4.30 o                         
  -3   4  16        467.35        446.57        10.33 o                         
  -2   4  16         11.03          8.06         4.18 o                         
  -1   4  16        549.56        563.23        11.36 o                         
   0   4  16         62.64         72.36         5.77 o                         
   1   4  16         89.02         95.81         6.31 o                         
   2   4  16         60.59         69.48         5.89 o                         
   3   4  16        188.02        193.84         9.12 o                         
   4   4  16        116.25        113.12         7.64 o                         
   5   4  16          1.58         -0.33         4.67 o                         
   6   4  16         22.13         12.21         6.05 o                         
   7   4  16         27.19         30.50         6.42 o                         
   8   4  16         15.04          8.44         5.82 o                         
   9   4  16          0.00         -1.80         5.48 o                         
  10   4  16         48.15         51.44         8.03 o                         
  11   4  16         19.31         -2.31        20.21 o                         
 -13   5  16          5.19         -4.43         9.12 o                         
 -12   5  16         34.00         21.77         7.32 o                         
 -11   5  16          2.58          3.96         8.78 o                         
 -10   5  16          0.12          7.99         4.82 o                         
  -9   5  16          2.53         -4.03         4.03 o                         
  -8   5  16         19.74         14.18         4.21 o                         
  -7   5  16         71.16         69.73         5.92 o                         
  -6   5  16         21.82         23.70         4.27 o                         
  -5   5  16        166.54        184.46         7.85 o                         
  -4   5  16          6.74          1.21         4.20 o                         
  -3   5  16         20.25         25.33         4.35 o                         
  -2   5  16        301.50        313.91        12.72 o                         
  -1   5  16        485.10        497.06        16.01 o                         
   0   5  16          9.13          5.70         4.61 o                         
   1   5  16         12.04          8.16         4.23 o                         
   2   5  16          1.40          8.71         5.16 o                         
   3   5  16        536.34        517.55        13.26 o                         
   4   5  16        123.33        108.19         7.71 o                         
   5   5  16          9.68         13.24         4.96 o                         
   6   5  16         43.04         26.66         9.17 o                         
   7   5  16          6.66          5.18         5.99 o                         
   8   5  16         86.61         90.05         9.45 o                         
   9   5  16        196.72        206.93        13.28 o                         
 -12   6  16          1.93         11.55         8.57 o                         
 -11   6  16          0.11         -5.41         5.41 o                         
 -10   6  16         21.47         24.37         6.22 o                         
  -9   6  16          0.08          5.10         4.81 o                         
  -8   6  16         43.60         35.23         5.49 o                         
  -7   6  16         40.10         39.43         5.43 o                         
  -6   6  16          6.52          3.72         4.09 o                         
  -5   6  16        219.69        220.78        17.41 o                         
  -4   6  16         98.79        106.21         7.01 o                         
  -3   6  16        316.93        332.39        17.53 o                         
  -2   6  16         66.05         78.34         6.85 o                         
  -1   6  16         15.97         23.09         4.96 o                         
   0   6  16         96.67         90.32         7.28 o                         
   1   6  16        188.98        162.22         8.89 o                         
   2   6  16         65.90         83.27        12.75 o                         
   3   6  16         22.93         17.21         5.83 o                         
   4   6  16          3.44          6.99         5.53 o                         
   5   6  16         82.33         97.09         8.69 o                         
   6   6  16          2.40         -4.30         5.51 o                         
   7   6  16          2.41          1.05         6.21 o                         
   8   6  16         37.58         27.71         9.57 o                         
  -9   7  16          2.05         13.76        12.17 o                         
  -8   7  16          0.87          4.58        10.33 o                         
  -7   7  16          4.92          3.76         6.90 o                         
  -6   7  16         13.57         21.30         9.34 o                         
  -5   7  16         69.60         97.03        13.48 o                         
  -4   7  16        106.73        122.82        19.97 o                         
  -3   7  16         16.84         28.56         8.65 o                         
  -2   7  16          1.14          8.79        17.66 o                         
  -1   7  16         91.68         83.79        11.99 o                         
   0   7  16         33.90         39.14         9.37 o                         
   1   7  16         68.40         82.14        12.89 o                         
   2   7  16          5.80         14.73         7.77 o                         
   3   7  16          0.26          1.22         9.24 o                         
   4   7  16          0.26          7.39         7.64 o                         
   5   7  16         28.80         35.65         9.10 o                         
   6   7  16         21.92         17.32        15.01 o                         
  -6   8  16         17.60         34.19        19.92 o                         
  -5   8  16         15.09         11.28         9.06 o                         
  -4   8  16         40.57         60.31        18.17 o                         
  -3   8  16         17.89         54.76        10.75 o                         
  -2   8  16          8.36         -1.48         8.46 o                         
  -1   8  16         25.75         22.80        10.96 o                         
   0   8  16          4.36          5.80         9.28 o                         
   1   8  16          9.69         21.21        10.24 o                         
   2   8  16         35.50         33.17        10.82 o                         
 -15   0  17         24.83         17.95        10.90 o                         
 -13   0  17          0.08         -5.63         5.63 o                         
 -11   0  17         16.04         13.60         6.10 o                         
  -9   0  17         54.50         49.60         6.84 o                         
  -7   0  17        195.01        153.58         8.88 o                         
  -5   0  17         76.61         41.47         6.01 o                         
  -3   0  17        164.79        158.97         9.22 o                         
  -1   0  17        250.96        264.51        10.20 o                         
   1   0  17       5251.65       5166.55        65.08 o                         
   3   0  17        459.97        416.88        15.31 o                         
   5   0  17          1.33         -5.78         5.78 o                         
   7   0  17        151.01        162.54        21.16 o                         
   9   0  17         11.59         11.42         7.18 o                         
  11   0  17          6.20         -1.20         8.66 o                         
 -15   1  17         16.96         19.13         6.61 o                         
 -14   1  17          0.21         -4.75         4.75 o                         
 -13   1  17         34.66         28.01         5.58 o                         
 -12   1  17         47.07         53.78         5.34 o                         
 -11   1  17        133.77        145.61         7.09 o                         
 -10   1  17         20.82         11.27         3.76 o                         
  -9   1  17        214.10        197.69         6.41 o                         
  -8   1  17         22.47         14.32         3.30 o                         
  -7   1  17          0.30         -3.28         3.28 o                         
  -6   1  17         92.01         67.41         4.89 o                         
  -5   1  17          0.39         -3.01         3.01 o                         
  -4   1  17         12.08          1.51         3.02 o                         
  -3   1  17        349.68        331.35         7.90 o                         
  -2   1  17        113.30        107.38         5.44 o                         
  -1   1  17        706.02        661.81        11.24 o                         
   0   1  17        428.32        431.70         9.23 o                         
   1   1  17        758.34        782.92        13.94 o                         
   2   1  17       5151.16       4918.33        47.18 o                         
   3   1  17         88.87         88.07         5.33 o                         
   4   1  17        300.28        271.21         9.37 o                         
   5   1  17         36.82         45.49         5.62 o                         
   6   1  17         16.13         16.78         5.08 o                         
   7   1  17          5.15         -4.21         4.21 o                         
   8   1  17          0.43          7.32         4.93 o                         
   9   1  17          3.94          5.87         5.12 o                         
  10   1  17          0.24          5.91         5.37 o                         
  11   1  17          8.02          0.92         6.73 o                         
  12   1  17          9.61          9.55        23.09 o                         
 -15   2  17         11.80          0.95         7.33 o                         
 -14   2  17         41.04         48.72         7.63 o                         
 -13   2  17         15.09         16.20         6.20 o                         
 -12   2  17         29.90         29.12         6.19 o                         
 -11   2  17         85.89         84.54         8.84 o                         
 -10   2  17          2.89          1.26         3.54 o                         
  -9   2  17          0.17         -0.80         3.35 o                         
  -8   2  17        200.74        216.71         6.76 o                         
  -7   2  17          0.22         -2.66         2.66 o                         
  -6   2  17         22.25          5.30         2.90 o                         
  -5   2  17          2.87         -3.05         3.05 o                         
  -4   2  17         13.32          9.33         3.49 o                         
  -3   2  17        110.41        114.56         5.43 o                         
  -2   2  17        256.36        256.67         7.20 o                         
  -1   2  17        704.12        678.13        10.98 o                         
   0   2  17        875.42        940.18        14.93 o                         
   1   2  17        139.95        158.37         6.23 o                         
   2   2  17          9.08         18.96         3.47 o                         
   3   2  17        152.28        138.07         6.45 o                         
   4   2  17         10.68         17.35         4.06 o                         
   5   2  17         10.13         -3.33         3.80 o                         
   6   2  17         32.89         19.40         4.46 o                         
   7   2  17         10.86          7.36         4.77 o                         
   8   2  17          0.41         -0.95         5.89 o                         
   9   2  17         75.82         79.60         9.11 o                         
  10   2  17          4.79         -0.98         8.25 o                         
  11   2  17          7.39         10.11         7.91 o                         
 -15   3  17          8.47          3.58        11.22 o                         
 -14   3  17         26.85         20.63         6.99 o                         
 -13   3  17          0.68          3.57         5.80 o                         
 -12   3  17          2.82         -2.01         5.33 o                         
 -11   3  17         58.42         43.64         6.63 o                         
 -10   3  17         16.71         22.09         5.27 o                         
  -9   3  17         22.10         18.96         4.99 o                         
  -8   3  17          1.83          3.96         3.78 o                         
  -7   3  17          7.89         12.35         3.65 o                         
  -6   3  17         31.49         25.30         4.62 o                         
  -5   3  17         67.74         69.63         5.18 o                         
  -4   3  17          0.10         -3.19         3.19 o                         
  -3   3  17         12.10         13.58         3.29 o                         
  -2   3  17        338.03        304.48         7.62 o                         
  -1   3  17        419.67        402.41         8.44 o                         
   0   3  17        398.68        427.16         9.31 o                         
   1   3  17         33.42         49.75         4.81 o                         
   2   3  17        306.36        304.33        10.16 o                         
   3   3  17        239.41        214.69         9.38 o                         
   4   3  17        477.25        474.21        12.86 o                         
   5   3  17         30.94         27.75         5.67 o                         
   6   3  17        211.48        191.48        10.08 o                         
   7   3  17         29.09         16.44         6.78 o                         
   8   3  17         17.52         14.45         5.82 o                         
   9   3  17         14.23          9.82         5.95 o                         
  10   3  17        126.18        136.71        10.50 o                         
  11   3  17         43.75         44.09        12.68 o                         
 -14   4  17        128.58        108.54        24.83 o                         
 -13   4  17         54.26         54.73         7.46 o                         
 -12   4  17          4.81          8.86         5.34 o                         
 -11   4  17          9.02          9.30         5.24 o                         
 -10   4  17          0.60          2.16         4.62 o                         
  -9   4  17         23.55         23.10         5.17 o                         
  -8   4  17        103.37         88.06         6.76 o                         
  -7   4  17        580.89        578.61        11.61 o                         
  -6   4  17        155.10        165.59         8.15 o                         
  -5   4  17        265.66        272.81         9.75 o                         
  -4   4  17         40.48         52.94         5.25 o                         
  -3   4  17        292.21        286.62        11.06 o                         
  -2   4  17        117.26        113.79         6.56 o                         
  -1   4  17         77.63         85.12         5.81 o                         
   0   4  17          0.09          2.70         4.82 o                         
   1   4  17        305.87        312.84        12.32 o                         
   2   4  17        518.25        562.97        13.76 o                         
   3   4  17        124.11        146.05         8.39 o                         
   4   4  17         54.12         58.57         6.43 o                         
   5   4  17         50.53         50.30         6.44 o                         
   6   4  17         31.00         32.48         6.04 o                         
   7   4  17         56.15         57.73         7.23 o                         
   8   4  17         53.07         48.78         7.17 o                         
   9   4  17         29.81          9.12         6.37 o                         
  10   4  17         15.76         39.26        17.90 o                         
 -13   5  17          4.40          9.82        15.01 o                         
 -12   5  17          7.73         14.03         8.93 o                         
 -11   5  17         52.62         47.77         7.50 o                         
 -10   5  17          3.39          2.42         5.82 o                         
  -9   5  17         34.98         36.78         6.09 o                         
  -8   5  17         18.76         15.84         4.83 o                         
  -7   5  17         67.86         83.07         6.60 o                         
  -6   5  17         56.32         71.18         6.29 o                         
  -5   5  17          0.03          4.36         3.96 o                         
  -4   5  17        193.40        185.82         7.96 o                         
  -3   5  17         13.70         13.66         4.07 o                         
  -2   5  17        188.92        189.73         7.86 o                         
  -1   5  17        368.39        362.45        13.61 o                         
   0   5  17         34.69         38.13         7.50 o                         
   1   5  17         23.41         13.03         4.51 o                         
   2   5  17         53.74         64.18         6.07 o                         
   3   5  17         35.14         48.91         5.92 o                         
   4   5  17         21.85         29.92         5.79 o                         
   5   5  17         47.92         53.33         6.80 o                         
   6   5  17         20.27         19.07         6.67 o                         
   7   5  17          9.71          3.57         6.42 o                         
   8   5  17         24.29         18.25         8.53 o                         
   9   5  17          3.34          0.00        12.12 o                         
 -11   6  17          4.81          8.05        11.55 o                         
 -10   6  17          0.01          0.33         5.45 o                         
  -9   6  17         61.79         62.95         7.53 o                         
  -8   6  17         16.97         18.22         5.76 o                         
  -7   6  17         28.90         28.03         5.87 o                         
  -6   6  17          2.49         -3.73         6.26 o                         
  -5   6  17        119.36        145.13        13.01 o                         
  -4   6  17         70.52         67.69         6.13 o                         
  -3   6  17         45.73         37.46         6.65 o                         
  -2   6  17          0.06          7.64         4.90 o                         
  -1   6  17         76.39         80.13         7.80 o                         
   0   6  17         59.43         54.36         7.25 o                         
   1   6  17         13.75         15.50         7.48 o                         
   2   6  17          8.37         15.23         5.36 o                         
   3   6  17         19.96         19.32         5.51 o                         
   4   6  17        141.15        140.23         9.60 o                         
   5   6  17        131.59        167.82        13.29 o                         
   6   6  17          7.07          8.59         8.59 o                         
   7   6  17          0.40         -8.66         8.66 o                         
  -8   7  17          2.30          0.87         9.07 o                         
  -7   7  17          8.76         -6.86         8.83 o                         
  -6   7  17          5.75         15.65        12.64 o                         
  -5   7  17          8.92         11.89         9.20 o                         
  -4   7  17         15.52         21.39         8.67 o                         
  -3   7  17         77.08         66.27        10.80 o                         
  -2   7  17          5.51         12.65         8.47 o                         
  -1   7  17         14.88         17.14         9.89 o                         
   0   7  17         25.74         38.78        11.50 o                         
   1   7  17          0.00          7.44         9.28 o                         
   2   7  17         11.76         32.08        10.82 o                         
   3   7  17         19.89         25.67        11.76 o                         
   4   7  17         36.14         49.65        14.72 o                         
  -5   8  17         30.04          9.24        22.52 o                         
  -4   8  17          8.01         38.24        15.01 o                         
  -3   8  17        140.96        130.64        14.05 o                         
  -2   8  17         44.01         46.54        10.62 o                         
  -1   8  17          9.33          0.22         9.57 o                         
   0   8  17          7.47         21.94        13.86 o                         
 -14   0  18         21.62         14.73         7.44 o                         
 -12   0  18        109.79         99.66        10.72 o                         
 -10   0  18         10.97          3.46         6.18 o                         
  -8   0  18         23.42         15.50         5.10 o                         
  -6   0  18         44.29         14.35         5.06 o                         
  -4   0  18          1.24         -4.25         4.25 o                         
  -2   0  18        145.65        133.10        12.25 o                         
   0   0  18       2568.76       2438.31        42.75 o                         
   2   0  18        312.27        300.16        14.02 o                         
   4   0  18         57.82         51.88         8.17 o                         
   6   0  18        125.74        135.47        14.88 o                         
   8   0  18         11.93          3.51         7.94 o                         
  10   0  18         12.32         23.22        17.86 o                         
 -15   1  18         18.44          5.04         8.26 o                         
 -14   1  18          2.65         -5.36         6.52 o                         
 -13   1  18         17.98         15.44         5.46 o                         
 -12   1  18         19.32         14.40         4.44 o                         
 -11   1  18         14.83         14.52         5.50 o                         
 -10   1  18         12.00          2.69         3.66 o                         
  -9   1  18         19.08         10.51         4.45 o                         
  -8   1  18         12.20         12.18         3.80 o                         
  -7   1  18        638.84        554.64        10.81 o                         
  -6   1  18         52.25         44.26         4.63 o                         
  -5   1  18        123.81        101.26         5.65 o                         
  -4   1  18        136.90        138.06         6.31 o                         
  -3   1  18          2.31         -2.68         2.68 o                         
  -2   1  18          2.15         -3.20         3.20 o                         
  -1   1  18         89.67         92.32         5.62 o                         
   0   1  18        743.87        703.28        12.10 o                         
   1   1  18        996.82       1011.91        17.03 o                         
   2   1  18       1008.32       1065.90        33.34 o                         
   3   1  18        657.91        609.29        13.39 o                         
   4   1  18        179.97        176.20         8.76 o                         
   5   1  18          0.68         -3.96         3.96 o                         
   6   1  18        168.48        159.02         8.94 o                         
   7   1  18         13.99          7.45         5.11 o                         
   8   1  18          0.06         -1.39         4.83 o                         
   9   1  18         70.03         78.68         8.28 o                         
  10   1  18          6.51          5.55         9.26 o                         
  11   1  18          0.04          6.14         7.57 o                         
 -15   2  18         23.86         14.43         9.17 o                         
 -14   2  18         36.19         31.18         6.94 o                         
 -13   2  18          7.65          0.51         5.33 o                         
 -12   2  18         48.03         70.13         7.06 o                         
 -11   2  18          0.00         -0.31         4.57 o                         
 -10   2  18         63.64         76.58         8.23 o                         
  -9   2  18         26.46         20.58         4.45 o                         
  -8   2  18         79.99         77.97         5.39 o                         
  -7   2  18        144.14        107.65         5.95 o                         
  -6   2  18         35.91         23.88         4.12 o                         
  -5   2  18        894.28        742.72        12.01 o                         
  -4   2  18         26.71         19.12         3.72 o                         
  -3   2  18         96.07        100.43         5.40 o                         
  -2   2  18        147.73        147.30         6.33 o                         
  -1   2  18        374.49        397.38         8.76 o                         
   0   2  18        149.79        148.46         6.45 o                         
   1   2  18          6.14          4.41         3.92 o                         
   2   2  18        166.80        166.03         7.98 o                         
   3   2  18        448.27        445.79        11.45 o                         
   4   2  18         81.71         68.91         6.34 o                         
   5   2  18        124.66        131.00         8.06 o                         
   6   2  18          5.90          5.45         4.77 o                         
   7   2  18         23.11         12.98         6.67 o                         
   8   2  18          1.29          0.61         5.98 o                         
   9   2  18          6.28         11.26         7.20 o                         
  10   2  18         24.90         19.62         8.00 o                         
  11   2  18         25.28         22.77        14.23 o                         
 -14   3  18          3.40         -1.20         8.62 o                         
 -13   3  18         16.26         16.09         6.64 o                         
 -12   3  18          6.97         10.35         5.71 o                         
 -11   3  18         56.00         61.47         7.19 o                         
 -10   3  18         23.73         17.46         6.49 o                         
  -9   3  18          8.65          5.03         4.24 o                         
  -8   3  18        220.69        217.46         9.16 o                         
  -7   3  18          6.04          8.70         4.50 o                         
  -6   3  18         42.72         37.68         4.88 o                         
  -5   3  18        262.76        210.00         8.83 o                         
  -4   3  18         73.31         71.55         5.84 o                         
  -3   3  18        451.22        405.25        10.31 o                         
  -2   3  18        306.76        296.06         9.29 o                         
  -1   3  18        523.16        510.73        11.34 o                         
   0   3  18         17.18         24.36         5.17 o                         
   1   3  18          2.32          2.72         4.47 o                         
   2   3  18        111.80         97.60         8.67 o                         
   3   3  18          3.77          5.39         5.19 o                         
   4   3  18        349.52        329.80        13.67 o                         
   5   3  18         87.23         95.48         9.33 o                         
   6   3  18          0.14          5.13         6.06 o                         
   7   3  18         12.52         17.97         8.17 o                         
   8   3  18         17.16         19.51         8.58 o                         
   9   3  18         12.38         -3.12         6.96 o                         
  10   3  18          0.12          7.11         8.74 o                         
 -13   4  18         21.19         14.85         6.26 o                         
 -12   4  18         42.09         51.28         6.73 o                         
 -11   4  18         13.68         11.64         7.28 o                         
 -10   4  18          0.43         -4.04         4.71 o                         
  -9   4  18         47.19         50.62         6.00 o                         
  -8   4  18          9.38         12.74         4.81 o                         
  -7   4  18        128.92        128.60         7.49 o                         
  -6   4  18        173.22        166.29         8.26 o                         
  -5   4  18         24.49         23.90         4.88 o                         
  -4   4  18         15.28         17.83         4.54 o                         
  -3   4  18         84.63         84.26         6.40 o                         
  -2   4  18          3.87         -4.09         4.09 o                         
  -1   4  18          6.25          1.20         4.07 o                         
   0   4  18        152.30        147.98         9.45 o                         
   1   4  18         11.62         14.16         5.33 o                         
   2   4  18         47.92         50.04         7.18 o                         
   3   4  18        131.01        131.05         9.54 o                         
   4   4  18        124.93        127.79         9.88 o                         
   5   4  18          4.66          2.50         5.82 o                         
   6   4  18          1.29          0.72        10.12 o                         
   7   4  18        171.07        205.44        12.66 o                         
   8   4  18          7.31          1.90         6.90 o                         
   9   4  18          0.02         -0.67         7.00 o                         
 -12   5  18          5.12          5.77         9.39 o                         
 -11   5  18         10.77         14.29         6.77 o                         
 -10   5  18         12.58         13.53         5.62 o                         
  -9   5  18          0.15          3.67         5.02 o                         
  -8   5  18        100.83        101.24         8.67 o                         
  -7   5  18          6.67         11.83         4.46 o                         
  -6   5  18         36.62         44.32         5.52 o                         
  -5   5  18         68.76         61.49         5.80 o                         
  -4   5  18          5.11          3.46         3.92 o                         
  -3   5  18         15.10         19.76         5.50 o                         
  -2   5  18          0.01          0.93         3.90 o                         
  -1   5  18         82.49         79.43         8.46 o                         
   0   5  18          0.12         -1.44         6.44 o                         
   1   5  18         43.60         55.63         8.45 o                         
   2   5  18        370.70        408.44        17.07 o                         
   3   5  18         47.64         48.38         7.28 o                         
   4   5  18          6.19         14.27         6.21 o                         
   5   5  18          3.94          1.28         6.69 o                         
   6   5  18        123.70         99.68        11.29 o                         
   7   5  18          0.18         -4.61         7.07 o                         
   8   5  18          1.82         -5.20        11.55 o                         
 -11   6  18          3.08         21.94        12.70 o                         
 -10   6  18          7.69         12.36         6.89 o                         
  -9   6  18         83.15         90.98         8.51 o                         
  -8   6  18          9.42         11.63         5.50 o                         
  -7   6  18         16.46         11.55         5.83 o                         
  -6   6  18         28.43         26.29         5.55 o                         
  -5   6  18         72.93         96.36        12.93 o                         
  -4   6  18        162.93        178.02         9.81 o                         
  -3   6  18         25.33         27.31         6.12 o                         
  -2   6  18         66.18         67.34         9.81 o                         
  -1   6  18         47.03         52.55         6.90 o                         
   0   6  18         22.69         24.92         5.79 o                         
   1   6  18         10.30          2.40         6.00 o                         
   2   6  18         19.93         19.51         6.53 o                         
   3   6  18         14.60         26.54         6.50 o                         
   4   6  18        157.35        164.25        12.07 o                         
   5   6  18         79.62         93.03        10.29 o                         
   6   6  18         40.77         44.70        17.61 o                         
  -7   7  18         21.32          7.39         9.84 o                         
  -6   7  18         11.91         17.87         9.62 o                         
  -5   7  18         32.05         36.61        10.19 o                         
  -4   7  18         31.02         53.05        16.21 o                         
  -3   7  18         30.41         30.41        12.43 o                         
  -2   7  18         14.08         14.97        11.31 o                         
  -1   7  18          1.57         16.80         9.24 o                         
   0   7  18        124.28        154.39        16.74 o                         
   1   7  18         45.64         43.45        12.58 o                         
   2   7  18         51.01         27.81        11.63 o                         
   3   7  18         27.20         37.91        18.19 o                         
 -15   0  19          3.52         -9.78        20.50 o                         
 -13   0  19         31.48         38.19         8.31 o                         
 -11   0  19         34.27         36.42         7.00 o                         
  -9   0  19        137.23        127.31         9.46 o                         
  -7   0  19         43.26         25.17         5.49 o                         
  -5   0  19       1166.91        911.12        20.29 o                         
  -3   0  19        407.16        385.06        13.18 o                         
  -1   0  19        135.66        129.31        13.50 o                         
   1   0  19        660.32        609.70        18.90 o                         
   3   0  19        651.80        595.32        19.50 o                         
   5   0  19        343.05        333.08        15.90 o                         
   7   0  19          3.29          6.88         7.51 o                         
   9   0  19         28.14         21.12        11.90 o                         
  11   0  19         48.39         84.87        24.25 o                         
 -15   1  19          5.67          0.74        10.12 o                         
 -14   1  19          0.70         -4.83         4.83 o                         
 -13   1  19          0.02          5.70         5.23 o                         
 -12   1  19          0.10         -3.45         3.73 o                         
 -11   1  19          2.66          2.95         4.46 o                         
 -10   1  19         56.53         54.10         5.27 o                         
  -9   1  19          0.27         -3.32         3.53 o                         
  -8   1  19         14.50          7.95         3.77 o                         
  -7   1  19         38.66         29.99         4.37 o                         
  -6   1  19        324.46        314.29         8.36 o                         
  -5   1  19          6.40         13.21         3.73 o                         
  -4   1  19         27.12         11.34         3.65 o                         
  -3   1  19        680.02        603.31        11.41 o                         
  -2   1  19        296.72        291.12         8.41 o                         
  -1   1  19        460.62        421.14         9.99 o                         
   0   1  19        144.56        156.19         6.92 o                         
   1   1  19          0.49         25.26         4.70 o                         
   2   1  19         53.36         81.59        11.11 o                         
   3   1  19        328.59        358.77        10.60 o                         
   4   1  19        318.69        275.29        10.63 o                         
   5   1  19         27.91         23.70         5.85 o                         
   6   1  19          6.10         10.36         5.10 o                         
   7   1  19          0.50         -2.54         5.01 o                         
   8   1  19         53.11         43.91         7.71 o                         
   9   1  19         24.69         19.39         7.00 o                         
  10   1  19         64.21         73.05        10.34 o                         
 -14   2  19          4.40         11.70         6.38 o                         
 -13   2  19          1.57         -3.96         6.83 o                         
 -12   2  19         31.76         33.19        10.05 o                         
 -11   2  19         22.86         20.32         5.70 o                         
 -10   2  19         82.80         66.73         6.88 o                         
  -9   2  19         48.16         42.64         5.99 o                         
  -8   2  19          7.78          6.31         3.78 o                         
  -7   2  19        449.33        419.66         9.70 o                         
  -6   2  19         91.47         82.97         5.46 o                         
  -5   2  19        176.43        171.65         7.01 o                         
  -4   2  19        121.65        133.57         6.23 o                         
  -3   2  19          2.45         -2.49         3.35 o                         
  -2   2  19         99.97         92.31         5.48 o                         
  -1   2  19          9.06         -1.02         3.51 o                         
   0   2  19        207.65        194.43         8.27 o                         
   1   2  19        312.90        287.65         9.68 o                         
   2   2  19        635.49        629.30        13.66 o                         
   3   2  19         22.59         35.65         5.26 o                         
   4   2  19         20.80         19.25         5.25 o                         
   5   2  19        157.31        154.70         9.52 o                         
   6   2  19         10.32         13.84         6.34 o                         
   7   2  19         41.69         40.47         7.78 o                         
   8   2  19          0.39         -4.43         5.93 o                         
   9   2  19         57.99         50.81         9.13 o                         
  10   2  19         72.10         63.37        11.84 o                         
 -14   3  19          0.74          1.38         7.16 o                         
 -13   3  19         23.01         19.88         6.28 o                         
 -12   3  19         34.77         28.16         6.08 o                         
 -11   3  19         55.32         58.38         7.16 o                         
 -10   3  19          1.04          0.91         4.84 o                         
  -9   3  19         37.17         33.22         5.95 o                         
  -8   3  19         92.82        106.40         7.41 o                         
  -7   3  19          3.19          3.58         4.11 o                         
  -6   3  19          7.67          2.00         4.50 o                         
  -5   3  19         74.66         65.66         5.85 o                         
  -4   3  19          1.16         -3.68         3.68 o                         
  -3   3  19          7.78         10.87         4.30 o                         
  -2   3  19         19.18         15.50         4.78 o                         
  -1   3  19         66.22         72.52         6.21 o                         
   0   3  19         45.72         29.65         6.15 o                         
   1   3  19        167.05        161.48        10.78 o                         
   2   3  19         47.79         59.57         7.37 o                         
   3   3  19        204.85        212.68        11.97 o                         
   4   3  19        210.03        240.26        13.86 o                         
   5   3  19         56.65         51.41        16.75 o                         
   6   3  19         61.83         60.95         8.85 o                         
   7   3  19         16.34         17.33         7.67 o                         
   8   3  19          0.11         11.72         7.19 o                         
   9   3  19         31.15         47.82         9.15 o                         
 -13   4  19         31.60         15.96        23.32 o                         
 -12   4  19         30.36         25.19         6.22 o                         
 -11   4  19          4.67         -2.77         4.96 o                         
 -10   4  19         72.18         73.53         7.09 o                         
  -9   4  19         63.43         60.92         6.58 o                         
  -8   4  19         21.73         12.71         5.10 o                         
  -7   4  19          0.00          5.99         4.68 o                         
  -6   4  19        197.78        237.04        10.12 o                         
  -5   4  19        113.63        112.74         7.25 o                         
  -4   4  19         52.57         38.99         5.61 o                         
  -3   4  19         25.52         21.08         5.17 o                         
  -2   4  19          0.13         -3.93         3.93 o                         
  -1   4  19          2.26         -4.81         4.81 o                         
   0   4  19         11.85          1.68         5.88 o                         
   1   4  19         12.11         12.79         7.27 o                         
   2   4  19        330.28        330.39        13.34 o                         
   3   4  19        115.68        123.10         9.73 o                         
   4   4  19         86.09         88.86         9.10 o                         
   5   4  19         44.07         37.68         7.30 o                         
   6   4  19          6.45          3.95         6.14 o                         
   7   4  19          1.66          4.16         6.96 o                         
   8   4  19         23.47         15.81         9.00 o                         
   9   4  19         79.57         89.49        21.94 o                         
 -12   5  19          9.41         -0.10         9.54 o                         
 -11   5  19         19.12         26.44         7.19 o                         
 -10   5  19         47.40         37.92         7.56 o                         
  -9   5  19         10.43         16.48         6.44 o                         
  -8   5  19          3.11          2.92         5.64 o                         
  -7   5  19         62.56         67.48         6.40 o                         
  -6   5  19         30.45         37.33         5.94 o                         
  -5   5  19         10.84         10.99         4.86 o                         
  -4   5  19         11.02          7.30         4.53 o                         
  -3   5  19         16.78         20.79         4.68 o                         
  -2   5  19         50.65         47.93         9.12 o                         
  -1   5  19          2.26         -2.65         4.90 o                         
   0   5  19         25.94         23.11         6.98 o                         
   1   5  19          1.11         -5.86         5.86 o                         
   2   5  19         70.88         90.09        11.42 o                         
   3   5  19         56.31         64.61         7.96 o                         
   4   5  19         47.49         42.89         8.38 o                         
   5   5  19         71.10         67.34         9.68 o                         
   6   5  19        110.70         96.33        11.33 o                         
   7   5  19          0.41         -9.82         9.82 o                         
 -10   6  19          9.23          5.66        17.32 o                         
  -9   6  19          0.34          7.27         6.34 o                         
  -8   6  19          0.54          3.62         5.80 o                         
  -7   6  19         94.94        110.32        10.62 o                         
  -6   6  19         13.17         18.92         6.22 o                         
  -5   6  19         30.91         27.23         6.36 o                         
  -4   6  19         18.10         30.67         5.78 o                         
  -3   6  19          1.24          3.81         8.83 o                         
  -2   6  19         22.68         37.51        10.58 o                         
  -1   6  19         55.56         49.14         7.03 o                         
   0   6  19          0.00         -1.47        10.00 o                         
   1   6  19          1.12         -5.14         5.14 o                         
   2   6  19          0.68          5.49         6.47 o                         
   3   6  19         75.17         87.16         9.76 o                         
   4   6  19        102.68        113.58        11.02 o                         
   5   6  19          4.08          9.24         9.82 o                         
   6   6  19          4.11         17.32        10.97 o                         
  -6   7  19         27.14         20.84        13.02 o                         
  -5   7  19         14.30         20.52        10.08 o                         
  -4   7  19         12.34         30.87        16.68 o                         
  -3   7  19          4.51         10.30         9.23 o                         
  -2   7  19          1.33          3.30         9.70 o                         
  -1   7  19         23.05          7.86        14.21 o                         
   0   7  19         19.56         38.77        12.47 o                         
   1   7  19          0.97         13.92        11.21 o                         
 -14   0  20        112.38        127.52        15.06 o                         
 -12   0  20        107.56        116.26        10.16 o                         
 -10   0  20          0.00         -6.73         8.12 o                         
  -8   0  20          2.38          7.53         5.79 o                         
  -6   0  20        520.11        417.23        14.33 o                         
  -4   0  20        171.41        121.00         9.15 o                         
  -2   0  20          2.46          1.35         5.18 o                         
   0   0  20          4.49          8.69         5.33 o                         
   2   0  20        187.28        180.26        13.07 o                         
   4   0  20         86.55         97.08        10.89 o                         
   6   0  20         16.11         13.58         7.95 o                         
   8   0  20         34.71         46.65        10.06 o                         
  10   0  20         37.20         48.00        14.13 o                         
 -14   1  20         36.93         21.43         8.10 o                         
 -13   1  20         74.81         72.85         8.09 o                         
 -12   1  20          1.95         10.43         5.77 o                         
 -11   1  20         60.12         56.72         5.90 o                         
 -10   1  20          2.58         -0.46         3.88 o                         
  -9   1  20         23.72         26.04         4.69 o                         
  -8   1  20          0.15         -3.86         3.86 o                         
  -7   1  20        135.55        119.15         6.43 o                         
  -6   1  20         57.18         56.83         5.19 o                         
  -5   1  20         61.77         54.55         5.61 o                         
  -4   1  20        245.57        219.33         7.97 o                         
  -3   1  20        235.85        203.01         7.91 o                         
  -2   1  20         93.46         88.75         6.27 o                         
  -1   1  20        106.97         97.54         6.15 o                         
   0   1  20         71.06         70.04         6.49 o                         
   1   1  20        302.92        332.55        10.78 o                         
   2   1  20         41.78         45.55         5.46 o                         
   3   1  20        437.76        435.03        12.43 o                         
   4   1  20        173.77        160.66         8.93 o                         
   5   1  20         80.43         84.10         7.10 o                         
   6   1  20          5.78         -1.09         6.68 o                         
   7   1  20         24.43         21.63         6.03 o                         
   8   1  20          0.14          3.33         6.25 o                         
   9   1  20         11.46         19.52         9.17 o                         
  10   1  20         29.27         48.89        13.31 o                         
 -14   2  20          3.95          6.00         8.48 o                         
 -13   2  20         37.24         32.91         6.87 o                         
 -12   2  20         48.14         56.66         7.27 o                         
 -11   2  20        196.89        236.30        10.88 o                         
 -10   2  20         30.08         32.53         5.87 o                         
  -9   2  20          1.47         -0.21         5.06 o                         
  -8   2  20         67.33         57.30         6.41 o                         
  -7   2  20         31.75         18.79         5.11 o                         
  -6   2  20          0.61         -3.40         3.40 o                         
  -5   2  20        244.51        224.87         7.91 o                         
  -4   2  20         79.52         63.54         5.18 o                         
  -3   2  20        471.49        433.94         9.85 o                         
  -2   2  20        118.35        111.35         6.07 o                         
  -1   2  20         64.78         57.91         5.32 o                         
   0   2  20         70.76         64.56         5.75 o                         
   1   2  20         62.88         70.33         6.28 o                         
   2   2  20          0.73         12.44         4.68 o                         
   3   2  20        220.13        209.85        10.54 o                         
   4   2  20          2.97          1.20         5.87 o                         
   5   2  20          4.01          4.24         5.83 o                         
   6   2  20          1.20          6.75         6.31 o                         
   7   2  20         34.40         24.33         7.52 o                         
   8   2  20          0.42         -0.99         9.05 o                         
   9   2  20          8.46         12.33         7.16 o                         
 -13   3  20          8.51          9.30         9.63 o                         
 -12   3  20          8.53          8.88         6.02 o                         
 -11   3  20          1.63         11.51         5.27 o                         
 -10   3  20          0.12         -4.93         4.93 o                         
  -9   3  20         15.18         11.86         6.45 o                         
  -8   3  20          3.22          2.78         4.58 o                         
  -7   3  20        104.53         83.30         7.89 o                         
  -6   3  20          0.38         -5.22         5.22 o                         
  -5   3  20         19.18         20.54         5.17 o                         
  -4   3  20          0.82         -3.16         4.31 o                         
  -3   3  20          0.01         -1.72         4.37 o                         
  -2   3  20          2.06         -4.39         4.39 o                         
  -1   3  20          7.38         -4.19         4.19 o                         
   0   3  20        346.53        338.78        13.69 o                         
   1   3  20         16.53         18.14         6.28 o                         
   2   3  20          0.13         -5.81         5.81 o                         
   3   3  20        392.31        417.69        17.08 o                         
   4   3  20          1.25         24.49         7.10 o                         
   5   3  20         61.97         76.01         9.03 o                         
   6   3  20         36.01         41.47         8.15 o                         
   7   3  20          0.09          7.55         7.07 o                         
   8   3  20          0.32         -0.75         7.31 o                         
   9   3  20         19.73         33.49        13.15 o                         
 -12   4  20         17.24         16.35         6.65 o                         
 -11   4  20          5.69         11.00         6.97 o                         
 -10   4  20         17.39         18.59         5.54 o                         
  -9   4  20        116.10        135.10         9.63 o                         
  -8   4  20          9.19         16.15         5.10 o                         
  -7   4  20          1.18         -1.32         4.40 o                         
  -6   4  20          2.10          0.68         4.54 o                         
  -5   4  20        284.37        303.88        10.45 o                         
  -4   4  20          0.05         -4.04         4.04 o                         
  -3   4  20        171.73        183.86         8.85 o                         
  -2   4  20        105.24        106.59         9.89 o                         
  -1   4  20          0.83         -4.66         4.66 o                         
   0   4  20         11.94         10.14         5.64 o                         
   1   4  20          7.25          8.43         6.19 o                         
   2   4  20         30.09         19.62         6.34 o                         
   3   4  20          3.77          8.67         6.92 o                         
   4   4  20          0.07         19.67         9.93 o                         
   5   4  20         20.06         25.28         7.36 o                         
   6   4  20          4.46          0.47         6.18 o                         
   7   4  20          7.71          2.62         7.03 o                         
   8   4  20         18.62          4.62        11.55 o                         
 -11   5  20          6.81          5.47         9.12 o                         
 -10   5  20         15.36         15.31         6.76 o                         
  -9   5  20         63.77         55.77         8.31 o                         
  -8   5  20          7.58          4.28         5.65 o                         
  -7   5  20         20.18         16.93         5.27 o                         
  -6   5  20         21.78         26.29         5.16 o                         
  -5   5  20          0.24          0.46         5.95 o                         
  -4   5  20         13.93         15.37         6.38 o                         
  -3   5  20          6.79          6.52         4.27 o                         
  -2   5  20          2.86          4.09         6.15 o                         
  -1   5  20         89.69         90.46         8.10 o                         
   0   5  20          0.42         -8.59         8.59 o                         
   1   5  20          5.95         14.83         6.81 o                         
   2   5  20         54.81         55.58         7.50 o                         
   3   5  20          1.40          5.46         5.86 o                         
   4   5  20          0.13         -1.13         7.35 o                         
   5   5  20         78.24         85.99        14.96 o                         
   6   5  20          1.58         17.02        10.82 o                         
  -9   6  20         22.14         21.65         8.57 o                         
  -8   6  20         16.76         12.79         6.69 o                         
  -7   6  20          4.81          9.45         5.75 o                         
  -6   6  20         21.22         14.38         5.96 o                         
  -5   6  20         14.52         16.58         5.73 o                         
  -4   6  20         72.77         76.74         7.34 o                         
  -3   6  20          4.71          9.02         5.90 o                         
  -2   6  20         40.51         38.51         7.25 o                         
  -1   6  20         40.63         46.03         7.62 o                         
   0   6  20         11.92          3.20        11.33 o                         
   1   6  20         32.98         41.24         8.90 o                         
   2   6  20          3.91          9.78        13.74 o                         
   3   6  20          5.96         24.47         7.60 o                         
   4   6  20         32.68         28.29        10.97 o                         
   5   6  20          0.50         -5.20         9.24 o                         
  -5   7  20          0.17        -21.94        21.94 o                         
  -4   7  20          1.72        -14.43        23.09 o                         
  -3   7  20          9.93         -1.71        23.67 o                         
  -2   7  20         18.53         15.30        27.71 o                         
  -1   7  20          6.50         12.12        15.01 o                         
 -13   0  21         27.21         15.69        11.75 o                         
 -11   0  21        760.21        881.63        21.85 o                         
  -9   0  21          2.95          1.09         5.27 o                         
  -7   0  21        114.45        104.68         9.43 o                         
  -5   0  21         22.73         13.84         9.08 o                         
  -3   0  21          5.60         -0.52         5.25 o                         
  -1   0  21        633.96        589.85        17.03 o                         
   1   0  21          9.32         10.45         7.38 o                         
   3   0  21          2.99          7.49         6.36 o                         
   5   0  21         18.48          8.94        10.68 o                         
   7   0  21          0.53         -6.89         7.49 o                         
   9   0  21          1.04        -10.77        10.77 o                         
 -14   1  21         11.05         -1.33        14.47 o                         
 -13   1  21         24.00         30.12         7.11 o                         
 -12   1  21         52.55         57.42         7.48 o                         
 -11   1  21         19.41         40.61         6.14 o                         
 -10   1  21         21.44         17.00         4.75 o                         
  -9   1  21        150.30        131.75         7.16 o                         
  -8   1  21          1.79          3.01         4.11 o                         
  -7   1  21        120.95        100.93         6.43 o                         
  -6   1  21        101.36         95.40         6.25 o                         
  -5   1  21         50.52         50.81         4.98 o                         
  -4   1  21        206.18        205.45         8.20 o                         
  -3   1  21        126.03        113.08         6.46 o                         
  -2   1  21         75.61         77.54         5.89 o                         
  -1   1  21         41.08         36.27         4.87 o                         
   0   1  21          2.03         -2.18         5.03 o                         
   1   1  21         97.28        100.03         7.25 o                         
   2   1  21        518.60        498.50        13.21 o                         
   3   1  21          5.20          8.72         5.10 o                         
   4   1  21         74.62         72.15         9.38 o                         
   5   1  21         17.79         24.11         5.30 o                         
   6   1  21         61.02         56.70         7.13 o                         
   7   1  21          6.93          5.63         6.59 o                         
   8   1  21         10.38          6.79         7.78 o                         
   9   1  21         37.72         26.21        10.42 o                         
 -13   2  21         37.28         43.22         8.35 o                         
 -12   2  21         45.56         54.97         7.51 o                         
 -11   2  21          4.69          0.59         5.35 o                         
 -10   2  21          1.78          7.17         5.27 o                         
  -9   2  21        129.35        135.39         8.57 o                         
  -8   2  21          2.14         -0.97         4.61 o                         
  -7   2  21         11.35          2.27         5.49 o                         
  -6   2  21          0.09          4.11         4.37 o                         
  -5   2  21         57.91         47.49         6.81 o                         
  -4   2  21          5.09         -3.76         3.76 o                         
  -3   2  21        156.28        163.65         7.57 o                         
  -2   2  21          0.13          4.69         4.15 o                         
  -1   2  21          3.43         -2.66         3.70 o                         
   0   2  21          4.17          4.33         5.80 o                         
   1   2  21         50.51         51.93         8.21 o                         
   2   2  21         95.45        114.50         9.70 o                         
   3   2  21        128.36        148.71        11.42 o                         
   4   2  21        102.50        116.63        10.42 o                         
   5   2  21          6.33         12.45         6.86 o                         
   6   2  21         48.87         39.62         8.38 o                         
   7   2  21         11.96          8.36         6.97 o                         
   8   2  21          4.06         -1.12         7.03 o                         
   9   2  21          3.80          1.16         8.38 o                         
 -13   3  21          4.73         -0.43         8.51 o                         
 -12   3  21          3.15          2.81         6.67 o                         
 -11   3  21         59.97         60.82         7.54 o                         
 -10   3  21         15.89         20.00         5.74 o                         
  -9   3  21          0.03          0.45         5.41 o                         
  -8   3  21          0.87          2.94         4.97 o                         
  -7   3  21         48.34         50.96         6.14 o                         
  -6   3  21         37.62         46.21         5.86 o                         
  -5   3  21         17.08          6.94         4.53 o                         
  -4   3  21          0.57         -3.04         4.35 o                         
  -3   3  21          0.30         -4.42         4.42 o                         
  -2   3  21        138.77        147.09         8.28 o                         
  -1   3  21        110.83        114.37         8.02 o                         
   0   3  21          0.00          0.11         6.01 o                         
   1   3  21         59.51         61.05         8.37 o                         
   2   3  21          0.07          4.58         6.59 o                         
   3   3  21         19.44         32.49         6.87 o                         
   4   3  21        227.99        248.26        13.03 o                         
   5   3  21        108.85        106.33         9.79 o                         
   6   3  21          2.26          2.50         6.21 o                         
   7   3  21         27.58         24.02         8.31 o                         
   8   3  21         11.58         20.59        12.29 o                         
 -12   4  21          0.02         -4.52        14.15 o                         
 -11   4  21          9.83          5.61         5.81 o                         
 -10   4  21          5.57         12.38         5.94 o                         
  -9   4  21          0.62          5.47         5.30 o                         
  -8   4  21          0.02         -3.97         5.28 o                         
  -7   4  21          0.66         -2.31         4.81 o                         
  -6   4  21          0.09          1.93         4.75 o                         
  -5   4  21          4.86          9.29         7.03 o                         
  -4   4  21          8.23          5.43         5.01 o                         
  -3   4  21         63.87         53.95         6.28 o                         
  -2   4  21         17.73          8.66         5.02 o                         
  -1   4  21          2.88          5.48         5.83 o                         
   0   4  21          9.76          7.16        11.00 o                         
   1   4  21         12.10          5.87         6.62 o                         
   2   4  21          1.40          2.45         5.97 o                         
   3   4  21        206.18        258.78        13.68 o                         
   4   4  21         19.02         27.83        11.58 o                         
   5   4  21        120.92        141.34        11.59 o                         
   6   4  21         46.42         44.07         9.11 o                         
   7   4  21         29.37         41.76        11.76 o                         
 -10   5  21          0.91         -8.28         8.54 o                         
  -9   5  21          0.03         -5.89         6.59 o                         
  -8   5  21          1.03          8.32         5.97 o                         
  -7   5  21          0.55          8.70         7.32 o                         
  -6   5  21         28.09         31.23         5.79 o                         
  -5   5  21          0.37         -1.77         4.70 o                         
  -4   5  21         66.41         75.60         6.86 o                         
  -3   5  21          6.93          2.00         4.49 o                         
  -2   5  21          6.62          2.10         5.37 o                         
  -1   5  21         43.99         38.75         6.91 o                         
   0   5  21         26.72         21.30         8.09 o                         
   1   5  21          9.84         10.90         7.33 o                         
   2   5  21          0.79          3.86         6.20 o                         
   3   5  21          1.49         16.72         7.83 o                         
   4   5  21         20.74         41.40         9.16 o                         
   5   5  21         63.52         56.04        18.76 o                         
  -8   6  21          4.25         12.87         7.48 o                         
  -7   6  21         18.69         36.57        23.04 o                         
  -6   6  21          7.59         -0.05         8.67 o                         
  -5   6  21         21.41         27.55         6.31 o                         
  -4   6  21         38.56         28.65         7.72 o                         
  -3   6  21         50.78         50.28         9.50 o                         
  -2   6  21          1.66          6.81         7.83 o                         
  -1   6  21          5.71          4.12         8.83 o                         
   0   6  21          6.74          2.85         7.83 o                         
   1   6  21         68.17         67.23         9.28 o                         
   2   6  21          0.96          5.13        10.05 o                         
   3   6  21          4.88         19.05         9.82 o                         
 -12   0  22        248.37        248.33        13.97 o                         
 -10   0  22         55.28         77.59         9.10 o                         
  -8   0  22          9.78          3.20         6.25 o                         
  -6   0  22          2.35         10.10         6.21 o                         
  -4   0  22        287.67        262.94        13.13 o                         
  -2   0  22         93.39         76.05         8.70 o                         
   0   0  22          0.01         -5.17         5.17 o                         
   2   0  22         79.21        100.95        11.18 o                         
   4   0  22          6.21          2.61         7.41 o                         
   6   0  22          5.82          8.61         8.05 o                         
   8   0  22        101.63         91.49        12.44 o                         
 -13   1  22         91.17         84.85        10.30 o                         
 -12   1  22          7.66         10.16         6.01 o                         
 -11   1  22          6.50          3.18         5.48 o                         
 -10   1  22          4.30          6.56         5.78 o                         
  -9   1  22         12.05         13.19         4.73 o                         
  -8   1  22          0.49         -1.96         3.84 o                         
  -7   1  22         72.10         81.46         6.13 o                         
  -6   1  22         83.64         68.00         5.87 o                         
  -5   1  22        639.60        648.31        12.94 o                         
  -4   1  22        267.63        263.88         9.47 o                         
  -3   1  22         39.73         38.58         7.39 o                         
  -2   1  22        111.86        123.94         7.13 o                         
  -1   1  22          0.26          2.62         4.24 o                         
   0   1  22        129.85        138.09         8.48 o                         
   1   1  22         24.28         22.65         5.81 o                         
   2   1  22        180.98        188.90         9.48 o                         
   3   1  22         71.34         67.96         6.69 o                         
   4   1  22         26.65         29.25         5.96 o                         
   5   1  22          0.01          1.79         5.73 o                         
   6   1  22          1.41         -2.39         6.11 o                         
   7   1  22          1.39         -3.43         5.97 o                         
   8   1  22          4.23          9.82         9.72 o                         
 -13   2  22         76.32         89.19        11.53 o                         
 -12   2  22          2.05         -5.84         5.84 o                         
 -11   2  22        147.72        154.02         9.86 o                         
 -10   2  22         21.99         20.71         6.04 o                         
  -9   2  22         79.00         80.37         7.51 o                         
  -8   2  22         11.19          6.89         5.13 o                         
  -7   2  22          9.46          7.26         4.96 o
[truncated: 34,993 more chars]
